# Supplementary material for: Methodology for rigorous modeling of protein conformational changes by Rosetta using DEER distance restraints
Source: PLoS Comput Biol. 2021 Jun 16;17(6):e1009107. doi: 10.1371/journal.pcbi.1009107 (PMC8238229; doi:10.1371/journal.pcbi.1009107)
Supplement: S1 Appendix — (XLSX) [file pcbi.1009107.s011.xlsx]

## Sheet: T4L_data
		RosettaDEER (unrefined)		DeerAnalysis		GLADDvu				DEERNet		Imaginary		RosettaDEER (unrefined)		RosettaDEER (refined)
Residue 1	Residue 2	Avg	Stdev	RMSD	MSE	RMSD	MSE	Avg	Stdev	RMSD	MSE	RMSD	MSE	RMSD	MSE	Avg	Stdev	RMSD	MSE
60	90	42.3888	4.17745	0.00308782	9.53e-06	0.0025422	6.46e-06	37	2.814	0.00356401	1.27e-05	0.00210689	4.439e-06	0.0334962	0.001122	38.0323	3.63719	0.00290232	8.42348e-06
60	94	27.9688	5.20914	0.00731313	5.35e-05	0.00460019	2.12e-05	25.7419	3.245	0.00480643	2.31e-05	0.00425869	1.81e-05	0.0170097	0.000289331	26.0333	3.43257	0.00583001	3.3989e-05
60	109	36.3258	4.41043	0.005048	2.55e-05	0.00413048	1.71e-05	35.6318	3.742	0.00376937	1.42e-05	0.00327752	1.07e-05	0.0178024	0.000316925	35.115	3.14125	0.00499597	2.49598e-05
60	154	36.6173	4.63947	0.0098144	9.63e-05	0.00645228	4.16e-05	34.299	1.798	0.00400052	1.6e-05	0.00457656	2.09e-05	0.0235057	0.000552516	34.388	1.98296	0.00472079	2.22859e-05
61	128	50.8464	3.87632	0.00170045	2.89e-06	0.00221028	4.89e-06	44.08	0.5	0.00122652	1.5e-06	0.00120682	1.46e-06	0.00576337	3.32e-05	44.9433	3.73158	0.00148403	2.20234e-06
62	123	50.5301	3.87025	0.00402476	1.62e-05	0.00275685	7.6e-06	41.5119	2.144	0.0027323	7.47e-06	0.0028047	7.87e-06	0.0104733	0.000109691	42.8563	1.89372	0.00330574	1.09279e-05
62	134	43.2732	4.03357	0.00291081	8.47e-06	0.00170892	2.92e-06	41.0831	1.285	0.00205287	4.21e-06	0.00174033	3.03e-06	0.0120582	0.0001454	41.449	1.40199	0.00203154	4.12715e-06
62	155	43.438	3.05983	0.00394538	1.56e-05	0.00240267	5.77e-06	40.9411	1.448	0.00251868	6.34e-06	0.00241256	5.82e-06	0.00655651	4.3e-05	41.3038	1.72732	0.00247998	6.1503e-06
64	122	37.7293	3.99461	0.00975727	9.52e-05	0.00411091	1.69e-05	34.4062	2.766	0.00587945	3.46e-05	0.00524883	2.76e-05	0.0281986	0.000795163	34.3366	2.53231	0.006045	3.6542e-05
72	119	33.7731	4.41315	0.00229056	5.25e-06	0.00136977	1.88e-06	27.9627	3.718	0.00209128	4.37e-06	0.00144346	2.08e-06	0.0200929	0.000403724	28.4173	3.61845	0.00182754	3.33991e-06
72	131	40.3878	3.59126	0.00402506	1.62e-05	0.00216404	4.68e-06	35.4587	2.359	0.000694659	4.83e-07	0.00222405	4.95e-06	0.0177918	0.00031655	35.8214	2.69979	0.00246558	6.07909e-06
72	151	34.765	3.56249	0.0025677	6.59e-06	0.0017065	2.91e-06	31.4284	2.893	0.00166234	2.76e-06	0.00144724	2.09e-06	0.00924945	8.56e-05	31.8718	2.79061	0.001439	2.07071e-06
75	119	27.5366	4.54023	0.00166513	2.77e-06	0.00189787	3.6e-06	23.1661	3.391	0.00131849	1.74e-06	0.00101084	1.02e-06	0.0119793	0.000143504	23.631	3.35207	0.0019139	3.66301e-06
75	131	33.6651	4.09657	0.00539651	2.91e-05	0.00231141	5.34e-06	33.013	2.324	0.00470796	2.22e-05	0.00235911	5.57e-06	0.00695827	4.84e-05	32.9159	2.13286	0.00321252	1.03203e-05
75	151	28.1559	4.04932	0.00248886	6.19e-06	0.00127471	1.62e-06	29.8294	1.86	0.00164357	2.7e-06	0.00122065	1.49e-06	0.0101083	0.000102177	30.1838	1.63262	0.0017055	2.90874e-06
76	119	29.9898	4.43868	0.00188785	3.56e-06	0.00117122	1.37e-06	26.2951	3.793	0.00135979	1.85e-06	0.00113101	1.28e-06	0.0113779	0.000129458	26.6716	3.49688	0.00152907	2.33806e-06
76	131	39.4167	3.2111	0.00571069	3.26e-05	0.00322655	1.04e-05	36.4716	1.716	0.00479643	2.3e-05	0.00400285	1.6e-05	0.0119389	0.000142538	37.2448	2.20514	0.00515678	2.65924e-05
76	151	36.5107	2.85507	0.0028619	8.19e-06	0.00206031	4.24e-06	35.9725	1.37	0.00249402	6.22e-06	0.00212764	4.53e-06	0.00624102	3.9e-05	36.3083	1.48351	0.00209583	4.39252e-06
79	119	25.5911	4.64945	0.0013444	1.81e-06	0.00127029	1.61e-06	23.3173	3.241	0.0012523	1.57e-06	0.000928119	8.61e-07	0.00799754	6.4e-05	23.7354	3.11417	0.00168466	2.83809e-06
79	131	35.977	3.61728	0.00254285	6.47e-06	0.00120303	1.45e-06	33.3868	2.552	0.00164019	2.69e-06	0.00145036	2.1e-06	0.00959344	9.2e-05	33.4369	2.42974	0.00153915	2.36899e-06
82	94	31.5698	3.05235	0.00281896	7.95e-06	0.00181356	3.29e-06	30.7543	3.245	0.00224378	5.03e-06	0.00181504	3.29e-06	0.00779493	6.08e-05	30.9899	3.1291	0.00193088	3.72831e-06
82	132	23.7592	4.60047	0.00338203	1.14e-05	0.00259498	6.73e-06	26.33	3.667	0.00233126	5.43e-06	0.00297755	8.87e-06	0.0157343	0.000247568	26.6157	3.57841	0.00244375	5.97192e-06
82	155	35.9778	3.6799	0.00771627	5.95e-05	0.00237495	5.64e-06	36.1623	3.153	0.00417542	1.74e-05	0.00479447	2.3e-05	0.0119534	0.000142883	36.174	2.50339	0.00634836	4.03017e-05
83	123	18.3551	5.11349	0.00555035	3.08e-05	0.00310431	9.64e-06	20.6895	3.516	0.00529268	2.8e-05	0.00636351	4.05e-05	0.0129832	0.000168563	20.6027	3.09471	0.00397862	1.58294e-05
85	119	20.4876	4.74027	0.00197063	3.88e-06	0.00155232	2.41e-06	20.1758	2.44	0.00105922	1.12e-06	0.000919724	8.46e-07	0.00549016	3.01e-05	19.8732	2.63748	0.00144492	2.08778e-06
85	131	33.7822	3.26925	0.00424679	1.8e-05	0.00351198	1.23e-05	31.0816	1.452	0.00384042	1.47e-05	0.00331261	1.1e-05	0.0104473	0.000109145	31.7683	1.84978	0.00376872	1.42032e-05
85	151	33.8595	3.44283	0.00329314	1.08e-05	0.00170786	2.92e-06	33.4491	1.249	0.00224243	5.03e-06	0.00187122	3.5e-06	0.00748441	5.6e-05	33.8277	1.20135	0.00197549	3.90257e-06
86	112	16.6708	4.42619	0.00645746	4.17e-05	0.00383315	1.47e-05	19.5848	3.808	0.00525201	2.76e-05	0.00850905	7.24e-05	0.0128979	0.000166356	19.2523	2.47116	0.00467089	2.18172e-05
89	93	16.8169	5.09349	0.00705011	4.97e-05	0.00601561	3.62e-05	19.2115	2.906	0.00496029	2.46e-05	0.00573673	3.291e-05	0.0140819	0.000198301	18.862	2.36127	0.00824135	6.79198e-05
93	112	29.3116	4.10256	0.00535976	2.87e-05	0.00329533	1.09e-05	26.2934	1.69	0.00303481	9.21e-06	0.00323702	1.05e-05	0.0227782	0.000518847	26.4717	1.49665	0.003857	1.48765e-05
93	123	27.0372	3.71199	0.004309	1.86e-05	0.00283653	8.05e-06	24.876	2.536	0.00367512	1.35e-05	0.00242025	5.86e-06	0.0182777	0.000334076	25.074	2.34392	0.00292884	8.57813e-06
93	154	24.1464	3.97229	0.00487125	2.37e-05	0.00316065	9.99e-06	25.1505	2.243	0.00342101	1.17e-05	0.00322584	1.0406e-05	0.00936913	8.78e-05	25.2589	2.39169	0.00330523	1.09246e-05
94	123	25.757	3.40005	0.00112426	1.26e-06	0.000754109	5.69e-07	24.518	2.279	0.000806579	6.51e-07	0.00057976	3.36e-07	0.00377104	1.42e-05	24.9036	2.26389	0.00098931	9.78734e-07
94	132	29.1926	2.75008	0.0081902	6.71e-05	0.00518941	2.69e-05	31.743	1.155	0.00440685	1.94e-05	0.00447075	2e-05	0.0214177	0.000458719	32.0631	1.33368	0.00460932	2.12459e-05
108	123	29.1635	3.9015	0.00204892	4.2e-06	0.00107038	1.15e-06	28.6021	1.931	0.00159071	2.53e-06	0.00131853	1.74e-06	0.00376066	1.41e-05	28.9508	2.12776	0.00146734	2.1531e-06
108	134	31.5839	2.54417	0.0011842	1.4e-06	0.000989131	9.78e-07	32.0106	1.528	0.000988268	9.77e-07	0.000695871	4.84e-07	0.00237208	5.63e-06	32.3034	2.08498	0.00141231	1.99462e-06
108	155	35.8038	2.45394	0.00428043	1.83e-05	0.00399541	1.6e-05	35.62	1.697	0.00369031	1.36e-05	0.00296953	8.82e-06	0.00830773	6.9e-05	35.786	1.71588	0.00339992	1.15594e-05
109	134	28.8567	3.7498	0.00412236	1.7e-05	0.0027971	7.82e-06	30.8211	3.612	0.00314342	9.88e-06	0.00315409	9.95e-06	0.0101171	0.000102356	30.7435	2.5269	0.00338739	1.14744e-05
115	155	31.3336	3.72121	0.00561637	3.15e-05	0.00343682	1.18e-05	28.7792	3.536	0.00408942	1.67e-05	0.00289575	8.39e-06	0.0199825	0.0003993	29.0514	3.34669	0.00376624	1.41846e-05
116	131	14.3891	4.7706	0.0105895	0.000112138	0.00419218	1.76e-05	20.092	2.378	0.0283865	0.000805793	0.00849034	7.21e-05	0.0257331	0.000662192	19.4795	2.12859	0.00662355	4.38714e-05
116	134	18.5214	4.12702	0.00444644	1.98e-05	0.00212911	4.53e-06	20.1922	1.469	0.00394282	1.55e-05	0.00355041	1.26e-05	0.0125289	0.000156973	20.5049	1.77827	0.003489	1.21731e-05
119	128	13.0806	4.9845	0.00512519	2.63e-05	0.00328427	1.08e-05	20.162	2.592	0.00245542	6.03e-06	0.00268163	7.19e-06	0.0299132	0.000894798	20.1701	2.26185	0.0045482	2.06861e-05
119	131	19.5989	5.04522	0.00532407	2.83e-05	0.00376894	1.42e-05	22.428	2.605	0.00331989	1.1e-05	0.00376771	1.42e-05	0.0138147	0.000190847	22.2421	2.77528	0.00451766	2.04092e-05
127	155	13.1146	4.60082	0.00537351	2.89e-05	0.00412417	1.7e-05	19.5896	4.454	0.00371952	1.38e-05	0.00334703	1.12e-05	0.0202888	0.000411635	18.4813	2.4277	0.00468195	2.19207e-05
140	151	22.1696	4.50041	0.0268994	0.000723577	0.0192275	0.000369697	22.7123	3.41	0.018234	0.000332479	0.012707	0.000161469	0.0152994	0.000234072	21.6692	3.74242	0.0152507	0.000232583
		GLADDvu	DeerAnalysis	DeerNet	Imaginary
	T-test (refined)	0.358061	0.0262802	0.164995	0.086255

## Sheet: PfMATE_data
		RosettaDEER (unrefined)				RosettaDEER (refined)				GLADDvu				DeerAnalysis				DeerNet				Imaginary
Residue 1	Residue 2	RMSD	MSE	Avg	Stdev	Avg	Stdev	RMSD	MSE	Avg	Stdev	RMSD	MSE	Avg	Stdev	RMSD	MSE	Avg	Stdev	RMSD	MSE	RMSD	MSE
120	186	0.00237355	5.63373e-06	32.9403	4.88011	33.283	3.69857	0.00167519	2.80626e-06	33.433	4.58617	0.00172961	2.99154e-06	34.4993	6.54326	0.00149144	2.22438e-06	33.5167	4.12516	0.00180578	3.26083e-06	0.000674802	4.55358e-07
120	269	0.00294261	8.65893e-06	36.6345	4.98607	36.0863	6.4273	0.00217762	4.74202e-06	36.0814	5.8085	0.00201998	4.08031e-06	36.5511	7.18462	0.00191697	3.67476e-06	36.3793	6.00175	0.00257657	6.63873e-06	0.00532178	2.83213e-05
120	348	0.00728816	5.31172e-05	40.6234	5.10626	38.9933	5.19551	0.0016198	2.62375e-06	39.8107	7.65672	0.00507416	2.57471e-05	38.5888	7.1052	0.00431616	1.86292e-05	39.3707	5.80045	0.0051177	2.61909e-05	0.00207537	4.30718e-06
120	413	0.00434091	1.88435e-05	47.9129	4.25629	48.4417	4.61968	0.00422039	1.78117e-05	48.3694	7.25045	0.00406272	1.65057e-05	44.1875	6.80957	0.00383885	1.47368e-05	47.5743	5.44683	0.00411541	1.69366e-05	0.00371447	1.37973e-05
134	186	0.00309073	9.55261e-06	28.568	4.88439	28.3347	3.52533	0.00130319	1.69831e-06	28.7518	3.76626	0.00177577	3.15335e-06	30.9528	8.66344	0.0014812	2.19395e-06	28.815	4.14272	0.00133899	1.79289e-06	0.000466142	2.17288e-07
134	269	0.00958277	9.18294e-05	37.3599	4.81417	39.4244	6.00483	0.00182746	3.33962e-06	40.0241	5.36927	0.00150804	2.27418e-06	39.7385	7.28752	0.00141817	2.0112e-06	39.9878	5.58538	0.00169068	2.8584e-06	0.00603712	3.64468e-05
18	215	0.00885153	7.83495e-05	30.6226	5.45094	33.5819	4.21659	0.00343434	1.17947e-05	33.6982	4.30305	0.00298895	8.93384e-06	34.4059	6.76312	0.00256839	6.59661e-06	33.8826	4.8595	0.00265261	7.03633e-06	0.00466029	2.17183e-05
18	240	0.00591774	3.50196e-05	39.0646	4.17562	38.8068	3.30922	0.00164901	2.71923e-06	39.7062	4.31671	0.00281154	7.90473e-06	39.5496	5.75192	0.00203171	4.12784e-06	39.527	4.57533	0.00299155	8.94936e-06	0.0013361	1.78517e-06
18	394	0.00773665	5.98558e-05	35.3223	3.68381	37.0805	3.77644	0.00207524	4.30663e-06	37.0594	4.08259	0.00212696	4.52396e-06	39.3103	8.91053	0.00190261	3.61993e-06	37.2986	4.15815	0.00146602	2.1492e-06	0.00146413	2.14367e-06
186	274	0.0158553	0.000251391	42.0845	5.24293	37.7948	6.04681	0.00275444	7.58693e-06	38.5682	8.00992	0.0022918	5.25234e-06	37.9463	7.00614	0.00215582	4.64757e-06	38.0361	6.29245	0.00289231	8.36544e-06	0.00105142	1.10548e-06
186	348	0.00430451	1.85288e-05	26.5089	4.4596	27.1978	4.93641	0.00399484	1.59588e-05	28.4141	6.91079	0.00270963	7.34208e-06	29.8529	8.74251	0.00272119	7.40489e-06	28.3887	5.74782	0.00322592	1.04066e-05	0.00108873	1.18532e-06
196	269	0.00568044	3.22674e-05	42.4373	4.38069	41.9156	5.75902	0.00159457	2.54266e-06	41.9554	5.37356	0.00140339	1.9695e-06	41.3104	6.55393	0.00141251	1.99517e-06	42.0435	5.28855	0.00169344	2.86773e-06	0.00495973	2.45989e-05
196	274	0.0119402	0.000142568	37.5735	5.53231	34.1428	5.87294	0.00217376	4.72524e-06	34.785	6.66732	0.0013142	1.72711e-06	34.6551	7.00466	0.00149214	2.22649e-06	34.6029	6.28087	0.00166536	2.77343e-06	0.000591267	3.49596e-07
196	348	0.0077917	6.07107e-05	33.1546	4.38815	31.305	4.68526	0.00291168	8.4779e-06	31.4385	5.07466	0.00232116	5.38778e-06	32.2954	7.18762	0.00211001	4.45215e-06	31.4886	5.14447	0.0027721	7.68452e-06	0.00582428	3.39222e-05
215	318	0.00503397	2.53409e-05	41.8447	4.48873	43.2087	3.14966	0.0028586	8.17162e-06	43.3385	3.44321	0.00224173	5.02535e-06	41.6868	6.77644	0.00243463	5.92742e-06	43.266	4.2609	0.00266672	7.11141e-06	0.000755616	5.70956e-07
215	394	0.00890121	7.92315e-05	45.999	3.93345	47.9031	2.4071	0.0020167	4.06707e-06	48.1121	2.90508	0.00380005	1.44404e-05	42.3911	8.65936	0.00401782	1.61429e-05	47.1549	5.79625	0.00507976	2.58039e-05	0.00115776	1.3404e-06
240	442	0.00283015	8.00974e-06	30.3226	4.74852	30.1862	3.88589	0.00442939	1.96195e-05	30.329	3.91753	0.00175049	3.06423e-06	31.1143	6.29043	0.00165939	2.75356e-06	30.337	4.27493	0.00186793	3.48917e-06	0.000629534	3.96313e-07
318	394	0.00413898	1.71311e-05	27.0117	4.07248	26.2649	3.1133	0.00164307	2.69967e-06	25.8509	3.49678	0.00179162	3.20989e-06	27.3774	7.05492	0.00140059	1.96165e-06	26.102	4.04062	0.00144281	2.08169e-06	0.000409366	1.67581e-07
348	413	0.00561523	3.15308e-05	39.6197	4.61615	40.7482	4.52405	0.00137816	1.89934e-06	41.2701	4.51578	0.00301111	9.06678e-06	39.9425	7.72677	0.00400284	1.60227e-05	40.9526	4.88059	0.00386972	1.49747e-05	0.00118669	1.40823e-06
215	240	0.00709892	5.03946e-05	40.5607	3.24181	38.3965	2.0368	0.00320861	1.02952e-05	38.35	1.744	0.00285407	8.14569e-06	38.6512	5.395	0.0023317	5.4368e-06	39.3878	4.00771	0.00336325	1.13114e-05	0.00109661	1.20254e-06
			GLADDvu	DeerAnalysis	DeerNet	Imaginary
		T-Test (refined)	0.467264	0.371412	0.196675	0.275879
