# Supplementary material for: Methodology for rigorous modeling of protein conformational changes by Rosetta using DEER distance restraints
Source: PLoS Comput Biol. 2021 Jun 16;17(6):e1009107. doi: 10.1371/journal.pcbi.1009107 (PMC8238229; doi:10.1371/journal.pcbi.1009107)
Supplement: S2 Appendix — (TXT) [file pcbi.1009107.s012.txt]

# Best T4L coords
COORD	60	0.254538	-3.02 -6.385 4.598	#	50.6472 -19.8191 19.9313
COORD	60	0.0584361	2.066 -7.341 1.191	#	46.5518 -16.0789 17.1695
COORD	60	0.218085	-2.384 -5.545 6.003	#	52.0753 -18.803 20.0425
COORD	60	0.00618006	-0.491 -5.153 -2.001	#	44.0504 -17.1789 20.9175
COORD	60	0.0409301	0.307 -7.925 -1.5	#	44.034 -17.946 18.092
COORD	60	0.272646	-5.711 -5.438 -3.024	#	43.6287 -21.7916 23.5483
COORD	60	0.0525364	-1.969 -5.785 -1.454	#	44.6702 -18.7548 21.0421
COORD	60	0.096648	-1.821 -5.937 5.713	#	51.6649 -18.5373 19.4806
COORD	61	0.0811322	-7.095 -5.243 2.081	#	44.6746 -15.7433 35.7542
COORD	61	0.305858	1.535 -5.371 -4.155	#	37.095 -14.0391 28.4723
COORD	61	0.116738	2.451 -0.607 6.988	#	46.3591 -21.3822 25.6516
COORD	61	0.00805277	4.807 -5.037 1.085	#	38.8729 -19.4148 25.9791
COORD	61	0.361896	5.743 -2.769 2.286	#	40.688 -19.7628 23.9675
COORD	61	0.107152	2.854 0.912 6.346	#	46.8404 -20.3522 24.3909
COORD	61	0.019171	-4.644 -6.581 2.998	#	43.1883 -18.0145 34.6267
COORD	62	1	4.807 -5.037 1.085	#	36.6125 -9.0044 29.4731
COORD	64	0.202483	-3.171 -5.602 -1.129	#	37.5386 -19.2525 22.5584
COORD	64	0.387674	-1.205 -7.119 3.747	#	40.8147 -20.64 18.4011
COORD	64	0.0438429	0.087 -7.381 4.601	#	41.2903 -20.2808 16.9478
COORD	64	0.366	-2.413 -7.644 2.679	#	39.7607 -21.4324 19.4672
COORD	72	0.00678472	-1.443 -1.409 6.095	#	31.6342 -16.171 22.1175
COORD	72	0.0529672	5.401 -2.96 4.29	#	27.1923 -17.9032 16.661
COORD	72	0.0865458	2.451 -0.607 6.988	#	31.3546 -18.3189 18.6661
COORD	72	0.0438342	1.768 -7.644 -1.366	#	22.051 -12.8932 20.6102
COORD	72	0.120695	4.807 -5.037 1.085	#	24.2518 -15.5021 17.3869
COORD	72	0.0407628	-2.384 -5.545 6.003	#	28.4993 -16.9115 24.8787
COORD	72	0.351454	-0.505 -5.657 -5.723	#	22.5332 -7.61526 20.5166
COORD	72	0.20227	3.965 -6.634 0.124	#	22.7936 -14.7921 18.6328
COORD	72	0.0495084	5.743 -2.769 2.286	#	26.3391 -16.2617 15.7968
COORD	72	0.00720829	0.307 -7.925 -1.5	#	22.262 -12.2548 21.9441
COORD	72	0.0379697	-2.159 -1.769 5.96	#	31.523 -15.8634 22.8614
COORD	75	0.618915	-0.505 -5.657 -5.723	#	19.0733 -12.3565 13.9021
COORD	75	0.00650488	-0.491 -5.153 -2.001	#	22.5105 -13.7025 13.2084
COORD	75	0.0869838	-4.644 -6.581 2.998	#	26.0661 -18.9334 15.275
COORD	75	0.128171	-4.32 -4.43 -1.535	#	23.3204 -15.014 16.8174
COORD	75	0.00507884	0.307 -7.925 -1.5	#	21.4832 -15.7313 11.3644
COORD	75	0.154347	-1.969 -5.785 -1.454	#	22.6605 -15.0833 14.185
COORD	76	0.291434	-6.721 -4.965 -2.153	#	24.712 -2.27123 22.3699
COORD	76	0.175234	-0.309 -7.044 -4.492	#	18.6832 -2.8327 18.5955
COORD	76	0.299481	-5.711 -5.438 -3.024	#	23.5767 -1.89869 21.6117
COORD	76	0.23385	-1.969 -5.785 -1.454	#	21.1549 -4.92233 20.3546
COORD	79	0.0340836	-3.02 -6.385 4.598	#	19.5756 -16.3727 15.5107
COORD	79	0.372089	1.721 -7.535 3.201	#	16.6369 -15.5595 11.4544
COORD	79	0.0262682	-5.965 -3.659 5.684	#	23.0764 -15.7992 17.6784
COORD	79	0.0541874	2.066 -7.341 1.191	#	15.5253 -13.8422 11.5635
COORD	79	0.207254	-2.384 -5.545 6.003	#	20.8741 -16.8863 14.4457
COORD	79	0.0244032	-6.679 0.592 -4.703	#	20.4853 -5.13975 20.155
COORD	79	0.00488185	-0.309 -7.044 -4.492	#	13.0651 -9.45322 15.1286
COORD	79	0.0344591	0.307 -7.925 -1.5	#	13.9685 -12.2725 13.9696
COORD	79	0.10562	-2.159 -1.769 5.96	#	23.6964 -14.4883 13.6745
COORD	79	0.136754	-1.821 -5.937 5.713	#	20.2562 -16.8517 14.0313
COORD	82	0.0666825	-1.443 -1.409 6.095	#	14.488 -0.157703 12.9453
COORD	82	0.16006	5.401 -2.96 4.29	#	13.2358 -7.24767 12.1277
COORD	82	0.170959	2.451 -0.607 6.988	#	14.6874 -3.76612 14.8277
COORD	82	0.0763742	-8.324 0.475 3.255	#	17.6628 5.99581 9.62597
COORD	82	0.0230335	1.768 -7.644 -1.366	#	11.036 -4.94618 4.57833
COORD	82	0.17013	-3.628 2.644 6.662	#	18.2212 2.14976 14.4489
COORD	82	0.056861	-8.731 -3.654 0.004	#	14.949 5.6567 5.12001
COORD	82	0.0994367	2.066 -7.341 1.191	#	10.4155 -4.69581 7.08257
COORD	82	0.091865	-8.803 -1.771 0.792	#	16.4432 5.91709 6.48803
COORD	82	0.0701395	-2.704 -0.365 5.652	#	15.697 0.995281 12.6535
COORD	82	0.0144587	-2.159 -1.769 5.96	#	14.2422 0.509187 12.5512
COORD	83	0.00610324	-3.02 -6.385 4.598	#	21.9481 3.42736 0.0475161
COORD	83	0.0507884	-1.443 -1.409 6.095	#	18.7861 3.28623 4.46003
COORD	83	0.0487974	2.451 -0.607 6.988	#	14.8576 2.2334 4.21027
COORD	83	0.136025	-3.628 2.644 6.662	#	19.484 4.12566 8.96901
COORD	83	0.133279	-2.384 -5.545 6.003	#	20.5605 4.25896 0.730997
COORD	83	0.0153841	-1.205 -7.119 3.747	#	20.9561 1.98754 -1.17721
COORD	83	0.129587	-7.825 0.17 5.212	#	24.3059 5.07807 7.67305
COORD	83	0.116667	2.854 0.912 6.346	#	14.4719 1.25344 5.54177
COORD	83	0.234706	-5.895 -5.548 4.9	#	24.0802 4.83374 1.63922
COORD	83	0.05643	-0.513 -1.394 5.729	#	18.1575 2.54998 4.21118
COORD	83	0.0722327	-1.821 -5.937 5.713	#	20.3017 3.8147 0.192107
COORD	85	0.08431	-3.171 -5.602 -1.129	#	14.4608 -10.6436 10.8456
COORD	85	0.868787	-7.029 -1.377 -5.071	#	11.4674 -7.81447 5.25013
COORD	85	0.0031865	-0.309 -7.044 -4.492	#	14.9189 -14.934 9.12422
COORD	85	0.0437167	-2.413 -7.644 2.679	#	15.7377 -10.3953 15.0353
COORD	86	0.0393573	-7.095 -5.243 2.081	#	13.3823 -4.15493 -1.33393
COORD	86	0.155273	-8.324 0.475 3.255	#	17.0061 -0.675339 1.8824
COORD	86	0.0757347	1.768 -7.644 -1.366	#	12.9369 -13.7525 0.637714
COORD	86	0.298657	-8.731 -3.654 0.004	#	16.1033 -3.37009 -2.55681
COORD	86	0.0231432	4.807 -5.037 1.085	#	12.9566 -14.0651 5.32187
COORD	86	0.0191857	-6.585 -5.547 4.04	#	11.8148 -3.67388 -0.108506
COORD	86	0.056781	-0.491 -5.153 -2.001	#	15.4479 -11.4429 0.369813
COORD	86	0.168864	-7.825 0.17 5.212	#	15.4403 -0.186874 3.09957
COORD	86	0.091492	-0.309 -7.044 -4.492	#	15.655 -13.476 -2.00453
COORD	86	0.0531396	-7.49 -4.188 -0.854	#	16.14 -4.96939 -2.6047
COORD	86	0.0183723	-2.413 -7.644 2.679	#	10.7115 -8.38237 0.409402
COORD	89	0.148066	-8.731 -3.654 0.004	#	10.5468 -10.5292 4.63776
COORD	89	0.170863	-3.698 -7.508 1.932	#	11.4263 -14.9334 9.5092
COORD	89	0.0221928	-1.205 -7.119 3.747	#	13.5618 -15.3563 11.7276
COORD	89	0.220668	3.965 -6.634 0.124	#	17.2652 -20.2472 10.1611
COORD	89	0.0509465	-4.644 -6.581 2.998	#	11.5015 -13.2493 9.7294
COORD	89	0.0259045	-2.413 -7.644 2.679	#	12.2739 -15.4414 10.6278
COORD	89	0.17612	-1.671 -6.489 4.795	#	13.7578 -14.1565 12.2118
COORD	89	0.18524	-1.821 -5.937 5.713	#	14.1094 -13.2698 12.7217
COORD	90	0.789749	-0.505 -5.657 -5.723	#	21.6247 -19.0588 -4.03029
COORD	90	0.210251	0.087 -7.381 4.601	#	12.6495 -13.716 -3.1322
COORD	93	0.0834319	0.941 -5.792 5.57	#	22.556 -22.1181 12.8037
COORD	93	0.0217221	-6.679 0.592 -4.703	#	33.0505 -24.7647 3.4648
COORD	93	0.677657	-0.491 -5.153 -2.001	#	29.776 -20.5355 10.5351
COORD	93	0.0723611	0.307 -7.925 -1.5	#	29.6899 -20.2113 13.4435
COORD	93	0.0492103	-0.513 -1.394 5.729	#	21.8931 -23.1652 8.33765
COORD	93	0.0956171	-2.159 -1.769 5.96	#	22.3473 -24.8014 8.47906
COORD	94	0.203195	-1.443 -1.409 6.095	#	31.2904 -26.0836 4.23827
COORD	94	0.226418	2.451 -0.607 6.988	#	31.1471 -25.9115 8.3069
COORD	94	0.345658	-3.628 2.644 6.662	#	26.969 -27.1908 2.96495
COORD	94	0.156937	-2.704 -0.365 5.652	#	30.0445 -25.9854 3.09189
COORD	94	0.0251459	-3.837 1.117 7.365	#	28.4701 -27.9306 2.70242
COORD	94	0.0426464	-0.513 -1.394 5.729	#	31.4079 -25.4846 5.02979
COORD	108	0.127771	-5.965 1.611 -1.727	#	27.4912 3.88422 12.7637
COORD	108	0.00342948	-7.095 -5.243 2.081	#	21.4976 -0.344887 15.7548
COORD	108	0.0617312	-8.324 0.475 3.255	#	26.6678 1.72262 17.8946
COORD	108	0.0588452	-8.803 -1.771 0.792	#	23.9518 2.87168 16.2687
COORD	108	0.0293461	-6.585 -5.547 4.04	#	21.7517 -2.08903 16.7958
COORD	108	0.11362	-6.679 0.592 -4.703	#	25.7455 5.96585 11.0248
COORD	108	0.0337313	-7.825 0.17 5.212	#	26.9171 -0.0133203 18.9416
COORD	108	0.52854	-6.208 1.811 0.086	#	27.9532 2.91173 14.256
COORD	108	0.042986	-5.754 2.234 -0.182	#	28.4356 2.94202 13.7836
COORD	109	0.0668557	1.721 -7.535 3.201	#	22.4756 7.86436 8.33929
COORD	109	0.054151	-5.965 -3.659 5.684	#	28.8725 7.91708 14.6115
COORD	109	0.561301	-8.731 -3.654 0.004	#	33.7948 8.69741 10.7289
COORD	109	0.0788955	2.066 -7.341 1.191	#	23.2167 7.39159 6.48887
COORD	109	0.00192905	3.965 -6.634 0.124	#	22.4381 5.85156 4.98332
COORD	109	0.15052	-7.49 -4.188 -0.854	#	33.0106 8.57274 9.33928
COORD	109	0.0863481	-2.413 -7.644 2.679	#	26.0212 9.72369 9.49942
COORD	112	0.0743163	1.535 -5.371 -4.155	#	20.4586 0.5589 0.119712
COORD	112	0.276544	-8.803 -1.771 0.792	#	23.8275 5.31027 10.626
COORD	112	0.649139	-4.32 -4.43 -1.535	#	21.2695 3.35214 5.91377
COORD	115	0.280163	1.768 -7.644 -1.366	#	16.3593 -1.1848 -2.02771
COORD	115	0.0799767	-7.825 0.17 5.212	#	26.6979 8.19 -3.28546
COORD	115	0.467857	-6.208 1.811 0.086	#	27.2898 3.29249 -5.97757
COORD	115	0.0567008	0.307 -7.925 -1.5	#	16.3517 -0.154761 -3.10956
COORD	115	0.115302	-5.895 -5.548 4.9	#	20.7251 7.93534 -2.40323
COORD	116	0.267268	-3.02 -6.385 4.598	#	24.5459 1.73816 -12.7346
COORD	116	0.113465	-1.205 -7.119 3.747	#	22.9844 0.287495 -12.8547
COORD	116	0.177708	-7.825 0.17 5.212	#	30.2798 4.85022 -7.84883
COORD	116	0.0717301	-2.704 -0.365 5.652	#	25.3145 3.70411 -6.99043
COORD	116	0.0907016	-3.837 1.117 7.365	#	26.146 5.90349 -6.04927
COORD	116	0.0976173	-2.413 -7.644 2.679	#	24.3154 -0.465237 -13.5878
COORD	116	0.094205	-1.671 -6.489 4.795	#	23.2204 1.51914 -12.4809
COORD	116	0.0873056	-2.159 -1.769 5.96	#	24.3889 3.59004 -8.21247
COORD	119	0.0056314	-7.095 -5.243 2.081	#	19.9311 0.287704 -10.24
COORD	119	0.0132385	2.451 -0.607 6.988	#	18.6338 -1.70657 1.20712
COORD	119	0.059694	1.768 -7.644 -1.366	#	14.3893 -7.22662 -7.23613
COORD	119	0.0103721	-5.965 -3.659 5.684	#	20.1171 2.38143 -6.72587
COORD	119	0.00871926	0.822 -6.631 -3.274	#	16.0576 -8.37551 -8.44375
COORD	119	0.00251784	2.066 -7.341 1.191	#	14.042 -5.35071 -5.48136
COORD	119	0.0021447	-8.803 -1.771 0.792	#	23.97 -0.240271 -10.445
COORD	119	0.148877	-1.205 -7.119 3.747	#	15.274 -1.4466 -6.20375
COORD	119	0.0268804	-6.679 0.592 -4.703	#	26.053 -6.22052 -10.8781
COORD	119	0.167913	-7.825 0.17 5.212	#	24.3849 2.5594 -6.41392
COORD	119	0.121934	0.087 -7.381 4.601	#	14.2919 -1.44812 -4.97792
COORD	119	0.0410919	0.307 -7.925 -1.5	#	14.8455 -6.47351 -8.44282
COORD	119	0.00302578	-7.49 -4.188 -0.854	#	21.5709 -2.01491 -11.6156
COORD	119	0.018604	-5.711 -5.438 -3.024	#	20.0654 -4.62923 -12.1946
COORD	119	0.00321984	-5.895 -5.548 4.9	#	18.5911 1.94461 -8.01763
COORD	119	0.366136	-0.513 -1.394 5.729	#	19.5536 -0.955192 -1.88789
COORD	122	0.149756	1.535 -5.371 -4.155	#	15.2867 -15.4312 -2.00232
COORD	122	0.0770012	-5.965 -3.659 5.684	#	17.4288 -3.75363 1.87504
COORD	122	0.0897186	-7.029 -1.377 -5.071	#	14.5485 -8.02479 -7.8959
COORD	122	0.0397339	0.822 -6.631 -3.274	#	14.3109 -14.6064 -0.888871
COORD	122	0.0396607	-8.803 -1.771 0.792	#	15.8145 -3.57491 -3.86191
COORD	122	0.0173804	-6.679 0.592 -4.703	#	16.4455 -7.77075 -8.58281
COORD	122	0.264368	-0.491 -5.153 -2.001	#	15.4656 -12.5819 -1.20112
COORD	122	0.226827	0.307 -7.925 -1.5	#	13.7472 -13.4905 0.988315
COORD	122	0.0522072	-7.49 -4.188 -0.854	#	13.7471 -5.96236 -3.31317
COORD	122	0.0433465	-5.711 -5.438 -3.024	#	12.6176 -8.79994 -3.64272
COORD	123	0.0708471	1.721 -7.535 3.201	#	12.8531 -10.7844 -10.4477
COORD	123	0.669301	5.401 -2.96 4.29	#	12.4717 -11.4498 -4.52565
COORD	123	0.0144735	-5.965 -3.659 5.684	#	18.9945 -4.26461 -10.6447
COORD	123	0.0721915	-8.803 -1.771 0.792	#	24.3145 -6.70525 -11.781
COORD	123	0.141982	-5.742 -4.1 -4.064	#	23.2816 -12.6208 -13.3023
COORD	123	0.0269129	-1.205 -7.119 3.747	#	14.7809 -8.7272 -11.4888
COORD	123	0.00429247	0.087 -7.381 4.601	#	13.3587 -8.72095 -10.8222
COORD	127	0.0210116	-3.02 -6.385 4.598	#	33.9891 -18.3074 -16.0177
COORD	127	0.0575957	-1.443 -1.409 6.095	#	30.8881 -19.6184 -11.757
COORD	127	0.0803304	5.401 -2.96 4.29	#	35.8402 -16.8893 -7.22562
COORD	127	0.471192	-7.029 -1.377 -5.071	#	26.8107 -9.31339 -17.5073
COORD	127	0.0844849	0.941 -5.792 5.57	#	35.7931 -18.7384 -12.3373
COORD	127	0.0546069	-2.384 -5.545 6.003	#	33.7682 -19.6202 -14.8723
COORD	127	0.0444995	-2.704 -0.365 5.652	#	29.2853 -19.3591 -12.2469
COORD	127	0.0687808	-0.513 -1.394 5.729	#	31.3647 -19.1298 -11.0267
COORD	127	0.0591686	-2.159 -1.769 5.96	#	30.7741 -19.5787 -12.5607
COORD	127	0.0583295	-1.821 -5.937 5.713	#	34.382 -19.2533 -14.664
COORD	128	0.00533896	-1.443 -1.409 6.095	#	25.2369 -12.0008 -16.0588
COORD	128	0.00429855	1.721 -7.535 3.201	#	27.2093 -4.91101 -17.3847
COORD	128	0.00763467	-7.095 -5.243 2.081	#	19.8784 -7.40817 -12.4601
COORD	128	0.160179	5.401 -2.96 4.29	#	31.626 -8.92637 -17.5522
COORD	128	0.105798	2.451 -0.607 6.988	#	28.8736 -12.6536 -17.7769
COORD	128	0.0458574	-6.721 -4.965 -2.153	#	21.3096 -5.49216 -8.93526
COORD	128	0.0253598	-8.731 -3.654 0.004	#	19.2789 -7.93959 -9.48124
COORD	128	0.0226871	-3.698 -7.508 1.932	#	22.4654 -4.97072 -14.4746
COORD	128	0.0840896	-8.803 -1.771 0.792	#	19.5365 -9.95719 -9.29479
COORD	128	0.00524898	-6.585 -5.547 4.04	#	19.8054 -8.05988 -14.3992
COORD	128	0.0469981	3.965 -6.634 0.124	#	30.2785 -3.87525 -15.1887
COORD	128	0.0408538	-7.825 0.17 5.212	#	19.9253 -13.7038 -12.4685
COORD	128	0.059396	-2.704 -0.365 5.652	#	24.4503 -12.8319 -14.8071
COORD	128	0.1888	2.854 0.912 6.346	#	29.8152 -13.588 -16.7175
COORD	128	0.0749336	-4.32 -4.43 -1.535	#	23.547 -5.96295 -10.0332
COORD	128	0.121226	-5.711 -5.438 -3.024	#	22.3298 -4.52781 -8.75762
COORD	128	0.00129975	-1.969 -5.785 -1.454	#	25.3514 -4.55019 -11.4885
COORD	131	0.367864	1.535 -5.371 -4.155	#	36.1828 -1.65034 -11.6326
COORD	131	0.196112	2.451 -0.607 6.988	#	36.9899 -13.7644 -12.1796
COORD	131	0.203344	0.822 -6.631 -3.274	#	36.3001 -1.82755 -13.3139
COORD	131	0.0595943	0.941 -5.792 5.57	#	37.7373 -10.071 -16.2997
COORD	131	0.0904486	2.854 0.912 6.346	#	36.532 -13.9058 -10.551
COORD	131	0.0826373	0.087 -7.381 4.601	#	37.5219 -8.44893 -17.5309
COORD	132	0.253922	1.768 -7.644 -1.366	#	29.1379 2.73865 -7.22246
COORD	132	0.271929	4.807 -5.037 1.085	#	31.4598 1.57193 -11.1323
COORD	132	0.33658	3.965 -6.634 0.124	#	30.496 2.68971 -9.71651
COORD	132	0.0692913	5.743 -2.769 2.286	#	32.7243 -0.113218 -12.8712
COORD	132	0.0682781	0.307 -7.925 -1.5	#	28.0263 2.27691 -6.33787
COORD	134	0.0591492	-8.731 -3.654 0.004	#	38.063 -7.60307 -15.4323
COORD	134	0.117977	-3.698 -7.508 1.932	#	42.52 -9.15964 -10.7832
COORD	134	0.065013	-0.505 -5.657 -5.723	#	42.5461 -0.798804 -9.26126
COORD	134	0.0512343	-1.969 -5.785 -1.454	#	41.7213 -5.21983 -9.65923
COORD	134	0.706626	-5.895 -5.548 4.9	#	39.7251 -12.0786 -11.8535
COORD	140	0.340657	-3.171 -5.602 -1.129	#	45.5278 4.32653 -5.60973
COORD	140	0.141223	-1.443 -1.409 6.095	#	38.9317 0.0473776 -8.91648
COORD	140	0.362213	-8.731 -3.654 0.004	#	41.2164 8.20129 -4.06371
COORD	140	0.0373058	0.941 -5.792 5.57	#	43.0927 0.0176227 -11.7192
COORD	140	0.118601	-6.679 0.592 -4.703	#	42.3478 4.98901 1.66309
COORD	151	0.208633	-3.698 -7.508 1.932	#	41.8377 -21.3898 -6.47849
COORD	151	0.791367	-2.159 -1.769 5.96	#	42.1964 -14.2207 -6.4107
COORD	154	0.151877	-4.644 -6.581 2.998	#	36.9111 -13.7142 -12.0376
COORD	154	0.202641	-5.711 -5.438 -3.024	#	36.811 -19.8517 -11.0224
COORD	154	0.645481	-5.895 -5.548 4.9	#	38.5272 -12.1128 -11.0015
COORD	155	0.0163475	-1.443 -1.409 6.095	#	37.3265 -18.4786 -8.48062
COORD	155	0.128481	2.451 -0.607 6.988	#	34.6464 -17.2125 -11.2767
COORD	155	0.048268	-5.965 -3.659 5.684	#	41.1025 -20.8986 -6.12149
COORD	155	0.425269	4.807 -5.037 1.085	#	30.336 -23.5488 -10.1397
COORD	155	0.115146	0.822 -6.631 -3.274	#	31.2253 -26.9489 -5.13266
COORD	155	0.190139	-2.384 -5.545 6.003	#	38.9304 -22.3329 -9.23707
COORD	155	0.0373584	0.307 -7.925 -1.5	#	32.959 -27.4326 -6.49167
COORD	155	0.0389913	-2.159 -1.769 5.96	#	37.884 -18.8936 -8.05945
# Second best
COORD	60	0.0447268	-3.02 -6.385 4.598	#	50.6472 -19.8191 19.9313
COORD	60	0.00614036	1.721 -7.535 3.201	#	48.5372 -16.4261 16.8029
COORD	60	0.0102647	-5.965 -3.659 5.684	#	52.4716 -20.8637 23.5179
COORD	60	0.0730894	0.822 -6.631 -3.274	#	42.4237 -16.8702 19.248
COORD	60	0.288674	2.066 -7.341 1.191	#	46.5518 -16.0789 17.1695
COORD	60	0.0745736	-2.384 -5.545 6.003	#	52.0753 -18.803 20.0425
COORD	60	0.263583	-0.309 -7.044 -4.492	#	41.302 -18.0781 19.7127
COORD	60	0.000861611	-4.644 -6.581 2.998	#	49.2419 -21.3412 20.9028
COORD	60	0.0148127	0.087 -7.381 4.601	#	50.13 -17.7009 17.504
COORD	60	0.200587	0.307 -7.925 -1.5	#	44.034 -17.946 18.092
COORD	60	0.00866551	-1.671 -6.489 4.795	#	50.6636 -18.722 19.1154
COORD	60	0.0140212	-2.159 -1.769 5.96	#	52.5683 -16.6272 23.0975
COORD	61	0.0408781	1.535 -5.371 -4.155	#	37.095 -14.0391 28.4723
COORD	61	0.0351935	1.768 -7.644 -1.366	#	37.0535 -17.3895 29.8037
COORD	61	0.0109106	-8.731 -3.654 0.004	#	45.2944 -12.7317 36.0021
COORD	61	0.000467684	-3.698 -7.508 1.932	#	41.5153 -17.9146 34.3413
COORD	61	0.00985449	0.941 -5.792 5.57	#	42.6922 -21.909 29.8292
COORD	61	0.01107	2.066 -7.341 1.191	#	38.602 -19.4528 29.551
COORD	61	0.0110288	-0.505 -5.657 -5.723	#	36.9147 -12.1041 30.1827
COORD	61	0.0118687	-6.679 0.592 -4.703	#	44.5407 -7.83785 31.5438
COORD	61	0.107383	-0.309 -7.044 -4.492	#	36.5932 -13.786 30.9212
COORD	61	0.579735	5.743 -2.769 2.286	#	40.688 -19.7628 23.9675
COORD	61	0.108273	2.854 0.912 6.346	#	46.8404 -20.3522 24.3909
COORD	61	0.024614	0.087 -7.381 4.601	#	41.4363 -21.4852 31.39
COORD	61	0.00109365	-4.32 -4.43 -1.535	#	41.8885 -13.512 32.8054
COORD	61	0.0354282	0.307 -7.925 -1.5	#	37.4437 -16.8417 31.1376
COORD	61	0.00271407	-7.49 -4.188 -0.854	#	43.8759 -12.743 35.2611
COORD	61	0.00555804	-1.969 -5.785 -1.454	#	39.953 -15.0718 31.7143
COORD	61	0.00383338	-5.895 -5.548 4.9	#	45.5538 -18.6315 35.1497
COORD	62	0.0566177	4.807 -5.037 1.085	#	36.6125 -9.0044 29.4731
COORD	62	0.00929181	-0.505 -5.657 -5.723	#	39.7317 -4.78584 22.5865
COORD	62	0.108346	-5.742 -4.1 -4.064	#	45.3128 -3.89608 23.4002
COORD	62	0.825744	-5.711 -5.438 -3.024	#	44.8731 -2.93209 24.7231
COORD	64	0.00147124	-3.02 -6.385 4.598	#	42.1019 -21.5433 19.8448
COORD	64	0.02159	-3.171 -5.602 -1.129	#	37.5386 -19.2525 22.5584
COORD	64	0.00874133	1.721 -7.535 3.201	#	39.8298 -18.9073 16.1516
COORD	64	0.0242839	2.451 -0.607 6.988	#	46.4159 -14.7734 17.703
COORD	64	0.114445	1.768 -7.644 -1.366	#	35.8152 -17.4917 17.8099
COORD	64	0.642986	4.807 -5.037 1.085	#	38.8906 -14.5158 15.8797
COORD	64	0.0280443	0.941 -5.792 5.57	#	42.8154 -18.9305 16.7384
COORD	64	0.0698077	-1.205 -7.119 3.747	#	40.8147 -20.64 18.4011
COORD	64	0.000183807	-4.32 -4.43 -1.535	#	37.8803 -19.0231 24.1983
COORD	64	0.000452647	0.307 -7.925 -1.5	#	35.7161 -18.5712 18.8376
COORD	64	0.0596489	-2.413 -7.644 2.679	#	39.7607 -21.4324 19.4672
COORD	64	0.0152655	-5.711 -5.438 -3.024	#	36.2451 -20.1369 25.3178
COORD	64	0.0130804	-1.671 -6.489 4.795	#	42.0794 -20.8263 18.6809
COORD	72	0.00341376	-3.171 -5.602 -1.129	#	25.544 -10.4548 23.8464
COORD	72	0.0114489	1.721 -7.535 3.201	#	24.193 -16.7784 21.7007
COORD	72	0.0833735	2.451 -0.607 6.988	#	31.3546 -18.3189 18.6661
COORD	72	0.0799103	1.768 -7.644 -1.366	#	22.051 -12.8932 20.6102
COORD	72	0.225408	4.807 -5.037 1.085	#	24.2518 -15.5021 17.3869
COORD	72	0.0246582	2.066 -7.341 1.191	#	23.3386 -15.132 20.831
COORD	72	0.0754027	-6.679 0.592 -4.703	#	30.2767 -4.10997 22.9578
COORD	72	0.205733	3.965 -6.634 0.124	#	22.7936 -14.7921 18.6328
COORD	72	0.0721669	-0.491 -5.153 -2.001	#	24.6039 -10.6818 21.1614
COORD	72	0.0365578	-7.825 0.17 5.212	#	34.742 -12.305 26.5218
COORD	72	0.141951	5.743 -2.769 2.286	#	26.3391 -16.2617 15.7968
COORD	72	0.030876	2.854 0.912 6.346	#	32.185 -17.4882 17.4403
COORD	72	0.00910107	-0.513 -1.394 5.729	#	31.1633 -16.2363 21.2382
COORD	75	0.0287509	-7.095 -5.243 2.081	#	26.0051 -18.5293 18.1856
COORD	75	0.0313843	2.066 -7.341 1.191	#	24.0669 -15.7807 9.36481
COORD	75	0.23405	-0.491 -5.153 -2.001	#	22.5105 -13.7025 13.2084
COORD	75	0.17472	-0.309 -7.044 -4.492	#	19.3971 -13.9178 12.9352
COORD	75	0.0469091	-4.644 -6.581 2.998	#	26.0661 -18.9334 15.275
COORD	75	0.231687	-4.32 -4.43 -1.535	#	23.3204 -15.014 16.8174
COORD	75	0.0410816	-2.413 -7.644 2.679	#	25.2187 -18.6422 12.9499
COORD	75	0.198054	-1.969 -5.785 -1.454	#	22.6605 -15.0833 14.185
COORD	75	0.013344	-5.895 -5.548 4.9	#	28.239 -19.5656 16.3374
COORD	76	0.0913396	5.401 -2.96 4.29	#	19.4268 -13.9445 17.0523
COORD	76	0.0104046	2.451 -0.607 6.988	#	23.497 -15.3885 18.7454
COORD	76	0.000607001	-7.029 -1.377 -5.071	#	27.1671 -0.475522 18.8725
COORD	76	0.167992	4.807 -5.037 1.085	#	17.7591 -10.4578 17.0763
COORD	76	0.000795943	-0.505 -5.657 -5.723	#	19.666 -2.01459 17.2382
COORD	76	0.230557	-8.803 -1.771 0.792	#	28.8961 -4.53034 23.1441
COORD	76	0.448282	-4.32 -4.43 -1.535	#	23.6692 -4.0557 20.8998
COORD	76	0.0500223	-7.49 -4.188 -0.854	#	25.9864 -3.192 23.0106
COORD	79	0.157656	-3.02 -6.385 4.598	#	19.5756 -16.3727 15.5107
COORD	79	0.0343602	-5.965 -3.659 5.684	#	23.0764 -15.7992 17.6784
COORD	79	0.0169559	0.822 -6.631 -3.274	#	13.7965 -10.0404 13.6956
COORD	79	0.302849	-2.384 -5.545 6.003	#	20.8741 -16.8863 14.4457
COORD	79	0.0182434	-0.505 -5.657 -5.723	#	13.4669 -7.65208 15.3969
COORD	79	0.0553355	-0.491 -5.153 -2.001	#	16.0189 -10.2358 14.4384
COORD	79	0.0280539	-7.825 0.17 5.212	#	26.235 -13.2275 19.0026
COORD	79	0.00174538	-1.671 -6.489 4.795	#	19.2575 -16.4656 14.1842
COORD	79	0.0400423	-1.969 -5.785 -1.454	#	16.2376 -11.1909 15.8252
COORD	79	0.00116753	-5.895 -5.548 4.9	#	21.1476 -16.3547 18.077
COORD	79	0.0252961	-0.513 -1.394 5.729	#	23.42 -13.9232 12.091
COORD	79	0.318295	-2.159 -1.769 5.96	#	23.6964 -14.4883 13.6745
COORD	82	0.0355865	-3.171 -5.602 -1.129	#	13.1723 -0.0418849 4.51863
COORD	82	0.0112729	1.721 -7.535 3.201	#	9.55928 -3.93832 8.78251
COORD	82	0.110804	5.401 -2.96 4.29	#	13.2358 -7.24767 12.1277
COORD	82	0.0257875	-6.721 -4.965 -2.153	#	14.3439 3.22127 3.0917
COORD	82	0.0686096	-8.731 -3.654 0.004	#	14.949 5.6567 5.12001
COORD	82	0.0919441	-3.698 -7.508 1.932	#	10.3609 1.09247 6.54082
COORD	82	0.0122445	4.807 -5.037 1.085	#	12.4385 -7.36785 8.34764
COORD	82	0.092673	2.066 -7.341 1.191	#	10.4155 -4.69581 7.08257
COORD	82	0.105117	3.965 -6.634 0.124	#	11.3288 -6.76746 6.738
COORD	82	0.118453	-6.208 1.811 0.086	#	19.8793 3.27807 7.62454
COORD	82	0.133161	2.854 0.912 6.346	#	16.3065 -4.27551 14.856
COORD	82	0.00128858	0.307 -7.925 -1.5	#	10.9102 -3.54979 4.06287
COORD	82	0.0563367	-7.49 -4.188 -0.854	#	14.6691 4.25622 4.39768
COORD	82	0.136721	-0.513 -1.394 5.729	#	14.571 -1.1436 12.8032
COORD	83	0.0332766	-3.02 -6.385 4.598	#	21.9481 3.42736 0.0475161
COORD	83	0.00563652	2.451 -0.607 6.988	#	14.8576 2.2334 4.21027
COORD	83	0.0689733	-5.965 -3.659 5.684	#	23.3515 5.26591 3.50203
COORD	83	0.267613	-3.628 2.644 6.662	#	19.484 4.12566 8.96901
COORD	83	0.00477369	4.807 -5.037 1.085	#	16.5862 -3.34017 -0.88565
COORD	83	0.033183	-2.384 -5.545 6.003	#	20.5605 4.25896 0.730997
COORD	83	0.00716164	-1.205 -7.119 3.747	#	20.9561 1.98754 -1.17721
COORD	83	0.00972094	-7.825 0.17 5.212	#	24.3059 5.07807 7.67305
COORD	83	0.226046	-2.704 -0.365 5.652	#	19.838 3.28984 5.79033
COORD	83	0.00521796	2.854 0.912 6.346	#	14.4719 1.25344 5.54177
COORD	83	0.249658	-3.837 1.117 7.365	#	19.6769 5.07517 7.57947
COORD	83	0.0260762	-1.671 -6.489 4.795	#	20.7251 3.02228 -0.410195
COORD	83	0.0626626	-5.895 -5.548 4.9	#	24.0802 4.83374 1.63922
COORD	85	0.144186	1.721 -7.535 3.201	#	19.3959 -12.3858 15.2076
COORD	85	0.00110555	1.768 -7.644 -1.366	#	17.6071 -14.8615 11.8101
COORD	85	0.0175553	-3.698 -7.508 1.932	#	14.4417 -9.97245 14.4274
COORD	85	0.0408027	0.822 -6.631 -3.274	#	16.4962 -14.6729 9.73842
COORD	85	0.0155407	-0.505 -5.657 -5.723	#	14.8438 -14.5763 7.29556
COORD	85	0.0200826	3.965 -6.634 0.124	#	20.414 -14.6777 12.2033
COORD	85	0.0475689	-0.491 -5.153 -2.001	#	16.5146 -12.3222 9.79265
COORD	85	0.704895	-0.309 -7.044 -4.492	#	14.9189 -14.934 9.12422
COORD	85	0.0021083	-2.413 -7.644 2.679	#	15.7377 -10.3953 15.0353
COORD	85	0.00607445	-5.895 -5.548 4.9	#	14.5898 -5.93124 15.4877
COORD	86	0.012394	-3.02 -6.385 4.598	#	10.4528 -6.51044 1.84642
COORD	86	0.0338378	1.721 -7.535 3.201	#	10.0211 -11.374 3.22854
COORD	86	0.0533374	5.401 -2.96 4.29	#	12.3385 -12.2274 8.66547
COORD	86	0.0835218	1.768 -7.644 -1.366	#	12.9369 -13.7525 0.637714
COORD	86	0.149673	4.807 -5.037 1.085	#	12.9566 -14.0651 5.32187
COORD	86	0.00635524	0.941 -5.792 5.57	#	9.84574 -8.97572 5.09293
COORD	86	0.143668	2.066 -7.341 1.191	#	11.4513 -12.5983 2.42091
COORD	86	0.0207952	-2.384 -5.545 6.003	#	10.0903 -6.02742 3.49548
COORD	86	0.113669	3.965 -6.634 0.124	#	12.4835 -14.4127 3.36271
COORD	86	0.108109	-0.491 -5.153 -2.001	#	15.4479 -11.4429 0.369813
COORD	86	0.208849	5.743 -2.769 2.286	#	13.7629 -13.4472 7.85767
COORD	86	0.00359842	0.087 -7.381 4.601	#	9.38519 -9.31516 3.12675
COORD	86	0.0223211	-4.32 -4.43 -1.535	#	16.0783 -7.91776 -1.23557
COORD	86	0.0325062	0.307 -7.925 -1.5	#	12.9667 -12.7507 -0.469941
COORD	86	0.00736447	-1.969 -5.785 -1.454	#	14.7699 -10.201 -0.568899
COORD	89	0.106524	-3.02 -6.385 4.598	#	12.8796 -13.341 11.5537
COORD	89	0.118508	-3.171 -5.602 -1.129	#	12.95 -15.7671 6.30553
COORD	89	0.0408314	-7.095 -5.243 2.081	#	10.6896 -11.4009 7.59327
COORD	89	0.000360937	5.401 -2.96 4.29	#	21.17 -16.9019 12.7063
COORD	89	0.00592192	1.768 -7.644 -1.366	#	14.9138 -20.1989 8.56873
COORD	89	0.0385973	-5.965 -3.659 5.684	#	12.85 -9.34685 10.4006
COORD	89	0.069232	-8.731 -3.654 0.004	#	10.5468 -10.5292 4.63776
COORD	89	0.106089	-2.384 -5.545 6.003	#	14.017 -12.5373 12.6236
COORD	89	0.053826	-0.505 -5.657 -5.723	#	14.459 -19.8767 3.29735
COORD	89	0.0667774	-8.803 -1.771 0.792	#	11.8951 -8.99914 4.52542
COORD	89	0.00863687	-6.585 -5.547 4.04	#	10.9588 -10.8833 9.55537
COORD	89	0.0228054	-1.205 -7.119 3.747	#	13.5618 -15.3563 11.7276
COORD	89	0.00126096	-6.679 0.592 -4.703	#	14.6942 -11.8498 -0.407003
COORD	89	0.0178226	-7.825 0.17 5.212	#	14.2596 -6.22079 7.83458
COORD	89	0.0330866	-0.309 -7.044 -4.492	#	13.6868 -20.1555 4.97174
COORD	89	0.0635474	-4.644 -6.581 2.998	#	11.5015 -13.2493 9.7294
COORD	89	0.052912	-4.32 -4.43 -1.535	#	12.9603 -14.577 5.10459
COORD	89	0.0276426	-7.49 -4.188 -0.854	#	10.9717 -12.0687 4.53423
COORD	89	0.0245379	-2.413 -7.644 2.679	#	12.2739 -15.4414 10.6278
COORD	89	0.00510419	-5.711 -5.438 -3.024	#	11.1716 -15.0399 3.78008
COORD	89	0.075748	-1.671 -6.489 4.795	#	13.7578 -14.1565 12.2118
COORD	89	0.029987	-1.969 -5.785 -1.454	#	13.6344 -16.8049 6.50171
COORD	89	0.0195414	-5.895 -5.548 4.9	#	11.4962 -10.877 10.5181
COORD	89	0.0106671	-2.159 -1.769 5.96	#	16.8692 -10.5456 11.1374
COORD	90	0.0470049	1.721 -7.535 3.201	#	12.8814 -15.8447 -2.87116
COORD	90	0.0291543	5.401 -2.96 4.29	#	12.1671 -16.9867 2.94646
COORD	90	0.011547	1.535 -5.371 -4.155	#	19.5509 -19.6217 -2.58654
COORD	90	0.0733461	2.451 -0.607 6.988	#	12.4771 -12.5731 4.34026
COORD	90	0.000981712	4.807 -5.037 1.085	#	14.0677 -18.9196 0.191344
COORD	90	0.0369658	0.822 -6.631 -3.274	#	18.6908 -18.8303 -3.81378
COORD	90	0.208383	0.941 -5.792 5.57	#	12.149 -13.4328 -1.16687
COORD	90	0.148949	-2.384 -5.545 6.003	#	13.5159 -10.5636 -2.26381
COORD	90	0.0624442	-0.505 -5.657 -5.723	#	21.6247 -19.0588 -4.03029
COORD	90	0.113778	-1.205 -7.119 3.747	#	14.0392 -13.1762 -3.62671
COORD	90	0.0828153	-0.309 -7.044 -4.492	#	20.0044 -18.7846 -4.91173
COORD	90	0.00426163	5.743 -2.769 2.286	#	13.63 -18.4072 2.83865
COORD	90	0.0292213	2.854 0.912 6.346	#	13.409 -12.9247 5.71496
COORD	90	0.085609	0.087 -7.381 4.601	#	12.6495 -13.716 -3.1322
COORD	90	0.0116865	-2.413 -7.644 2.679	#	15.2276 -13.0067 -4.82446
COORD	90	0.0198711	-1.671 -6.489 4.795	#	13.7149 -12.0481 -3.04826
COORD	90	0.0339815	-0.513 -1.394 5.729	#	14.5488 -11.2284 2.1291
COORD	93	0.0745986	1.721 -7.535 3.201	#	24.8393 -20.6462 14.1744
COORD	93	0.0158296	0.941 -5.792 5.57	#	22.556 -22.1181 12.8037
COORD	93	0.0968351	2.066 -7.341 1.191	#	26.4967 -19.5549 13.6654
COORD	93	0.000338391	-1.205 -7.119 3.747	#	25.2709 -23.5185 13.4021
COORD	93	0.630579	-0.491 -5.153 -2.001	#	29.776 -20.5355 10.5351
COORD	93	0.0269362	-5.152 3.53 0.742	#	26.8902 -25.1703 1.88435
COORD	93	0.0607128	-3.837 1.117 7.365	#	20.9857 -26.6466 5.67548
COORD	93	0.0941701	-0.513 -1.394 5.729	#	21.8931 -23.1652 8.33765
COORD	94	0.0256986	2.451 -0.607 6.988	#	31.1471 -25.9115 8.3069
COORD	94	0.422871	-3.628 2.644 6.662	#	26.969 -27.1908 2.96495
COORD	94	0.00482926	3.965 -6.634 0.124	#	37.0665 -18.9176 6.97415
COORD	94	0.0179313	2.854 0.912 6.346	#	29.6868 -25.1793 8.76868
COORD	94	0.504905	-3.837 1.117 7.365	#	28.4701 -27.9306 2.70242
COORD	94	0.0237653	-0.513 -1.394 5.729	#	31.4079 -25.4846 5.02979
COORD	108	0.0330251	-8.324 0.475 3.255	#	26.6678 1.72262 17.8946
COORD	108	0.203496	-3.628 2.644 6.662	#	30.8001 -2.85276 17.299
COORD	108	0.0255587	-7.825 0.17 5.212	#	26.9171 -0.0133203 18.9416
COORD	108	0.737828	-5.152 3.53 0.742	#	30.0073 2.39501 14.1388
COORD	109	0.0255591	1.721 -7.535 3.201	#	22.4756 7.86436 8.33929
COORD	109	0.00194666	1.768 -7.644 -1.366	#	24.5603 7.6043 4.28245
COORD	109	0.00282023	-3.628 2.644 6.662	#	28.747 1.31677 16.2134
COORD	109	0.000276728	-7.029 -1.377 -5.071	#	35.6257 5.53849 6.20051
COORD	109	0.347691	-3.698 -7.508 1.932	#	27.46 10.106 9.39185
COORD	109	0.00137957	4.807 -5.037 1.085	#	21.8672 4.12312 5.91571
COORD	109	0.47918	2.066 -7.341 1.191	#	23.2167 7.39159 6.48887
COORD	109	0.0314236	-1.205 -7.119 3.747	#	24.726 8.80556 10.0951
COORD	109	0.00724952	-6.208 1.811 0.086	#	33.6475 2.70175 11.2474
COORD	109	0.102474	-2.413 -7.644 2.679	#	26.0212 9.72369 9.49942
COORD	112	0.00150947	-7.095 -5.243 2.081	#	20.3874 3.12631 10.4534
COORD	112	0.252933	1.535 -5.371 -4.155	#	20.4586 0.5589 0.119712
COORD	112	0.0961819	0.822 -6.631 -3.274	#	19.1812 0.5175 1.2327
COORD	112	0.0788368	-8.803 -1.771 0.792	#	23.8275 5.31027 10.626
COORD	112	0.570539	-4.32 -4.43 -1.535	#	21.2695 3.35214 5.91377
COORD	115	0.0115163	-3.171 -5.602 -1.129	#	19.3337 2.04769 -5.08121
COORD	115	0.0498525	-5.965 1.611 -1.727	#	26.8046 1.97979 -7.17232
COORD	115	0.156422	1.535 -5.371 -4.155	#	18.2384 -3.37147 -4.19262
COORD	115	0.0224335	-8.324 0.475 3.255	#	26.828 7.19918 -5.06681
COORD	115	0.00122662	1.768 -7.644 -1.366	#	16.3593 -1.1848 -2.02771
COORD	115	0.0374759	-7.029 -1.377 -5.071	#	23.6579 1.26041 -10.4622
COORD	115	0.0258722	-8.731 -3.654 0.004	#	22.4576 6.33469 -7.88384
COORD	115	0.00998499	-3.698 -7.508 1.932	#	17.9953 4.8733 -3.20911
COORD	115	0.247526	-5.315 2.65 -0.775	#	27.8161 1.89062 -5.99877
COORD	115	0.0194502	2.066 -7.341 1.191	#	16.9397 0.200423 0.0849278
COORD	115	0.216447	-0.505 -5.657 -5.723	#	18.1455 -2.86037 -6.7288
COORD	115	0.122817	-8.803 -1.771 0.792	#	24.4073 6.46055 -7.28829
COORD	115	0.0158672	-5.152 3.53 0.742	#	28.8435 2.55843 -4.7336
COORD	115	0.0532425	-3.837 1.117 7.365	#	27.1338 6.50398 1.00448
COORD	115	0.00986562	-2.159 -1.769 5.96	#	23.815 5.0536 0.989421
COORD	116	0.344883	-3.628 2.644 6.662	#	26.5357 5.45149 -4.46389
COORD	116	0.0738793	4.807 -5.037 1.085	#	18.81 -3.5724 -8.95084
COORD	116	0.0279827	0.941 -5.792 5.57	#	20.7355 1.62444 -11.1681
COORD	116	0.531638	5.743 -2.769 2.286	#	18.0906 -2.30854 -6.63838
COORD	116	0.0216166	2.854 0.912 6.346	#	20.2873 2.99232 -4.30273
COORD	119	0.0449257	-3.02 -6.385 4.598	#	16.5923 0.17945 -6.62259
COORD	119	0.0573654	2.451 -0.607 6.988	#	18.6338 -1.70657 1.20712
COORD	119	0.245763	4.807 -5.037 1.085	#	14.7932 -7.28197 -2.55925
COORD	119	0.101784	-2.384 -5.545 6.003	#	16.7673 0.856987 -5.01187
COORD	119	0.109766	-1.205 -7.119 3.747	#	15.274 -1.4466 -6.20375
COORD	119	0.000310128	3.965 -6.634 0.124	#	13.9747 -7.38448 -4.43075
COORD	119	0.013788	-7.825 0.17 5.212	#	24.3849 2.5594 -6.41392
COORD	119	0.143303	0.087 -7.381 4.601	#	14.2919 -1.44812 -4.97792
COORD	119	0.0665994	-1.671 -6.489 4.795	#	15.8422 -0.409766 -5.64295
COORD	119	0.216395	-0.513 -1.394 5.729	#	19.5536 -0.955192 -1.88789
COORD	122	0.031888	-8.731 -3.654 0.004	#	13.9986 -4.38382 -3.39279
COORD	122	0.63098	-8.803 -1.771 0.792	#	15.8145 -3.57491 -3.86191
COORD	122	0.337132	-7.49 -4.188 -0.854	#	13.7471 -5.96236 -3.31317
COORD	123	0.122586	5.401 -2.96 4.29	#	12.4717 -11.4498 -4.52565
COORD	123	0.10023	2.451 -0.607 6.988	#	14.4816 -7.40691 -3.46114
COORD	123	0.0244407	-2.384 -5.545 6.003	#	15.378 -6.06749 -10.2533
COORD	123	0.105585	-8.803 -1.771 0.792	#	24.3145 -6.70525 -11.781
COORD	123	0.0586671	-5.742 -4.1 -4.064	#	23.2816 -12.6208 -13.3023
COORD	123	0.00945642	-0.491 -5.153 -2.001	#	18.1848 -13.7787 -10.9318
COORD	123	0.0813549	-7.825 0.17 5.212	#	22.6393 -3.34656 -8.59142
COORD	123	0.274216	5.743 -2.769 2.286	#	13.3153 -13.3023 -4.68791
COORD	123	0.17599	-0.513 -1.394 5.729	#	16.6191 -6.94881 -5.95336
COORD	123	0.0474739	-2.159 -1.769 5.96	#	17.3941 -5.90675 -7.05641
COORD	127	0.00144643	-3.171 -5.602 -1.129		#	32.781 -12.6605 -16.3132
COORD	127	0.0297874	-5.965 1.611 -1.727	#	25.2178 -12.5071 -14.5908
COORD	127	0.199554	-7.029 -1.377 -5.071	#	26.8107 -9.31339 -17.5073
COORD	127	0.00320209	-3.698 -7.508 1.932	#	34.3149 -15.7487 -17.4925
COORD	127	0.173177	-5.315 2.65 -0.775	#	24.8028 -13.3709 -13.3702
COORD	127	0.00490037	0.822 -6.631 -3.274	#	35.6816 -9.98548 -13.8566
COORD	127	0.282071	-0.505 -5.657 -5.723	#	33.9323 -7.74722 -14.6551
COORD	127	0.0164885	-8.803 -1.771 0.792	#	26.6339 -15.3593 -18.5529
COORD	127	0.2593	-6.679 0.592 -4.703	#	25.4118 -9.64699 -16.0696
COORD	127	0.0139033	-0.309 -7.044 -4.492	#	35.2891 -8.92865 -15.1459
COORD	127	0.00625557	-2.413 -7.644 2.679	#	35.2071 -16.3134 -16.4376
COORD	127	0.00292292	-5.711 -5.438 -3.024	#	31.069 -11.1288 -18.5023
COORD	127	0.00699283	-1.969 -5.785 -1.454	#	33.5763 -12.1741 -15.4677
COORD	128	0.0375868	2.451 -0.607 6.988	#	28.8736 -12.6536 -17.7769
COORD	128	0.00243504	-5.965 -3.659 5.684	#	20.5061 -10.4227 -15.1594
COORD	128	0.307772	-3.628 2.644 6.662	#	24.1669 -16.0317 -14.0266
COORD	128	0.00077122	-3.698 -7.508 1.932	#	22.4654 -4.97072 -14.4746
COORD	128	0.012005	0.822 -6.631 -3.274	#	28.1566 -2.57337 -11.2864
COORD	128	0.00206909	-1.205 -7.119 3.747	#	24.4642 -5.90095 -16.6655
COORD	128	0.165688	-2.704 -0.365 5.652	#	24.4503 -12.8319 -14.8071
COORD	128	0.362263	5.743 -2.769 2.286	#	32.4734 -8.05015 -15.914
COORD	128	0.0414724	2.854 0.912 6.346	#	29.8152 -13.588 -16.7175
COORD	128	0.00684419	0.087 -7.381 4.601	#	25.3946 -5.94196 -17.9304
COORD	128	0.0610939	-1.671 -6.489 4.795	#	23.9518 -7.0211 -17.1072
COORD	131	0.017256	1.721 -7.535 3.201	#	38.7442 -7.19982 -16.2662
COORD	131	0.298464	1.535 -5.371 -4.155	#	36.1828 -1.65034 -11.6326
COORD	131	0.0309704	2.451 -0.607 6.988	#	36.9899 -13.7644 -12.1796
COORD	131	0.000653722	-6.721 -4.965 -2.153	#	29.1932 -3.28697 -16.1934
COORD	131	0.0457019	-5.965 -3.659 5.684	#	30.78 -10.8752 -18.0901
COORD	131	0.000721123	-8.803 -1.771 0.792	#	26.509 -7.28248 -15.992
COORD	131	0.00891254	-6.585 -5.547 4.04	#	30.7727 -8.52599 -19.1545
COORD	131	0.0959774	-5.742 -4.1 -4.064	#	29.2864 -2.02467 -14.2552
COORD	131	0.0226551	-1.205 -7.119 3.747	#	36.1127 -7.75923 -17.6059
COORD	131	0.175488	-0.491 -5.153 -2.001	#	34.736 -3.58285 -13.3542
COORD	131	0.00589323	0.087 -7.381 4.601	#	37.5219 -8.44893 -17.5309
COORD	131	0.0188743	-4.32 -4.43 -1.535	#	31.1638 -4.17599 -14.867
COORD	131	0.0030813	-1.671 -6.489 4.795	#	35.6255 -8.95998 -17.788
COORD	131	0.215119	-0.513 -1.394 5.729	#	34.5183 -12.1684 -13.7072
COORD	131	0.0602327	-2.159 -1.769 5.96	#	33.2978 -12.1366 -14.8958
COORD	132	0.001575	5.401 -2.96 4.29	#	31.4196 -0.503575 -14.3926
COORD	132	0.0322246	2.451 -0.607 6.988	#	29.2697 -4.47541 -15.4514
COORD	132	0.172206	4.807 -5.037 1.085	#	31.4598 1.57193 -11.1323
COORD	132	0.646426	0.941 -5.792 5.57	#	26.184 -0.563538 -12.9314
COORD	132	0.0630846	5.743 -2.769 2.286	#	32.7243 -0.113218 -12.8712
COORD	132	0.0614278	0.087 -7.381 4.601	#	25.2197 0.543037 -11.5035
COORD	132	0.01814	0.307 -7.925 -1.5	#	28.0263 2.27691 -6.33787
COORD	132	0.00491615	-1.671 -6.489 4.795	#	24.3527 -1.12209 -10.8714
COORD	134	0.889861	-8.803 -1.771 0.792	#	36.107 -8.00693 -15.0045
COORD	134	0.0664776	-6.679 0.592 -4.703	#	35.0913 -1.83871 -13.9038
COORD	134	0.0436612	-7.49 -4.188 -0.854	#	38.9626 -6.62743 -14.5378
COORD	140	0.0278136	-3.02 -6.385 4.598	#	42.4355 3.89179 -10.4763
COORD	140	0.0607013	1.721 -7.535 3.201	#	46.0577 0.403118 -11.1544
COORD	140	0.0172233	-7.095 -5.243 2.081	#	41.5993 7.24893 -6.97262
COORD	140	0.0708149	5.401 -2.96 4.29	#	43.955 -5.06325 -9.98962
COORD	140	0.0699215	1.535 -5.371 -4.155	#	49.2861 0.423281 -4.19701
COORD	140	0.0733086	-8.324 0.475 3.255	#	36.6471 5.57385 -4.09967
COORD	140	0.0294111	1.768 -7.644 -1.366	#	49.0667 0.93866 -7.75869
COORD	140	0.0245355	-8.731 -3.654 0.004	#	41.2164 8.20129 -4.06371
COORD	140	0.0685794	-3.698 -7.508 1.932	#	44.5792 5.31184 -8.98755
COORD	140	0.0501325	4.807 -5.037 1.085	#	47.0936 -3.21748 -8.69286
COORD	140	0.0266996	0.941 -5.792 5.57	#	43.0927 0.0176227 -11.7192
COORD	140	0.0452573	2.066 -7.341 1.191	#	47.362 0.242086 -9.58285
COORD	140	0.0577777	-0.505 -5.657 -5.723	#	49.6173 2.53282 -2.7334
COORD	140	0.00675729	-8.803 -1.771 0.792	#	39.4685 7.31019 -3.4956
COORD	140	0.0268709	-6.585 -5.547 4.04	#	40.757 6.71295 -8.75966
COORD	140	0.0273321	-1.205 -7.119 3.747	#	44.2136 2.72742 -10.6751
COORD	140	0.00812047	-6.679 0.592 -4.703	#	42.3478 4.98901 1.66309
COORD	140	0.0709366	3.965 -6.634 0.124	#	48.3844 -1.63226 -8.75458
COORD	140	0.00691654	-0.491 -5.153 -2.001	#	46.9193 1.85987 -5.25835
COORD	140	0.00227047	-7.825 0.17 5.212	#	35.8021 5.04825 -5.88339
COORD	140	0.0284641	-0.309 -7.044 -4.492	#	49.807 2.85422 -4.5605
COORD	140	0.0206621	5.743 -2.769 2.286	#	45.2562 -5.22096 -8.42384
COORD	140	0.0230238	-4.644 -6.581 2.998	#	42.9035 5.5972 -9.02427
COORD	140	0.0383704	-4.32 -4.43 -1.535	#	44.5499 4.84824 -4.33295
COORD	140	0.0036943	-7.49 -4.188 -0.854	#	42.6294 7.45175 -4.00934
COORD	140	0.00532501	-5.711 -5.438 -3.024	#	45.5682 6.70796 -3.51291
COORD	140	0.0396135	-1.671 -6.489 4.795	#	42.9422 2.72815 -10.9847
COORD	140	0.0323885	-1.969 -5.785 -1.454	#	46.3575 3.38888 -5.73746
COORD	140	0.0370777	-5.895 -5.548 4.9	#	40.4973 6.00622 -9.56513
COORD	151	0.377695	-5.965 -3.659 5.684	#	45.1574 -16.8685 -4.8758
COORD	151	0.622009	-6.585 -5.547 4.04	#	44.9115 -19.4264 -4.65627
COORD	151	0.000296158	-1.969 -5.785 -1.454	#	38.0009 -21.3654 -4.83482
COORD	154	0.00625643	-3.171 -5.602 -1.129	#	34.6844 -17.4977 -11.0953
COORD	154	0.00628692	1.535 -5.371 -4.155	#	29.486 -19.5592 -10.8071
COORD	154	0.000476867	-7.029 -1.377 -5.071	#	37.7852 -22.2009 -7.02846
COORD	154	0.0180406	0.822 -6.631 -3.274	#	30.3318 -18.8064 -12.0681
COORD	154	0.00133623	-8.803 -1.771 0.792	#	40.6553 -16.7854 -7.36339
COORD	154	0.0917087	-6.585 -5.547 4.04	#	39.037 -13.09 -11.0312
COORD	154	0.125265	-0.309 -7.044 -4.492	#	31.1967 -20.2114 -12.5278
COORD	154	0.600164	0.307 -7.925 -1.5	#	31.1562 -17.1387 -13.3432
COORD	154	0.0650922	-2.413 -7.644 2.679	#	34.6404 -13.5725 -13.054
COORD	154	0.00617666	-5.711 -5.438 -3.024	#	36.811 -19.8517 -11.0224
COORD	154	0.00883512	-1.969 -5.785 -1.454	#	33.4389 -17.5798 -11.2559
COORD	154	0.070361	-5.895 -5.548 4.9	#	38.5272 -12.1128 -11.0015
COORD	155	0.0309395	2.451 -0.607 6.988	#	34.6464 -17.2125 -11.2767
COORD	155	0.000168818	4.807 -5.037 1.085	#	30.336 -23.5488 -10.1397
COORD	155	0.205007	0.822 -6.631 -3.274	#	31.2253 -26.9489 -5.13266
COORD	155	0.547068	0.941 -5.792 5.57	#	36.1475 -22.5877 -11.1065
COORD	155	0.0459051	-0.491 -5.153 -2.001	#	32.6632 -25.1408 -4.69401
COORD	155	0.132127	-0.309 -7.044 -4.492	#	31.4801 -27.8701 -3.71153
COORD	155	0.0312159	-2.704 -0.365 5.652	#	37.8117 -17.761 -7.02258
COORD	155	0.007569	-1.671 -6.489 4.795	#	37.8773 -23.6536 -9.16214
# Third best
COORD	60	0.0825123	-3.02 -6.385 4.598	#	50.6472 -19.8191 19.9313
COORD	60	0.219576	0.822 -6.631 -3.274	#	42.4237 -16.8702 19.248
COORD	60	0.373215	2.066 -7.341 1.191	#	46.5518 -16.0789 17.1695
COORD	60	0.0418993	-2.384 -5.545 6.003	#	52.0753 -18.803 20.0425
COORD	60	0.25267	-0.309 -7.044 -4.492	#	41.302 -18.0781 19.7127
COORD	60	0.0301275	-2.159 -1.769 5.96	#	52.5683 -16.6272 23.0975
COORD	61	0.00349648	5.401 -2.96 4.29	#	41.8694 -21.3457 24.4854
COORD	61	0.031602	1.535 -5.371 -4.155	#	37.095 -14.0391 28.4723
COORD	61	0.0306944	2.451 -0.607 6.988	#	46.3591 -21.3822 25.6516
COORD	61	0.0430272	1.768 -7.644 -1.366	#	37.0535 -17.3895 29.8037
COORD	61	0.00704211	-3.628 2.644 6.662	#	51.1245 -17.3643 28.6141
COORD	61	0.0108113	-7.029 -1.377 -5.071	#	43.1459 -8.26246 32.9612
COORD	61	0.0656569	4.807 -5.037 1.085	#	38.8729 -19.4148 25.9791
COORD	61	0.0150291	0.822 -6.631 -3.274	#	37.0677 -15.0316 29.8458
COORD	61	0.00623356	2.066 -7.341 1.191	#	38.602 -19.4528 29.551
COORD	61	0.00987237	3.965 -6.634 0.124	#	37.6107 -19.0056 27.5355
COORD	61	0.0391789	-0.491 -5.153 -2.001	#	39.4008 -14.9188 30.1159
COORD	61	0.125852	-0.309 -7.044 -4.492	#	36.5932 -13.786 30.9212
COORD	61	0.498501	5.743 -2.769 2.286	#	40.688 -19.7628 23.9675
COORD	61	0.0375705	2.854 0.912 6.346	#	46.8404 -20.3522 24.3909
COORD	61	0.0094196	-4.644 -6.581 2.998	#	43.1883 -18.0145 34.6267
COORD	61	0.0509561	0.307 -7.925 -1.5	#	37.4437 -16.8417 31.1376
COORD	61	0.00179955	-5.711 -5.438 -3.024	#	40.9698 -12.2054 34.4231
COORD	61	0.00483316	-1.671 -6.489 4.795	#	42.9481 -20.5789 32.2938
COORD	61	0.00842449	-5.895 -5.548 4.9	#	45.5538 -18.6315 35.1497
COORD	62	1	4.807 -5.037 1.085	#	36.6125 -9.0044 29.4731
COORD	64	0.150557	-3.171 -5.602 -1.129	#	37.5386 -19.2525 22.5584
COORD	64	0.0476671	-7.095 -5.243 2.081	#	40.9089 -22.5101 24.5232
COORD	64	0.0154512	2.451 -0.607 6.988	#	46.4159 -14.7734 17.703
COORD	64	0.0487769	-5.965 -3.659 5.684	#	44.6843 -21.8322 23.09
COORD	64	0.0141548	-7.029 -1.377 -5.071	#	36.5934 -17.4518 29.2021
COORD	64	0.00777147	-8.731 -3.654 0.004	#	40.058 -21.7595 27.3917
COORD	64	0.00178133	-8.803 -1.771 0.792	#	41.6675 -20.7297 28.1133
COORD	64	0.0242282	-6.585 -5.547 4.04	#	42.4038 -23.0292 23.2248
COORD	64	0.00679632	-6.679 0.592 -4.703	#	37.8366 -15.9599 29.8052
COORD	64	0.496122	0.087 -7.381 4.601	#	41.2903 -20.2808 16.9478
COORD	64	0.126718	-1.969 -5.785 -1.454	#	37.0409 -18.517 21.6667
COORD	64	0.0599762	-2.159 -1.769 5.96	#	45.4445 -18.1801 21.0362
COORD	72	0.00423529	-3.02 -6.385 4.598	#	27.3978 -15.6827 25.4795
COORD	72	0.00655005	-7.095 -5.243 2.081	#	28.6221 -11.4915 27.7555
COORD	72	0.208481	5.401 -2.96 4.29	#	27.1923 -17.9032 16.661
COORD	72	0.0293596	2.451 -0.607 6.988	#	31.3546 -18.3189 18.6661
COORD	72	0.173288	4.807 -5.037 1.085	#	24.2518 -15.5021 17.3869
COORD	72	0.141113	2.066 -7.341 1.191	#	23.3386 -15.132 20.831
COORD	72	0.116393	3.965 -6.634 0.124	#	22.7936 -14.7921 18.6328
COORD	72	0.182953	-0.491 -5.153 -2.001	#	24.6039 -10.6818 21.1614
COORD	72	0.0267179	-7.825 0.17 5.212	#	34.742 -12.305 26.5218
COORD	72	0.0339498	2.854 0.912 6.346	#	32.185 -17.4882 17.4403
COORD	72	0.0768647	-2.159 -1.769 5.96	#	31.523 -15.8634 22.8614
COORD	75	0.200961	-3.171 -5.602 -1.129	#	23.0442 -15.6126 15.2604
COORD	75	0.0110752	-7.095 -5.243 2.081	#	26.0051 -18.5293 18.1856
COORD	75	0.0515838	-5.965 -3.659 5.684	#	29.8945 -18.5051 16.9052
COORD	75	0.0112046	-7.029 -1.377 -5.071	#	21.9236 -12.1731 21.1924
COORD	75	0.0296312	2.066 -7.341 1.191	#	24.0669 -15.7807 9.36481
COORD	75	0.0128121	-6.585 -5.547 4.04	#	27.5124 -19.4602 17.16
COORD	75	0.0148262	-0.491 -5.153 -2.001	#	22.5105 -13.7025 13.2084
COORD	75	0.000546513	-7.825 0.17 5.212	#	31.5082 -16.1324 20.0849
COORD	75	0.138005	-0.309 -7.044 -4.492	#	19.3971 -13.9178 12.9352
COORD	75	0.00728186	-4.644 -6.581 2.998	#	26.0661 -18.9334 15.275
COORD	75	0.163287	-4.32 -4.43 -1.535	#	23.3204 -15.014 16.8174
COORD	75	0.0286229	0.307 -7.925 -1.5	#	21.4832 -15.7313 11.3644
COORD	75	0.288917	-1.969 -5.785 -1.454	#	22.6605 -15.0833 14.185
COORD	75	0.0412461	-5.895 -5.548 4.9	#	28.239 -19.5656 16.3374
COORD	76	0.0307972	5.401 -2.96 4.29	#	19.4268 -13.9445 17.0523
COORD	76	0.0558165	4.807 -5.037 1.085	#	17.7591 -10.4578 17.0763
COORD	76	0.210234	-8.803 -1.771 0.792	#	28.8961 -4.53034 23.1441
COORD	76	0.000465857	-6.585 -5.547 4.04	#	25.1252 -7.46611 25.7688
COORD	76	0.541283	-4.32 -4.43 -1.535	#	23.6692 -4.0557 20.8998
COORD	76	0.0160874	-7.49 -4.188 -0.854	#	25.9864 -3.192 23.0106
COORD	76	0.115586	-0.513 -1.394 5.729	#	24.614 -12.7345 20.3881
COORD	76	0.0297304	-2.159 -1.769 5.96	#	25.4219 -12.0659 21.7311
COORD	79	0.0895197	-3.02 -6.385 4.598	#	19.5756 -16.3727 15.5107
COORD	79	0.00883079	1.721 -7.535 3.201	#	16.6369 -15.5595 11.4544
COORD	79	0.0389805	-8.324 0.475 3.255	#	25.4604 -11.5607 19.8936
COORD	79	0.0813181	-5.965 -3.659 5.684	#	23.0764 -15.7992 17.6784
COORD	79	0.00672565	-7.029 -1.377 -5.071	#	18.847 -6.10776 20.8719
COORD	79	0.146058	0.941 -5.792 5.57	#	19.5622 -16.3944 11.3894
COORD	79	0.247845	-2.384 -5.545 6.003	#	20.8741 -16.8863 14.4457
COORD	79	0.00484251	-6.679 0.592 -4.703	#	20.4853 -5.13975 20.155
COORD	79	0.104164	-7.825 0.17 5.212	#	26.235 -13.2275 19.0026
COORD	79	0.053337	-4.644 -6.581 2.998	#	18.9176 -15.3991 17.4741
COORD	79	0.138294	0.087 -7.381 4.601	#	17.9982 -16.7053 12.6741
COORD	79	0.00191021	-1.671 -6.489 4.795	#	19.2575 -16.4656 14.1842
COORD	79	0.00198819	-5.895 -5.548 4.9	#	21.1476 -16.3547 18.077
COORD	79	0.0761859	-2.159 -1.769 5.96	#	23.6964 -14.4883 13.6745
COORD	82	0.11594	-3.171 -5.602 -1.129	#	13.1723 -0.0418849 4.51863
COORD	82	0.141657	5.401 -2.96 4.29	#	13.2358 -7.24767 12.1277
COORD	82	0.0209742	-8.324 0.475 3.255	#	17.6628 5.99581 9.62597
COORD	82	0.0554149	-3.628 2.644 6.662	#	18.2212 2.14976 14.4489
COORD	82	0.0831444	2.066 -7.341 1.191	#	10.4155 -4.69581 7.08257
COORD	82	0.0505932	-8.803 -1.771 0.792	#	16.4432 5.91709 6.48803
COORD	82	0.000432432	-1.205 -7.119 3.747	#	9.94147 -0.957818 8.83886
COORD	82	0.0441845	3.965 -6.634 0.124	#	11.3288 -6.76746 6.738
COORD	82	0.111187	-2.704 -0.365 5.652	#	15.697 0.995281 12.6535
COORD	82	0.0269215	5.743 -2.769 2.286	#	14.0874 -8.00099 10.4316
COORD	82	0.0523462	-6.208 1.811 0.086	#	19.8793 3.27807 7.62454
COORD	82	0.187308	2.854 0.912 6.346	#	16.3065 -4.27551 14.856
COORD	82	0.00657259	-5.152 3.53 0.742	#	21.1955 2.40591 9.04132
COORD	82	0.024577	-4.32 -4.43 -1.535	#	14.4814 1.01105 4.32822
COORD	82	0.0778578	-7.49 -4.188 -0.854	#	14.6691 4.25622 4.39768
COORD	82	0.000889783	-2.413 -7.644 2.679	#	9.895 -0.00832506 7.43465
COORD	83	0.0250416	-3.02 -6.385 4.598	#	21.9481 3.42736 0.0475161
COORD	83	0.0853667	-5.965 -3.659 5.684	#	23.3515 5.26591 3.50203
COORD	83	0.0684943	-3.628 2.644 6.662	#	19.484 4.12566 8.96901
COORD	83	0.0191484	2.066 -7.341 1.191	#	19.3984 -1.68106 -2.35921
COORD	83	0.0396211	-2.384 -5.545 6.003	#	20.5605 4.25896 0.730997
COORD	83	0.00809453	-1.205 -7.119 3.747	#	20.9561 1.98754 -1.17721
COORD	83	0.00506264	3.965 -6.634 0.124	#	18.1126 -3.57145 -2.22716
COORD	83	0.0152891	-0.491 -5.153 -2.001	#	22.5853 -3.71229 0.330145
COORD	83	0.0741972	-7.825 0.17 5.212	#	24.3059 5.07807 7.67305
COORD	83	0.237046	-2.704 -0.365 5.652	#	19.838 3.28984 5.79033
COORD	83	0.0230969	2.854 0.912 6.346	#	14.4719 1.25344 5.54177
COORD	83	0.111204	-3.837 1.117 7.365	#	19.6769 5.07517 7.57947
COORD	83	0.0434967	-1.671 -6.489 4.795	#	20.7251 3.02228 -0.410195
COORD	83	0.133535	-5.895 -5.548 4.9	#	24.0802 4.83374 1.63922
COORD	83	0.0414551	-0.513 -1.394 5.729	#	18.1575 2.54998 4.21118
COORD	83	0.0698503	-2.159 -1.769 5.96	#	19.5424 3.53845 4.30241
COORD	85	0.336403	1.768 -7.644 -1.366	#	17.6071 -14.8615 11.8101
COORD	85	0.0510485	-6.679 0.592 -4.703	#	12.7049 -6.55897 4.2367
COORD	85	0.00086002	-0.491 -5.153 -2.001	#	16.5146 -12.3222 9.79265
COORD	85	0.0209511	-0.309 -7.044 -4.492	#	14.9189 -14.934 9.12422
COORD	85	0.590738	0.307 -7.925 -1.5	#	16.2348 -14.287 11.9451
COORD	86	0.00613871	-3.02 -6.385 4.598	#	10.4528 -6.51044 1.84642
COORD	86	0.00518305	-3.171 -5.602 -1.129	#	14.8175 -9.01891 -0.998146
COORD	86	0.0176247	1.721 -7.535 3.201	#	10.0211 -11.374 3.22854
COORD	86	0.0530003	5.401 -2.96 4.29	#	12.3385 -12.2274 8.66547
COORD	86	0.146013	1.768 -7.644 -1.366	#	12.9369 -13.7525 0.637714
COORD	86	0.00103631	-5.965 -3.659 5.684	#	12.0791 -2.7077 2.26811
COORD	86	0.202717	4.807 -5.037 1.085	#	12.9566 -14.0651 5.32187
COORD	86	0.0251811	0.822 -6.631 -3.274	#	15.0453 -13.624 -0.410887
COORD	86	0.085353	0.941 -5.792 5.57	#	9.84574 -8.97572 5.09293
COORD	86	0.0198534	2.066 -7.341 1.191	#	11.4513 -12.5983 2.42091
COORD	86	0.0177025	-5.742 -4.1 -4.064	#	18.1345 -7.95164 -3.30867
COORD	86	0.124987	3.965 -6.634 0.124	#	12.4835 -14.4127 3.36271
COORD	86	0.0199252	-0.491 -5.153 -2.001	#	15.4479 -11.4429 0.369813
COORD	86	0.0115452	-0.309 -7.044 -4.492	#	15.655 -13.476 -2.00453
COORD	86	0.0958499	5.743 -2.769 2.286	#	13.7629 -13.4472 7.85767
COORD	86	0.0291229	2.854 0.912 6.346	#	14.1413 -7.8695 10.527
COORD	86	0.00711264	-4.644 -6.581 2.998	#	11.5266 -6.09027 -0.129964
COORD	86	0.00926687	-4.32 -4.43 -1.535	#	16.0783 -7.91776 -1.23557
COORD	86	0.0297352	0.307 -7.925 -1.5	#	12.9667 -12.7507 -0.469941
COORD	86	0.0541208	-5.711 -5.438 -3.024	#	16.4489 -7.89812 -3.4784
COORD	86	0.0101117	-1.671 -6.489 4.795	#	10.1058 -7.51981 2.70093
COORD	86	0.0199311	-1.969 -5.785 -1.454	#	14.7699 -10.201 -0.568899
COORD	86	0.00848758	-5.895 -5.548 4.9	#	11.1772 -3.7896 0.783551
COORD	89	0.113736	-3.02 -6.385 4.598	#	12.8796 -13.341 11.5537
COORD	89	0.0188346	-3.171 -5.602 -1.129	#	12.95 -15.7671 6.30553
COORD	89	0.0657609	-7.095 -5.243 2.081	#	10.6896 -11.4009 7.59327
COORD	89	0.00567985	5.401 -2.96 4.29	#	21.17 -16.9019 12.7063
COORD	89	0.0047588	1.535 -5.371 -4.155	#	16.1889 -20.1983 5.19628
COORD	89	0.00146315	-6.721 -4.965 -2.153	#	10.8648 -13.6754 3.99606
COORD	89	0.0107173	1.768 -7.644 -1.366	#	14.9138 -20.1989 8.56873
COORD	89	0.0140041	-5.965 -3.659 5.684	#	12.85 -9.34685 10.4006
COORD	89	0.0285632	-7.029 -1.377 -5.071	#	13.0188 -12.9428 -0.0421241
COORD	89	0.0244627	-8.731 -3.654 0.004	#	10.5468 -10.5292 4.63776
COORD	89	0.00016491	-3.698 -7.508 1.932	#	11.4263 -14.9334 9.5092
COORD	89	0.122188	-2.384 -5.545 6.003	#	14.017 -12.5373 12.6236
COORD	89	0.159554	-0.505 -5.657 -5.723	#	14.459 -19.8767 3.29735
COORD	89	0.0334195	-8.803 -1.771 0.792	#	11.8951 -8.99914 4.52542
COORD	89	0.0140739	-6.585 -5.547 4.04	#	10.9588 -10.8833 9.55537
COORD	89	0.00865432	-6.679 0.592 -4.703	#	14.6942 -11.8498 -0.407003
COORD	89	0.0492238	-7.825 0.17 5.212	#	14.2596 -6.22079 7.83458
COORD	89	0.0555921	-0.309 -7.044 -4.492	#	13.6868 -20.1555 4.97174
COORD	89	0.119999	-4.32 -4.43 -1.535	#	12.9603 -14.577 5.10459
COORD	89	0.00863324	-7.49 -4.188 -0.854	#	10.9717 -12.0687 4.53423
COORD	89	0.0659441	-2.413 -7.644 2.679	#	12.2739 -15.4414 10.6278
COORD	89	0.058198	-1.671 -6.489 4.795	#	13.7578 -14.1565 12.2118
COORD	89	0.00474466	-1.969 -5.785 -1.454	#	13.6344 -16.8049 6.50171
COORD	89	0.0116293	-5.895 -5.548 4.9	#	11.4962 -10.877 10.5181
COORD	90	0.0217458	-3.02 -6.385 4.598	#	14.559 -11.1065 -3.56821
COORD	90	0.0429146	1.721 -7.535 3.201	#	12.8814 -15.8447 -2.87116
COORD	90	0.062561	5.401 -2.96 4.29	#	12.1671 -16.9867 2.94646
COORD	90	0.165937	2.451 -0.607 6.988	#	12.4771 -12.5731 4.34026
COORD	90	0.0228813	4.807 -5.037 1.085	#	14.0677 -18.9196 0.191344
COORD	90	0.031821	0.822 -6.631 -3.274	#	18.6908 -18.8303 -3.81378
COORD	90	0.0854247	0.941 -5.792 5.57	#	12.149 -13.4328 -1.16687
COORD	90	0.0417813	-2.384 -5.545 6.003	#	13.5159 -10.5636 -2.26381
COORD	90	0.0857536	-0.505 -5.657 -5.723	#	21.6247 -19.0588 -4.03029
COORD	90	0.0656895	-1.205 -7.119 3.747	#	14.0392 -13.1762 -3.62671
COORD	90	0.0305471	-7.825 0.17 5.212	#	19.1131 -5.56885 0.30828
COORD	90	0.00163929	-0.309 -7.044 -4.492	#	20.0044 -18.7846 -4.91173
COORD	90	0.00387605	2.854 0.912 6.346	#	13.409 -12.9247 5.71496
COORD	90	0.203577	0.087 -7.381 4.601	#	12.6495 -13.716 -3.1322
COORD	90	0.000422855	-2.413 -7.644 2.679	#	15.2276 -13.0067 -4.82446
COORD	90	0.0938386	-1.671 -6.489 4.795	#	13.7149 -12.0481 -3.04826
COORD	90	0.0395894	-5.895 -5.548 4.9	#	16.0553 -8.52833 -3.98229
COORD	93	0.0229427	1.721 -7.535 3.201	#	24.8393 -20.6462 14.1744
COORD	93	0.0349248	1.535 -5.371 -4.155	#	31.0719 -17.8719 10.6691
COORD	93	0.0109564	-5.965 -3.659 5.684	#	24.3712 -28.3619 9.6454
COORD	93	0.0140313	-3.628 2.644 6.662	#	21.1935 -26.0658 4.09779
COORD	93	0.0278235	-5.315 2.65 -0.775	#	28.529 -24.8201 2.42651
COORD	93	0.131182	0.941 -5.792 5.57	#	22.556 -22.1181 12.8037
COORD	93	0.652763	-0.491 -5.153 -2.001	#	29.776 -20.5355 10.5351
COORD	93	0.00566198	-5.152 3.53 0.742	#	26.8902 -25.1703 1.88435
COORD	93	0.00277929	0.087 -7.381 4.601	#	24.1052 -22.6691 14.0242
COORD	93	0.00832076	-5.895 -5.548 4.9	#	25.4993 -28.1542 11.3402
COORD	93	0.0886138	-0.513 -1.394 5.729	#	21.8931 -23.1652 8.33765
COORD	94	0.0912632	2.451 -0.607 6.988	#	31.1471 -25.9115 8.3069
COORD	94	0.33946	-3.628 2.644 6.662	#	26.969 -27.1908 2.96495
COORD	94	0.564729	-3.837 1.117 7.365	#	28.4701 -27.9306 2.70242
COORD	94	0.00454697	-0.513 -1.394 5.729	#	31.4079 -25.4846 5.02979
COORD	108	0.00674436	5.401 -2.96 4.29	#	27.9184 -9.21193 8.9437
COORD	108	0.113406	-3.628 2.644 6.662	#	30.8001 -2.85276 17.299
COORD	108	0.0489148	-6.585 -5.547 4.04	#	21.7517 -2.08903 16.7958
COORD	108	0.0415858	-7.825 0.17 5.212	#	26.9171 -0.0133203 18.9416
COORD	108	0.789349	-6.208 1.811 0.086	#	27.9532 2.91173 14.256
COORD	109	0.000577242	-3.171 -5.602 -1.129	#	29.1555 7.94038 7.00114
COORD	109	0.000158631	-8.324 0.475 3.255	#	33.3846 5.05588 14.5176
COORD	109	0.0475517	1.768 -7.644 -1.366	#	24.5603 7.6043 4.28245
COORD	109	0.000826389	-3.628 2.644 6.662	#	28.747 1.31677 16.2134
COORD	109	0.125689	4.807 -5.037 1.085	#	21.8672 4.12312 5.91571
COORD	109	0.536831	2.066 -7.341 1.191	#	23.2167 7.39159 6.48887
COORD	109	0.000794389	-2.384 -5.545 6.003	#	25.1654 8.07343 12.9635
COORD	109	0.164883	3.965 -6.634 0.124	#	22.4381 5.85156 4.98332
COORD	109	0.026688	-0.309 -7.044 -4.492	#	27.9278 7.73946 2.52535
COORD	109	0.0170999	-6.208 1.811 0.086	#	33.6475 2.70175 11.2474
COORD	109	0.0139444	0.307 -7.925 -1.5	#	25.704 8.48268 4.67235
COORD	109	0.0649568	-2.413 -7.644 2.679	#	26.0212 9.72369 9.49942
COORD	112	0.142895	-3.171 -5.602 -1.129	#	20.1202 2.19654 5.46388
COORD	112	0.249488	-7.095 -5.243 2.081	#	20.3874 3.12631 10.4534
COORD	112	0.0753178	1.535 -5.371 -4.155	#	20.4586 0.5589 0.119712
COORD	112	0.121123	0.822 -6.631 -3.274	#	19.1812 0.5175 1.2327
COORD	112	0.0497817	-8.803 -1.771 0.792	#	23.8275 5.31027 10.626
COORD	112	0.361395	-4.32 -4.43 -1.535	#	21.2695 3.35214 5.91377
COORD	115	0.0386414	-3.171 -5.602 -1.129	#	19.3337 2.04769 -5.08121
COORD	115	0.00397221	-5.965 1.611 -1.727	#	26.8046 1.97979 -7.17232
COORD	115	0.00473649	-8.324 0.475 3.255	#	26.828 7.19918 -5.06681
COORD	115	0.0310126	1.768 -7.644 -1.366	#	16.3593 -1.1848 -2.02771
COORD	115	0.0689679	-8.731 -3.654 0.004	#	22.4576 6.33469 -7.88384
COORD	115	0.113779	-5.315 2.65 -0.775	#	27.8161 1.89062 -5.99877
COORD	115	0.0291292	-8.803 -1.771 0.792	#	24.4073 6.46055 -7.28829
COORD	115	0.0192108	-6.585 -5.547 4.04	#	20.7443 7.86995 -3.50371
COORD	115	0.00121826	-0.309 -7.044 -4.492	#	16.9251 -1.87245 -5.72268
COORD	115	0.557563	-5.152 3.53 0.742	#	28.8435 2.55843 -4.7336
COORD	115	0.00342859	0.087 -7.381 4.601	#	17.7431 3.86254 1.30539
COORD	115	0.00234201	0.307 -7.925 -1.5	#	16.3517 -0.154761 -3.10956
COORD	115	0.0446749	-3.837 1.117 7.365	#	27.1338 6.50398 1.00448
COORD	115	0.0298631	-2.413 -7.644 2.679	#	17.7142 4.46812 -1.80036
COORD	115	0.0514601	-2.159 -1.769 5.96	#	23.815 5.0536 0.989421
COORD	116	0.00243295	2.451 -0.607 6.988	#	20.0971 3.44383 -5.92813
COORD	116	0.227294	-5.965 -3.659 5.684	#	27.5313 4.08562 -11.0433
COORD	116	0.0907251	-3.628 2.644 6.662	#	26.5357 5.45149 -4.46389
COORD	116	0.000556722	-6.585 -5.547 4.04	#	28.1919 2.38127 -12.8628
COORD	116	0.575306	-7.825 0.17 5.212	#	30.2798 4.85022 -7.84883
COORD	116	0.0546147	-2.704 -0.365 5.652	#	25.3145 3.70411 -6.99043
COORD	116	0.0025408	2.854 0.912 6.346	#	20.2873 2.99232 -4.30273
COORD	116	0.044613	-3.837 1.117 7.365	#	26.146 5.90349 -6.04927
COORD	116	0.0019163	-2.159 -1.769 5.96	#	24.3889 3.59004 -8.21247
COORD	119	0.130942	1.721 -7.535 3.201	#	13.6618 -3.49322 -4.70549
COORD	119	0.293384	2.451 -0.607 6.988	#	18.6338 -1.70657 1.20712
COORD	119	0.0240715	-5.965 -3.659 5.684	#	20.1171 2.38143 -6.72587
COORD	119	0.151568	0.941 -5.792 5.57	#	15.0964 -1.34486 -3.09768
COORD	119	0.162045	2.066 -7.341 1.191	#	14.042 -5.35071 -5.48136
COORD	119	0.0642511	-2.384 -5.545 6.003	#	16.7673 0.856987 -5.01187
COORD	119	0.098676	3.965 -6.634 0.124	#	13.9747 -7.38448 -4.43075
COORD	119	0.021151	0.087 -7.381 4.601	#	14.2919 -1.44812 -4.97792
COORD	119	0.0270934	-1.671 -6.489 4.795	#	15.8422 -0.409766 -5.64295
COORD	119	0.0176363	-0.513 -1.394 5.729	#	19.5536 -0.955192 -1.88789
COORD	119	0.00918116	-2.159 -1.769 5.96	#	19.9464 0.211941 -3.06553
COORD	122	0.265757	1.535 -5.371 -4.155	#	15.2867 -15.4312 -2.00232
COORD	122	0.0376551	-5.965 -3.659 5.684	#	17.4288 -3.75363 1.87504
COORD	122	0.0966023	0.822 -6.631 -3.274	#	14.3109 -14.6064 -0.888871
COORD	122	0.0026244	-6.585 -5.547 4.04	#	14.9749 -4.42854 1.45726
COORD	122	0.387301	-0.491 -5.153 -2.001	#	15.4656 -12.5819 -1.20112
COORD	122	0.000652052	-7.825 0.17 5.212	#	19.5695 -1.7512 -1.24766
COORD	122	0.209409	0.307 -7.925 -1.5	#	13.7472 -13.4905 0.988315
COORD	123	0.0265131	1.721 -7.535 3.201	#	12.8531 -10.7844 -10.4477
COORD	123	0.264607	5.401 -2.96 4.29	#	12.4717 -11.4498 -4.52565
COORD	123	0.0637577	2.451 -0.607 6.988	#	14.4816 -7.40691 -3.46114
COORD	123	0.0160594	-5.965 -3.659 5.684	#	18.9945 -4.26461 -10.6447
COORD	123	0.0442896	4.807 -5.037 1.085	#	13.229 -14.003 -7.32681
COORD	123	0.0344447	0.941 -5.792 5.57	#	13.2254 -8.22857 -8.83905
COORD	123	0.128659	-8.803 -1.771 0.792	#	24.3145 -6.70525 -11.781
COORD	123	0.0414927	-0.491 -5.153 -2.001	#	18.1848 -13.7787 -10.9318
COORD	123	0.228609	5.743 -2.769 2.286	#	13.3153 -13.3023 -4.68791
COORD	123	0.024085	0.087 -7.381 4.601	#	13.3587 -8.72095 -10.8222
COORD	123	0.113558	-0.513 -1.394 5.729	#	16.6191 -6.94881 -5.95336
COORD	123	0.0139251	-2.159 -1.769 5.96	#	17.3941 -5.90675 -7.05641
COORD	127	0.427628	-7.029 -1.377 -5.071	#	26.8107 -9.31339 -17.5073
COORD	127	0.102665	-5.315 2.65 -0.775	#	24.8028 -13.3709 -13.3702
COORD	127	0.00523324	0.822 -6.631 -3.274	#	35.6816 -9.98548 -13.8566
COORD	127	0.307583	-0.505 -5.657 -5.723	#	33.9323 -7.74722 -14.6551
COORD	127	0.00695763	-8.803 -1.771 0.792	#	26.6339 -15.3593 -18.5529
COORD	127	0.0724714	-5.742 -4.1 -4.064	#	29.8607 -10.1138 -17.8837
COORD	127	0.000942636	-1.205 -7.119 3.747	#	35.5376 -17.2121 -15.0382
COORD	127	0.0145542	-6.679 0.592 -4.703	#	25.4118 -9.64699 -16.0696
COORD	127	0.0453039	-7.49 -4.188 -0.854	#	29.2247 -13.5303 -19.0197
COORD	127	0.0166608	-5.711 -5.438 -3.024	#	31.069 -11.1288 -18.5023
COORD	128	0.00314504	1.768 -7.644 -1.366	#	28.3095 -2.53732 -13.6395
COORD	128	0.625785	-3.628 2.644 6.662	#	24.1669 -16.0317 -14.0266
COORD	128	0.0433498	4.807 -5.037 1.085	#	31.2694 -5.62076 -15.5813
COORD	128	0.00466664	-1.205 -7.119 3.747	#	24.4642 -5.90095 -16.6655
COORD	128	0.0370268	-0.491 -5.153 -2.001	#	27.0315 -4.63795 -11.2592
COORD	128	0.00682556	-2.704 -0.365 5.652	#	24.4503 -12.8319 -14.8071
COORD	128	0.123773	5.743 -2.769 2.286	#	32.4734 -8.05015 -15.914
COORD	128	0.0111578	2.854 0.912 6.346	#	29.8152 -13.588 -16.7175
COORD	128	0.0526316	0.087 -7.381 4.601	#	25.3946 -5.94196 -17.9304
COORD	128	0.00107979	-5.895 -5.548 4.9	#	20.244 -8.40218 -15.3511
COORD	128	0.0905588	-0.513 -1.394 5.729	#	26.1952 -11.7167 -16.0629
COORD	131	0.0104412	1.721 -7.535 3.201	#	38.7442 -7.19982 -16.2662
COORD	131	0.27994	1.535 -5.371 -4.155	#	36.1828 -1.65034 -11.6326
COORD	131	0.00518387	2.451 -0.607 6.988	#	36.9899 -13.7644 -12.1796
COORD	131	0.103067	-0.505 -5.657 -5.723	#	34.2307 -0.0459343 -12.1956
COORD	131	0.00159368	-8.803 -1.771 0.792	#	26.509 -7.28248 -15.992
COORD	131	0.0990447	-5.742 -4.1 -4.064	#	29.2864 -2.02467 -14.2552
COORD	131	0.195181	-7.825 0.17 5.212	#	27.3417 -12.1355 -15.8691
COORD	131	0.0344545	2.854 0.912 6.346	#	36.532 -13.9058 -10.551
COORD	131	0.00748505	-4.644 -6.581 2.998	#	32.7285 -7.20405 -18.5632
COORD	131	0.0145696	-1.671 -6.489 4.795	#	35.6255 -8.95998 -17.788
COORD	131	0.24904	-0.513 -1.394 5.729	#	34.5183 -12.1684 -13.7072
COORD	132	0.000669743	1.721 -7.535 3.201	#	26.9644 1.75171 -11.1178
COORD	132	0.00986342	5.401 -2.96 4.29	#	31.4196 -0.503575 -14.3926
COORD	132	0.0144457	2.451 -0.607 6.988	#	29.2697 -4.47541 -15.4514
COORD	132	0.0369952	4.807 -5.037 1.085	#	31.4598 1.57193 -11.1323
COORD	132	0.0319849	0.822 -6.631 -3.274	#	29.9175 1.77518 -5.21608
COORD	132	0.616859	0.941 -5.792 5.57	#	26.184 -0.563538 -12.9314
COORD	132	0.0142785	-1.205 -7.119 3.747	#	24.8567 -0.157292 -10.1452
COORD	132	0.0962219	5.743 -2.769 2.286	#	32.7243 -0.113218 -12.8712
COORD	132	0.00628228	2.854 0.912 6.346	#	30.6547 -5.43924 -15.2649
COORD	132	0.172399	0.087 -7.381 4.601	#	25.2197 0.543037 -11.5035
COORD	134	0.27504	-3.698 -7.508 1.932	#	42.52 -9.15964 -10.7832
COORD	134	0.0108266	0.822 -6.631 -3.274	#	43.3846 -3.06164 -7.56312
COORD	134	0.0223531	-0.491 -5.153 -2.001	#	41.494 -4.26631 -8.27278
COORD	134	0.249543	-4.644 -6.581 2.998	#	41.2685 -10.1971 -11.2813
COORD	134	0.0823205	-2.413 -7.644 2.679	#	42.7989 -9.63623 -9.39654
COORD	134	0.359917	-5.895 -5.548 4.9	#	39.7251 -12.0786 -11.8535
COORD	140	0.0412284	-3.02 -6.385 4.598	#	42.4355 3.89179 -10.4763
COORD	140	0.00585262	-3.171 -5.602 -1.129	#	45.5278 4.32653 -5.60973
COORD	140	0.0364635	1.721 -7.535 3.201	#	46.0577 0.403118 -11.1544
COORD	140	0.0684117	-7.095 -5.243 2.081	#	41.5993 7.24893 -6.97262
COORD	140	0.026574	5.401 -2.96 4.29	#	43.955 -5.06325 -9.98962
COORD	140	0.0405979	1.535 -5.371 -4.155	#	49.2861 0.423281 -4.19701
COORD	140	0.00866282	-8.324 0.475 3.255	#	36.6471 5.57385 -4.09967
COORD	140	0.0324858	-6.721 -4.965 -2.153	#	44.2831 7.28044 -3.665
COORD	140	0.0115739	1.768 -7.644 -1.366	#	49.0667 0.93866 -7.75869
COORD	140	0.00340879	-5.965 -3.659 5.684	#	38.749 5.11107 -8.99075
COORD	140	0.0190621	-7.029 -1.377 -5.071	#	43.7057 6.24291 0.815351
COORD	140	0.0330189	-3.698 -7.508 1.932	#	44.5792 5.31184 -8.98755
COORD	140	0.0874601	4.807 -5.037 1.085	#	47.0936 -3.21748 -8.69286
COORD	140	0.0427559	0.822 -6.631 -3.274	#	49.2364 1.52773 -5.48147
COORD	140	0.113775	0.941 -5.792 5.57	#	43.0927 0.0176227 -11.7192
COORD	140	0.00776953	2.066 -7.341 1.191	#	47.362 0.242086 -9.58285
COORD	140	0.0210137	-2.384 -5.545 6.003	#	41.2625 2.78404 -11.17
COORD	140	0.0489416	-0.505 -5.657 -5.723	#	49.6173 2.53282 -2.7334
COORD	140	0.0144891	-8.803 -1.771 0.792	#	39.4685 7.31019 -3.4956
COORD	140	0.0195868	-6.585 -5.547 4.04	#	40.757 6.71295 -8.75966
COORD	140	0.00945125	-1.205 -7.119 3.747	#	44.2136 2.72742 -10.6751
COORD	140	0.00555137	-6.679 0.592 -4.703	#	42.3478 4.98901 1.66309
COORD	140	0.0739725	3.965 -6.634 0.124	#	48.3844 -1.63226 -8.75458
COORD	140	0.0363001	-7.825 0.17 5.212	#	35.8021 5.04825 -5.88339
COORD	140	0.0234919	-0.309 -7.044 -4.492	#	49.807 2.85422 -4.5605
COORD	140	0.036941	5.743 -2.769 2.286	#	45.2562 -5.22096 -8.42384
COORD	140	0.0185036	-4.644 -6.581 2.998	#	42.9035 5.5972 -9.02427
COORD	140	0.0165845	0.087 -7.381 4.601	#	44.3784 1.61067 -11.7673
COORD	140	0.0524703	0.307 -7.925 -1.5	#	48.7209 2.37029 -7.50905
COORD	140	0.0348704	-5.711 -5.438 -3.024	#	45.5682 6.70796 -3.51291
COORD	140	0.00376735	-5.895 -5.548 4.9	#	40.4973 6.00622 -9.56513
COORD	140	0.00496378	-2.159 -1.769 5.96	#	38.9499 0.858932 -8.87736
COORD	151	0.297651	-5.965 -3.659 5.684	#	45.1574 -16.8685 -4.8758
COORD	151	0.612468	-6.585 -5.547 4.04	#	44.9115 -19.4264 -4.65627
COORD	151	0.0898805	-5.895 -5.548 4.9	#	44.9792 -18.7908 -5.55466
COORD	154	0.0175575	-7.095 -5.243 2.081	#	39.163 -15.1167 -10.7725
COORD	154	0.0357634	-5.965 -3.659 5.684	#	38.7846 -11.3975 -9.10157
COORD	154	0.0106287	-8.731 -3.654 0.004	#	40.3953 -17.5044 -9.25738
COORD	154	0.085515	-3.698 -7.508 1.932	#	35.7584 -14.5569 -12.9605
COORD	154	0.0737222	-6.585 -5.547 4.04	#	39.037 -13.09 -11.0312
COORD	154	0.144553	-0.309 -7.044 -4.492	#	31.1967 -20.2114 -12.5278
COORD	154	0.552697	0.307 -7.925 -1.5	#	31.1562 -17.1387 -13.3432
COORD	154	0.0795642	-2.413 -7.644 2.679	#	34.6404 -13.5725 -13.054
COORD	155	0.0959714	2.451 -0.607 6.988	#	34.6464 -17.2125 -11.2767
COORD	155	0.10499	-5.965 -3.659 5.684	#	41.1025 -20.8986 -6.12149
COORD	155	0.198398	4.807 -5.037 1.085	#	30.336 -23.5488 -10.1397
COORD	155	0.13195	0.822 -6.631 -3.274	#	31.2253 -26.9489 -5.13266
COORD	155	0.417359	-2.384 -5.545 6.003	#	38.9304 -22.3329 -9.23707
COORD	155	0.0169026	-0.491 -5.153 -2.001	#	32.6632 -25.1408 -4.69401
COORD	155	0.0230244	-0.309 -7.044 -4.492	#	31.4801 -27.8701 -3.71153
COORD	155	0.00972116	-0.513 -1.394 5.729	#	36.3852 -18.5725 -8.80352
COORD	155	0.00168396	-2.159 -1.769 5.96	#	37.884 -18.8936 -8.05945
# Fourth best
COORD	60	0.0129597	-3.02 -6.385 4.598	#	50.6472 -19.8191 19.9313
COORD	60	0.340583	2.066 -7.341 1.191	#	46.5518 -16.0789 17.1695
COORD	60	0.0724788	-2.384 -5.545 6.003	#	52.0753 -18.803 20.0425
COORD	60	0.157975	-0.309 -7.044 -4.492	#	41.302 -18.0781 19.7127
COORD	60	0.0437111	-4.644 -6.581 2.998	#	49.2419 -21.3412 20.9028
COORD	60	0.32421	0.307 -7.925 -1.5	#	44.034 -17.946 18.092
COORD	60	0.0329589	-1.671 -6.489 4.795	#	50.6636 -18.722 19.1154
COORD	60	0.0151231	-0.513 -1.394 5.729	#	52.2004 -15.036 22.6117
COORD	61	0.0237239	1.721 -7.535 3.201	#	39.7862 -21.0407 30.0734
COORD	61	0.00024814	-7.095 -5.243 2.081	#	44.6746 -15.7433 35.7542
COORD	61	0.169455	5.401 -2.96 4.29	#	41.8694 -21.3457 24.4854
COORD	61	0.0394214	2.451 -0.607 6.988	#	46.3591 -21.3822 25.6516
COORD	61	0.042182	1.768 -7.644 -1.366	#	37.0535 -17.3895 29.8037
COORD	61	0.00353443	-3.628 2.644 6.662	#	51.1245 -17.3643 28.6141
COORD	61	0.0557679	4.807 -5.037 1.085	#	38.8729 -19.4148 25.9791
COORD	61	0.0341684	0.822 -6.631 -3.274	#	37.0677 -15.0316 29.8458
COORD	61	0.0294328	-0.505 -5.657 -5.723	#	36.9147 -12.1041 30.1827
COORD	61	0.0316337	3.965 -6.634 0.124	#	37.6107 -19.0056 27.5355
COORD	61	0.0139134	-0.491 -5.153 -2.001	#	39.4008 -14.9188 30.1159
COORD	61	0.101441	-2.704 -0.365 5.652	#	48.0767 -18.2093 29.5758
COORD	61	0.436451	5.743 -2.769 2.286	#	40.688 -19.7628 23.9675
COORD	61	0.00705245	2.854 0.912 6.346	#	46.8404 -20.3522 24.3909
COORD	61	0.0115755	-4.32 -4.43 -1.535	#	41.8885 -13.512 32.8054
COORD	62	0.31435	5.401 -2.96 4.29	#	37.6145 -11.615 32.1413
COORD	62	0.224245	4.807 -5.037 1.085	#	36.6125 -9.0044 29.4731
COORD	62	0.461405	5.743 -2.769 2.286	#	37.0355 -11.6081 30.1832
COORD	64	0.0192863	2.451 -0.607 6.988	#	46.4159 -14.7734 17.703
COORD	64	0.0654402	-5.965 -3.659 5.684	#	44.6843 -21.8322 23.09
COORD	64	0.0245194	-7.029 -1.377 -5.071	#	36.5934 -17.4518 29.2021
COORD	64	0.00701564	-8.731 -3.654 0.004	#	40.058 -21.7595 27.3917
COORD	64	0.560826	0.087 -7.381 4.601	#	41.2903 -20.2808 16.9478
COORD	64	0.000547846	-4.32 -4.43 -1.535	#	37.8803 -19.0231 24.1983
COORD	64	0.0213521	-7.49 -4.188 -0.854	#	38.923 -21.0761 26.4938
COORD	64	0.0194077	-2.413 -7.644 2.679	#	39.7607 -21.4324 19.4672
COORD	64	0.183088	-1.969 -5.785 -1.454	#	37.0409 -18.517 21.6667
COORD	64	0.0333144	-5.895 -5.548 4.9	#	43.0755 -22.8688 22.3653
COORD	64	0.0590931	-0.513 -1.394 5.729	#	45.2537 -16.8003 20.0548
COORD	64	0.00610942	-2.159 -1.769 5.96	#	45.4445 -18.1801 21.0362
COORD	72	0.0382093	1.721 -7.535 3.201	#	24.193 -16.7784 21.7007
COORD	72	0.000529226	-7.095 -5.243 2.081	#	28.6221 -11.4915 27.7555
COORD	72	0.136711	2.451 -0.607 6.988	#	31.3546 -18.3189 18.6661
COORD	72	0.246467	4.807 -5.037 1.085	#	24.2518 -15.5021 17.3869
COORD	72	0.0837171	0.822 -6.631 -3.274	#	22.3632 -10.5606 20.4588
COORD	72	0.0410477	2.066 -7.341 1.191	#	23.3386 -15.132 20.831
COORD	72	0.0173321	-2.384 -5.545 6.003	#	28.4993 -16.9115 24.8787
COORD	72	0.139945	3.965 -6.634 0.124	#	22.7936 -14.7921 18.6328
COORD	72	0.137929	-0.491 -5.153 -2.001	#	24.6039 -10.6818 21.1614
COORD	72	0.0199648	-7.825 0.17 5.212	#	34.742 -12.305 26.5218
COORD	72	0.118024	5.743 -2.769 2.286	#	26.3391 -16.2617 15.7968
COORD	72	0.00147489	2.854 0.912 6.346	#	32.185 -17.4882 17.4403
COORD	72	0.0186495	-2.159 -1.769 5.96	#	31.523 -15.8634 22.8614
COORD	75	0.00652718	-7.095 -5.243 2.081	#	26.0051 -18.5293 18.1856
COORD	75	0.0231212	-5.965 -3.659 5.684	#	29.8945 -18.5051 16.9052
COORD	75	0.00110843	0.822 -6.631 -3.274	#	20.6412 -13.6811 11.7821
COORD	75	0.0481501	2.066 -7.341 1.191	#	24.0669 -15.7807 9.36481
COORD	75	0.139262	-0.491 -5.153 -2.001	#	22.5105 -13.7025 13.2084
COORD	75	0.18017	-0.309 -7.044 -4.492	#	19.3971 -13.9178 12.9352
COORD	75	0.0803798	-4.644 -6.581 2.998	#	26.0661 -18.9334 15.275
COORD	75	0.21763	-4.32 -4.43 -1.535	#	23.3204 -15.014 16.8174
COORD	75	0.303651	-1.969 -5.785 -1.454	#	22.6605 -15.0833 14.185
COORD	76	0.0635437	-6.721 -4.965 -2.153	#	24.712 -2.27123 22.3699
COORD	76	0.00159705	-8.731 -3.654 0.004	#	27.3137 -3.4584 23.8643
COORD	76	0.153617	4.807 -5.037 1.085	#	17.7591 -10.4578 17.0763
COORD	76	0.199434	-8.803 -1.771 0.792	#	28.8961 -4.53034 23.1441
COORD	76	0.00166403	0.087 -7.381 4.601	#	19.5536 -10.6728 23.1483
COORD	76	0.509297	-4.32 -4.43 -1.535	#	23.6692 -4.0557 20.8998
COORD	76	0.0708463	-0.513 -1.394 5.729	#	24.614 -12.7345 20.3881
COORD	79	0.152551	-3.02 -6.385 4.598	#	19.5756 -16.3727 15.5107
COORD	79	0.000182681	1.768 -7.644 -1.366	#	13.8807 -12.067 12.4926
COORD	79	0.0605396	-5.965 -3.659 5.684	#	23.0764 -15.7992 17.6784
COORD	79	0.0375244	0.822 -6.631 -3.274	#	13.7965 -10.0404 13.6956
COORD	79	0.00703115	0.941 -5.792 5.57	#	19.5622 -16.3944 11.3894
COORD	79	0.235385	-2.384 -5.545 6.003	#	20.8741 -16.8863 14.4457
COORD	79	0.0854152	-0.491 -5.153 -2.001	#	16.0189 -10.2358 14.4384
COORD	79	0.052439	-7.825 0.17 5.212	#	26.235 -13.2275 19.0026
COORD	79	0.0194707	-0.309 -7.044 -4.492	#	13.0651 -9.45322 15.1286
COORD	79	0.0128696	0.307 -7.925 -1.5	#	13.9685 -12.2725 13.9696
COORD	79	0.0139152	-0.513 -1.394 5.729	#	23.42 -13.9232 12.091
COORD	79	0.322676	-2.159 -1.769 5.96	#	23.6964 -14.4883 13.6745
COORD	82	0.0181122	-7.095 -5.243 2.081	#	12.6406 4.47376 6.78953
COORD	82	0.0261026	5.401 -2.96 4.29	#	13.2358 -7.24767 12.1277
COORD	82	0.134521	2.451 -0.607 6.988	#	14.6874 -3.76612 14.8277
COORD	82	0.119864	-8.324 0.475 3.255	#	17.6628 5.99581 9.62597
COORD	82	0.0479053	1.768 -7.644 -1.366	#	11.036 -4.94618 4.57833
COORD	82	0.0178066	-5.965 -3.659 5.684	#	12.8053 4.14732 10.868
COORD	82	0.0722894	-3.628 2.644 6.662	#	18.2212 2.14976 14.4489
COORD	82	0.00532383	4.807 -5.037 1.085	#	12.4385 -7.36785 8.34764
COORD	82	0.0640753	0.822 -6.631 -3.274	#	12.7038 -4.40963 2.99969
COORD	82	0.0591028	0.941 -5.792 5.57	#	10.4189 -2.65512 11.4042
COORD	82	0.024413	-8.803 -1.771 0.792	#	16.4432 5.91709 6.48803
COORD	82	0.0319011	-1.205 -7.119 3.747	#	9.94147 -0.957818 8.83886
COORD	82	0.0105527	3.965 -6.634 0.124	#	11.3288 -6.76746 6.738
COORD	82	0.032877	-0.491 -5.153 -2.001	#	13.728 -2.83932 4.41886
COORD	82	0.0152117	5.743 -2.769 2.286	#	14.0874 -8.00099 10.4316
COORD	82	0.0887814	2.854 0.912 6.346	#	16.3065 -4.27551 14.856
COORD	82	0.120966	0.087 -7.381 4.601	#	9.32015 -2.04458 9.78761
COORD	82	0.0314097	-3.837 1.117 7.365	#	16.5614 2.48222 14.5126
COORD	82	0.0542747	-1.671 -6.489 4.795	#	10.1972 -0.273746 9.92468
COORD	82	0.0244739	-2.159 -1.769 5.96	#	14.2422 0.509187 12.5512
COORD	83	0.0370758	-5.965 -3.659 5.684	#	23.3515 5.26591 3.50203
COORD	83	0.334774	-3.628 2.644 6.662	#	19.484 4.12566 8.96901
COORD	83	0.00702935	-1.205 -7.119 3.747	#	20.9561 1.98754 -1.17721
COORD	83	0.224278	-7.825 0.17 5.212	#	24.3059 5.07807 7.67305
COORD	83	0.0209952	-2.704 -0.365 5.652	#	19.838 3.28984 5.79033
COORD	83	0.041214	2.854 0.912 6.346	#	14.4719 1.25344 5.54177
COORD	83	0.211664	-3.837 1.117 7.365	#	19.6769 5.07517 7.57947
COORD	83	0.0964205	-5.895 -5.548 4.9	#	24.0802 4.83374 1.63922
COORD	83	0.0265497	-2.159 -1.769 5.96	#	19.5424 3.53845 4.30241
COORD	85	0.0441232	1.721 -7.535 3.201	#	19.3959 -12.3858 15.2076
COORD	85	0.184851	0.822 -6.631 -3.274	#	16.4962 -14.6729 9.73842
COORD	85	0.0191197	-6.585 -5.547 4.04	#	13.6853 -5.98938 14.8598
COORD	85	0.00914861	3.965 -6.634 0.124	#	20.414 -14.6777 12.2033
COORD	85	0.570009	-0.309 -7.044 -4.492	#	14.9189 -14.934 9.12422
COORD	85	0.172749	0.307 -7.925 -1.5	#	16.2348 -14.287 11.9451
COORD	86	0.0047315	-3.02 -6.385 4.598	#	10.4528 -6.51044 1.84642
COORD	86	0.00345452	1.721 -7.535 3.201	#	10.0211 -11.374 3.22854
COORD	86	0.0585798	5.401 -2.96 4.29	#	12.3385 -12.2274 8.66547
COORD	86	0.11048	1.768 -7.644 -1.366	#	12.9369 -13.7525 0.637714
COORD	86	0.00331174	-5.965 -3.659 5.684	#	12.0791 -2.7077 2.26811
COORD	86	0.00572781	-8.731 -3.654 0.004	#	16.1033 -3.37009 -2.55681
COORD	86	0.0207035	-3.698 -7.508 1.932	#	11.4373 -7.69083 -0.696363
COORD	86	0.115702	4.807 -5.037 1.085	#	12.9566 -14.0651 5.32187
COORD	86	0.0374958	0.822 -6.631 -3.274	#	15.0453 -13.624 -0.410887
COORD	86	0.00812734	0.941 -5.792 5.57	#	9.84574 -8.97572 5.09293
COORD	86	0.0913084	2.066 -7.341 1.191	#	11.4513 -12.5983 2.42091
COORD	86	0.00319877	-2.384 -5.545 6.003	#	10.0903 -6.02742 3.49548
COORD	86	0.00588359	-6.585 -5.547 4.04	#	11.8148 -3.67388 -0.108506
COORD	86	0.10459	3.965 -6.634 0.124	#	12.4835 -14.4127 3.36271
COORD	86	0.0249333	-0.309 -7.044 -4.492	#	15.655 -13.476 -2.00453
COORD	86	0.175265	5.743 -2.769 2.286	#	13.7629 -13.4472 7.85767
COORD	86	0.0268467	-4.644 -6.581 2.998	#	11.5266 -6.09027 -0.129964
COORD	86	0.0353735	0.087 -7.381 4.601	#	9.38519 -9.31516 3.12675
COORD	86	0.0541057	0.307 -7.925 -1.5	#	12.9667 -12.7507 -0.469941
COORD	86	0.0103892	-7.49 -4.188 -0.854	#	16.14 -4.96939 -2.6047
COORD	86	0.0934398	-2.413 -7.644 2.679	#	10.7115 -8.38237 0.409402
COORD	86	0.00635088	-5.895 -5.548 4.9	#	11.1772 -3.7896 0.783551
COORD	89	0.000754299	-3.02 -6.385 4.598	#	12.8796 -13.341 11.5537
COORD	89	0.0772323	-3.171 -5.602 -1.129	#	12.95 -15.7671 6.30553
COORD	89	0.0178676	-7.095 -5.243 2.081	#	10.6896 -11.4009 7.59327
COORD	89	0.165096	-5.965 -3.659 5.684	#	12.85 -9.34685 10.4006
COORD	89	0.0575622	-8.731 -3.654 0.004	#	10.5468 -10.5292 4.63776
COORD	89	0.0878765	-2.384 -5.545 6.003	#	14.017 -12.5373 12.6236
COORD	89	0.161084	-0.505 -5.657 -5.723	#	14.459 -19.8767 3.29735
COORD	89	0.0891355	-8.803 -1.771 0.792	#	11.8951 -8.99914 4.52542
COORD	89	0.0457206	-0.309 -7.044 -4.492	#	13.6868 -20.1555 4.97174
COORD	89	0.10255	-4.32 -4.43 -1.535	#	12.9603 -14.577 5.10459
COORD	89	0.048571	0.307 -7.925 -1.5	#	13.6867 -19.4993 8.08255
COORD	89	0.00562523	-7.49 -4.188 -0.854	#	10.9717 -12.0687 4.53423
COORD	89	0.0686306	-2.413 -7.644 2.679	#	12.2739 -15.4414 10.6278
COORD	89	0.032486	-1.671 -6.489 4.795	#	13.7578 -14.1565 12.2118
COORD	89	0.0084931	-1.969 -5.785 -1.454	#	13.6344 -16.8049 6.50171
COORD	89	0.0313153	-5.895 -5.548 4.9	#	11.4962 -10.877 10.5181
COORD	90	0.0214545	1.721 -7.535 3.201	#	12.8814 -15.8447 -2.87116
COORD	90	0.0286324	5.401 -2.96 4.29	#	12.1671 -16.9867 2.94646
COORD	90	0.0395999	1.535 -5.371 -4.155	#	19.5509 -19.6217 -2.58654
COORD	90	0.0411746	2.451 -0.607 6.988	#	12.4771 -12.5731 4.34026
COORD	90	0.0054536	4.807 -5.037 1.085	#	14.0677 -18.9196 0.191344
COORD	90	0.015076	0.822 -6.631 -3.274	#	18.6908 -18.8303 -3.81378
COORD	90	0.0787569	0.941 -5.792 5.57	#	12.149 -13.4328 -1.16687
COORD	90	0.111861	-2.384 -5.545 6.003	#	13.5159 -10.5636 -2.26381
COORD	90	0.0730645	-0.505 -5.657 -5.723	#	21.6247 -19.0588 -4.03029
COORD	90	0.039989	-1.205 -7.119 3.747	#	14.0392 -13.1762 -3.62671
COORD	90	0.00926461	3.965 -6.634 0.124	#	14.5529 -19.209 -1.77428
COORD	90	0.0376192	-0.491 -5.153 -2.001	#	18.9515 -16.7255 -2.79855
COORD	90	0.0102187	-7.825 0.17 5.212	#	19.1131 -5.56885 0.30828
COORD	90	0.0363154	-0.309 -7.044 -4.492	#	20.0044 -18.7846 -4.91173
COORD	90	0.0412678	2.854 0.912 6.346	#	13.409 -12.9247 5.71496
COORD	90	0.088596	0.087 -7.381 4.601	#	12.6495 -13.716 -3.1322
COORD	90	0.00637019	0.307 -7.925 -1.5	#	17.0315 -17.6636 -4.79979
COORD	90	0.00333419	-2.413 -7.644 2.679	#	15.2276 -13.0067 -4.82446
COORD	90	0.0737371	-1.671 -6.489 4.795	#	13.7149 -12.0481 -3.04826
COORD	90	0.184082	-5.895 -5.548 4.9	#	16.0553 -8.52833 -3.98229
COORD	90	0.0136568	-0.513 -1.394 5.729	#	14.5488 -11.2284 2.1291
COORD	90	0.0404757	-2.159 -1.769 5.96	#	15.0065 -9.91026 1.15117
COORD	93	0.181912	1.721 -7.535 3.201	#	24.8393 -20.6462 14.1744
COORD	93	0.00402653	-8.324 0.475 3.255	#	26.4344 -29.2904 4.80434
COORD	93	0.000134054	-6.721 -4.965 -2.153	#	32.0503 -26.2121 9.32049
COORD	93	0.00108882	-3.628 2.644 6.662	#	21.1935 -26.0658 4.09779
COORD	93	0.00304368	-8.731 -3.654 0.004	#	30.4907 -28.7739 8.13046
COORD	93	0.0117889	-5.315 2.65 -0.775	#	28.529 -24.8201 2.42651
COORD	93	0.58447	-0.491 -5.153 -2.001	#	29.776 -20.5355 10.5351
COORD	93	0.00430793	-6.208 1.811 0.086	#	28.2565 -26.0361 3.25693
COORD	93	0.00761226	-7.49 -4.188 -0.854	#	30.9595 -27.3485 8.68709
COORD	93	0.0217635	-5.711 -5.438 -3.024	#	32.5975 -24.99 9.77835
COORD	93	0.179853	-0.513 -1.394 5.729	#	21.8931 -23.1652 8.33765
COORD	94	0.848537	-3.628 2.644 6.662	#	26.969 -27.1908 2.96495
COORD	94	0.146117	2.854 0.912 6.346	#	29.6868 -25.1793 8.76868
COORD	94	0.00349173	-3.837 1.117 7.365	#	28.4701 -27.9306 2.70242
COORD	94	0.00181643	-2.159 -1.769 5.96	#	31.5277 -26.1443 3.46334
COORD	108	0.882691	-8.324 0.475 3.255	#	26.6678 1.72262 17.8946
COORD	108	0.0682362	-3.628 2.644 6.662	#	30.8001 -2.85276 17.299
COORD	108	0.0490724	-5.152 3.53 0.742	#	30.0073 2.39501 14.1388
COORD	109	0.000750031	-3.698 -7.508 1.932	#	27.46 10.106 9.39185
COORD	109	0.394211	0.941 -5.792 5.57	#	22.5992 6.81522 11.1928
COORD	109	0.00095405	-8.803 -1.771 0.792	#	34.1444 7.09758 11.9496
COORD	109	0.0641428	-1.205 -7.119 3.747	#	24.726 8.80556 10.0951
COORD	109	0.0122978	-6.679 0.592 -4.703	#	35.8638 3.64672 6.90722
COORD	109	0.0316144	-0.309 -7.044 -4.492	#	27.9278 7.73946 2.52535
COORD	109	0.451971	0.087 -7.381 4.601	#	23.1865 8.54112 10.2603
COORD	109	0.0152304	0.307 -7.925 -1.5	#	25.704 8.48268 4.67235
COORD	109	0.028828	-1.671 -6.489 4.795	#	24.8285 8.52067 11.3681
COORD	112	0.141947	-3.171 -5.602 -1.129	#	20.1202 2.19654 5.46388
COORD	112	0.0505083	-7.095 -5.243 2.081	#	20.3874 3.12631 10.4534
COORD	112	0.0760279	1.535 -5.371 -4.155	#	20.4586 0.5589 0.119712
COORD	112	0.00286765	-8.731 -3.654 0.004	#	21.9489 5.73807 9.94779
COORD	112	0.0323055	0.822 -6.631 -3.274	#	19.1812 0.5175 1.2327
COORD	112	0.6717	-4.32 -4.43 -1.535	#	21.2695 3.35214 5.91377
COORD	112	0.00270857	-7.49 -4.188 -0.854	#	21.4436 5.3368 8.48321
COORD	112	0.021936	-1.969 -5.785 -1.454	#	19.9632 1.48585 4.43715
COORD	115	0.196596	4.807 -5.037 1.085	#	18.6326 -2.38153 1.90162
COORD	115	0.00312274	0.941 -5.792 5.57	#	19.2518 3.50885 2.64404
COORD	115	0.0288869	-2.384 -5.545 6.003	#	20.1951 6.12768 0.75829
COORD	115	0.00448685	-0.505 -5.657 -5.723	#	18.1455 -2.86037 -6.7288
COORD	115	0.0253091	-6.585 -5.547 4.04	#	20.7443 7.86995 -3.50371
COORD	115	0.0746104	-5.742 -4.1 -4.064	#	20.8975 1.62931 -8.93603
COORD	115	0.0596537	-0.491 -5.153 -2.001	#	19.1329 -0.556561 -3.93146
COORD	115	0.104333	-0.309 -7.044 -4.492	#	16.9251 -1.87245 -5.72268
COORD	115	0.0309529	0.087 -7.381 4.601	#	17.7431 3.86254 1.30539
COORD	115	0.315451	-4.32 -4.43 -1.535	#	20.6409 2.33523 -6.11422
COORD	115	0.0013042	-5.711 -5.438 -3.024	#	19.7311 2.59974 -8.1807
COORD	115	0.0131227	-1.671 -6.489 4.795	#	18.9771 5.04609 0.305159
COORD	115	0.142171	-5.895 -5.548 4.9	#	20.7251 7.93534 -2.40323
COORD	116	0.0168886	2.451 -0.607 6.988	#	20.0971 3.44383 -5.92813
COORD	116	0.332589	-3.628 2.644 6.662	#	26.5357 5.45149 -4.46389
COORD	116	0.0184049	0.941 -5.792 5.57	#	20.7355 1.62444 -11.1681
COORD	116	0.0151978	2.066 -7.341 1.191	#	20.7557 -3.09511 -11.9205
COORD	116	0.0856498	-2.384 -5.545 6.003	#	23.7043 3.02765 -11.8902
COORD	116	0.000265539	-8.803 -1.771 0.792	#	32.1519 0.624784 -9.5522
COORD	116	0.0017989	5.743 -2.769 2.286	#	18.0906 -2.30854 -6.63838
COORD	116	0.0118135	0.087 -7.381 4.601	#	21.4626 0.675577 -12.8307
COORD	116	0.246026	-3.837 1.117 7.365	#	26.146 5.90349 -6.04927
COORD	116	0.154531	-0.513 -1.394 5.729	#	23.0402 2.96759 -7.37779
COORD	116	0.116835	-2.159 -1.769 5.96	#	24.3889 3.59004 -8.21247
COORD	119	0.111928	2.451 -0.607 6.988	#	18.6338 -1.70657 1.20712
COORD	119	0.0069525	-5.965 -3.659 5.684	#	20.1171 2.38143 -6.72587
COORD	119	0.129604	4.807 -5.037 1.085	#	14.7932 -7.28197 -2.55925
COORD	119	0.0636959	-2.384 -5.545 6.003	#	16.7673 0.856987 -5.01187
COORD	119	0.0408224	-1.205 -7.119 3.747	#	15.274 -1.4466 -6.20375
COORD	119	0.0311315	3.965 -6.634 0.124	#	13.9747 -7.38448 -4.43075
COORD	119	0.00469608	-7.825 0.17 5.212	#	24.3849 2.5594 -6.41392
COORD	119	0.311386	0.087 -7.381 4.601	#	14.2919 -1.44812 -4.97792
COORD	119	0.02163	-2.413 -7.644 2.679	#	15.5743 -1.56633 -7.8684
COORD	119	0.0559462	-1.671 -6.489 4.795	#	15.8422 -0.409766 -5.64295
COORD	119	0.222207	-0.513 -1.394 5.729	#	19.5536 -0.955192 -1.88789
COORD	122	0.0124099	-7.095 -5.243 2.081	#	14.2256 -4.96239 -0.37135
COORD	122	0.846569	1.535 -5.371 -4.155	#	15.2867 -15.4312 -2.00232
COORD	122	0.0409302	-0.491 -5.153 -2.001	#	15.4656 -12.5819 -1.20112
COORD	122	0.00141282	-7.825 0.17 5.212	#	19.5695 -1.7512 -1.24766
COORD	122	0.098678	0.307 -7.925 -1.5	#	13.7472 -13.4905 0.988315
COORD	123	0.227889	5.401 -2.96 4.29	#	12.4717 -11.4498 -4.52565
COORD	123	0.237873	2.451 -0.607 6.988	#	14.4816 -7.40691 -3.46114
COORD	123	0.0550932	4.807 -5.037 1.085	#	13.229 -14.003 -7.32681
COORD	123	0.0245571	0.941 -5.792 5.57	#	13.2254 -8.22857 -8.83905
COORD	123	0.179178	-7.825 0.17 5.212	#	22.6393 -3.34656 -8.59142
COORD	123	0.140933	5.743 -2.769 2.286	#	13.3153 -13.3023 -4.68791
COORD	123	0.0133892	2.854 0.912 6.346	#	15.3843 -8.03466 -2.1677
COORD	123	0.0493574	-0.513 -1.394 5.729	#	16.6191 -6.94881 -5.95336
COORD	123	0.0717291	-2.159 -1.769 5.96	#	17.3941 -5.90675 -7.05641
COORD	127	0.00632742	-6.721 -4.965 -2.153	#	30.1871 -12.1326 -18.9684
COORD	127	0.643171	-7.029 -1.377 -5.071	#	26.8107 -9.31339 -17.5073
COORD	127	0.0387883	-5.742 -4.1 -4.064	#	29.8607 -10.1138 -17.8837
COORD	127	0.310101	-6.679 0.592 -4.703	#	25.4118 -9.64699 -16.0696
COORD	127	0.00125375	-6.208 1.811 0.086	#	25.0682 -14.3379 -14.4824
COORD	127	0.000358179	-7.49 -4.188 -0.854	#	29.2247 -13.5303 -19.0197
COORD	128	0.0222956	-3.02 -6.385 4.598	#	22.769 -7.17867 -16.4396
COORD	128	0.033211	1.721 -7.535 3.201	#	27.2093 -4.91101 -17.3847
COORD	128	0.0125369	5.401 -2.96 4.29	#	31.626 -8.92637 -17.5522
COORD	128	0.0117521	2.451 -0.607 6.988	#	28.8736 -12.6536 -17.7769
COORD	128	0.00345746	1.768 -7.644 -1.366	#	28.3095 -2.53732 -13.6395
COORD	128	0.452492	-3.628 2.644 6.662	#	24.1669 -16.0317 -14.0266
COORD	128	0.0118662	4.807 -5.037 1.085	#	31.2694 -5.62076 -15.5813
COORD	128	0.0454596	0.822 -6.631 -3.274	#	28.1566 -2.57337 -11.2864
COORD	128	0.0064407	2.066 -7.341 1.191	#	28.0617 -4.03401 -15.7413
COORD	128	0.0171487	-2.384 -5.545 6.003	#	23.2564 -8.52092 -17.4618
COORD	128	0.00125244	-7.825 0.17 5.212	#	19.9253 -13.7038 -12.4685
COORD	128	0.0187799	-0.309 -7.044 -4.492	#	27.2793 -1.75183 -10.0663
COORD	128	0.254949	5.743 -2.769 2.286	#	32.4734 -8.05015 -15.914
COORD	128	0.0431724	2.854 0.912 6.346	#	29.8152 -13.588 -16.7175
COORD	128	0.0383481	0.087 -7.381 4.601	#	25.3946 -5.94196 -17.9304
COORD	128	0.0126324	-3.837 1.117 7.365	#	23.3896 -15.0968 -15.2062
COORD	128	0.00414851	-1.671 -6.489 4.795	#	23.9518 -7.0211 -17.1072
COORD	128	0.00148878	-0.513 -1.394 5.729	#	26.1952 -11.7167 -16.0629
COORD	128	0.00856865	-2.159 -1.769 5.96	#	24.5034 -11.7129 -15.8597
COORD	131	0.00545598	-7.095 -5.243 2.081	#	29.8121 -6.90515 -18.3543
COORD	131	0.262582	1.535 -5.371 -4.155	#	36.1828 -1.65034 -11.6326
COORD	131	0.13873	-0.505 -5.657 -5.723	#	34.2307 -0.0459343 -12.1956
COORD	131	0.123067	-5.742 -4.1 -4.064	#	29.2864 -2.02467 -14.2552
COORD	131	0.0041383	5.743 -2.769 2.286	#	39.9231 -8.72898 -10.2662
COORD	131	0.00644423	-4.644 -6.581 2.998	#	32.7285 -7.20405 -18.5632
COORD	131	0.0391802	0.087 -7.381 4.601	#	37.5219 -8.44893 -17.5309
COORD	131	0.0157373	-2.413 -7.644 2.679	#	35.0901 -6.52243 -18.1537
COORD	131	0.23204	-0.513 -1.394 5.729	#	34.5183 -12.1684 -13.7072
COORD	131	0.172625	-2.159 -1.769 5.96	#	33.2978 -12.1366 -14.8958
COORD	132	0.0408797	1.721 -7.535 3.201	#	26.9644 1.75171 -11.1178
COORD	132	0.0801647	4.807 -5.037 1.085	#	31.4598 1.57193 -11.1323
COORD	132	0.372318	0.941 -5.792 5.57	#	26.184 -0.563538 -12.9314
COORD	132	0.132233	2.066 -7.341 1.191	#	28.2757 2.14216 -9.59306
COORD	132	0.00297832	-2.384 -5.545 6.003	#	23.7613 -2.50593 -11.6422
COORD	132	0.000406713	-1.205 -7.119 3.747	#	24.8567 -0.157292 -10.1452
COORD	132	0.0563751	3.965 -6.634 0.124	#	30.496 2.68971 -9.71651
COORD	132	0.0396084	5.743 -2.769 2.286	#	32.7243 -0.113218 -12.8712
COORD	132	0.0138434	0.087 -7.381 4.601	#	25.2197 0.543037 -11.5035
COORD	132	0.261192	0.307 -7.925 -1.5	#	28.0263 2.27691 -6.33787
COORD	134	0.0578315	-3.698 -7.508 1.932	#	42.52 -9.15964 -10.7832
COORD	134	0.0559442	0.822 -6.631 -3.274	#	43.3846 -3.06164 -7.56312
COORD	134	0.0530941	-0.491 -5.153 -2.001	#	41.494 -4.26631 -8.27278
COORD	134	0.0751244	-0.309 -7.044 -4.492	#	43.7397 -2.20846 -9.00506
COORD	134	0.00221083	-2.413 -7.644 2.679	#	42.7989 -9.63623 -9.39654
COORD	134	0.74307	-1.969 -5.785 -1.454	#	41.7213 -5.21983 -9.65923
COORD	134	0.012725	-5.895 -5.548 4.9	#	39.7251 -12.0786 -11.8535
COORD	140	0.00741539	-3.02 -6.385 4.598	#	42.4355 3.89179 -10.4763
COORD	140	0.119253	1.721 -7.535 3.201	#	46.0577 0.403118 -11.1544
COORD	140	0.00662541	-7.095 -5.243 2.081	#	41.5993 7.24893 -6.97262
COORD	140	0.0848697	5.401 -2.96 4.29	#	43.955 -5.06325 -9.98962
COORD	140	0.0137934	1.535 -5.371 -4.155	#	49.2861 0.423281 -4.19701
COORD	140	0.0071863	-8.324 0.475 3.255	#	36.6471 5.57385 -4.09967
COORD	140	0.00485113	1.768 -7.644 -1.366	#	49.0667 0.93866 -7.75869
COORD	140	0.0123164	-5.965 -3.659 5.684	#	38.749 5.11107 -8.99075
COORD	140	0.0225132	-7.029 -1.377 -5.071	#	43.7057 6.24291 0.815351
COORD	140	0.121292	-8.731 -3.654 0.004	#	41.2164 8.20129 -4.06371
COORD	140	0.00739987	-3.698 -7.508 1.932	#	44.5792 5.31184 -8.98755
COORD	140	0.0305343	4.807 -5.037 1.085	#	47.0936 -3.21748 -8.69286
COORD	140	0.0278704	0.941 -5.792 5.57	#	43.0927 0.0176227 -11.7192
COORD	140	0.039182	2.066 -7.341 1.191	#	47.362 0.242086 -9.58285
COORD	140	0.00899735	-2.384 -5.545 6.003	#	41.2625 2.78404 -11.17
COORD	140	0.0702297	-0.505 -5.657 -5.723	#	49.6173 2.53282 -2.7334
COORD	140	0.0168323	-8.803 -1.771 0.792	#	39.4685 7.31019 -3.4956
COORD	140	0.00267795	-6.585 -5.547 4.04	#	40.757 6.71295 -8.75966
COORD	140	0.0787616	-1.205 -7.119 3.747	#	44.2136 2.72742 -10.6751
COORD	140	0.000780685	-6.679 0.592 -4.703	#	42.3478 4.98901 1.66309
COORD	140	0.0412578	3.965 -6.634 0.124	#	48.3844 -1.63226 -8.75458
COORD	140	0.0112976	-0.491 -5.153 -2.001	#	46.9193 1.85987 -5.25835
COORD	140	0.017756	-0.309 -7.044 -4.492	#	49.807 2.85422 -4.5605
COORD	140	0.000517065	5.743 -2.769 2.286	#	45.2562 -5.22096 -8.42384
COORD	140	0.0705924	-4.644 -6.581 2.998	#	42.9035 5.5972 -9.02427
COORD	140	0.0473616	0.087 -7.381 4.601	#	44.3784 1.61067 -11.7673
COORD	140	0.0293337	-4.32 -4.43 -1.535	#	44.5499 4.84824 -4.33295
COORD	140	0.0243458	-7.49 -4.188 -0.854	#	42.6294 7.45175 -4.00934
COORD	140	0.03299	-5.711 -5.438 -3.024	#	45.5682 6.70796 -3.51291
COORD	140	0.0114836	-1.969 -5.785 -1.454	#	46.3575 3.38888 -5.73746
COORD	140	0.0296818	-5.895 -5.548 4.9	#	40.4973 6.00622 -9.56513
COORD	151	0.655954	-5.965 -3.659 5.684	#	45.1574 -16.8685 -4.8758
COORD	151	0.344046	-6.585 -5.547 4.04	#	44.9115 -19.4264 -4.65627
COORD	154	0.000788409	-3.171 -5.602 -1.129	#	34.6844 -17.4977 -11.0953
COORD	154	0.038847	-7.095 -5.243 2.081	#	39.163 -15.1167 -10.7725
COORD	154	0.0182059	-3.698 -7.508 1.932	#	35.7584 -14.5569 -12.9605
COORD	154	0.0156196	0.822 -6.631 -3.274	#	30.3318 -18.8064 -12.0681
COORD	154	0.00856201	-6.585 -5.547 4.04	#	39.037 -13.09 -11.0312
COORD	154	0.0170571	-5.742 -4.1 -4.064	#	36.6655 -20.9062 -9.7034
COORD	154	0.000599482	-6.679 0.592 -4.703	#	37.5515 -21.8139 -5.04591
COORD	154	0.123005	-0.309 -7.044 -4.492	#	31.1967 -20.2114 -12.5278
COORD	154	0.0318655	-4.644 -6.581 2.998	#	36.9111 -13.7142 -12.0376
COORD	154	0.006031	-4.32 -4.43 -1.535	#	35.7553 -18.1432 -9.95726
COORD	154	0.655387	0.307 -7.925 -1.5	#	31.1562 -17.1387 -13.3432
COORD	154	0.0235957	-2.413 -7.644 2.679	#	34.6404 -13.5725 -13.054
COORD	154	0.041021	-5.711 -5.438 -3.024	#	36.811 -19.8517 -11.0224
COORD	154	0.0194147	-5.895 -5.548 4.9	#	38.5272 -12.1128 -11.0015
COORD	155	0.000332473	1.535 -5.371 -4.155	#	29.8707 -26.1249 -4.53416
COORD	155	0.157249	2.451 -0.607 6.988	#	34.6464 -17.2125 -11.2767
COORD	155	0.0209854	1.768 -7.644 -1.366	#	31.8397 -27.0574 -7.40693
COORD	155	0.0521709	4.807 -5.037 1.085	#	30.336 -23.5488 -10.1397
COORD	155	0.152686	0.822 -6.631 -3.274	#	31.2253 -26.9489 -5.13266
COORD	155	0.0320989	2.854 0.912 6.346	#	33.6152 -16.0687 -10.5623
COORD	155	0.0244661	0.307 -7.925 -1.5	#	32.959 -27.4326 -6.49167
COORD	155	0.560011	-2.159 -1.769 5.96	#	37.884 -18.8936 -8.05945
# Fifth best
COORD	60	0.0489485	-3.02 -6.385 4.598	#	50.6472 -19.8191 19.9313
COORD	60	0.00787834	1.721 -7.535 3.201	#	48.5372 -16.4261 16.8029
COORD	60	0.340658	0.822 -6.631 -3.274	#	42.4237 -16.8702 19.248
COORD	60	0.0127877	0.941 -5.792 5.57	#	51.2154 -16.1161 18.2134
COORD	60	0.266698	2.066 -7.341 1.191	#	46.5518 -16.0789 17.1695
COORD	60	0.0669036	-2.384 -5.545 6.003	#	52.0753 -18.803 20.0425
COORD	60	0.0562745	-0.491 -5.153 -2.001	#	44.0504 -17.1789 20.9175
COORD	60	0.173029	-0.309 -7.044 -4.492	#	41.302 -18.0781 19.7127
COORD	60	0.0186055	-2.704 -0.365 5.652	#	52.5403 -16.3597 24.6111
COORD	60	0.000114831	0.307 -7.925 -1.5	#	44.034 -17.946 18.092
COORD	60	0.000433909	-7.49 -4.188 -0.854	#	46.1578 -22.595 25.0957
COORD	60	0.00757757	-1.671 -6.489 4.795	#	50.6636 -18.722 19.1154
COORD	61	0.0497613	1.721 -7.535 3.201	#	39.7862 -21.0407 30.0734
COORD	61	0.00683842	-7.095 -5.243 2.081	#	44.6746 -15.7433 35.7542
COORD	61	0.0548225	5.401 -2.96 4.29	#	41.8694 -21.3457 24.4854
COORD	61	0.0601313	1.768 -7.644 -1.366	#	37.0535 -17.3895 29.8037
COORD	61	0.0401709	-3.628 2.644 6.662	#	51.1245 -17.3643 28.6141
COORD	61	0.167604	4.807 -5.037 1.085	#	38.8729 -19.4148 25.9791
COORD	61	0.022564	0.822 -6.631 -3.274	#	37.0677 -15.0316 29.8458
COORD	61	0.0134054	2.066 -7.341 1.191	#	38.602 -19.4528 29.551
COORD	61	0.0176513	-0.505 -5.657 -5.723	#	36.9147 -12.1041 30.1827
COORD	61	0.00267332	-6.585 -5.547 4.04	#	45.369 -17.6661 35.6493
COORD	61	0.000916234	3.965 -6.634 0.124	#	37.6107 -19.0056 27.5355
COORD	61	0.025894	-0.491 -5.153 -2.001	#	39.4008 -14.9188 30.1159
COORD	61	0.0211071	-7.825 0.17 5.212	#	50.4959 -15.6508 33.3582
COORD	61	0.026873	-0.309 -7.044 -4.492	#	36.5932 -13.786 30.9212
COORD	61	0.0210192	-2.704 -0.365 5.652	#	48.0767 -18.2093 29.5758
COORD	61	0.440938	5.743 -2.769 2.286	#	40.688 -19.7628 23.9675
COORD	61	0.0109747	-4.644 -6.581 2.998	#	43.1883 -18.0145 34.6267
COORD	61	0.00562094	-4.32 -4.43 -1.535	#	41.8885 -13.512 32.8054
COORD	61	0.00656455	-1.969 -5.785 -1.454	#	39.953 -15.0718 31.7143
COORD	61	0.00014935	-0.513 -1.394 5.729	#	46.4329 -19.5622 28.4214
COORD	61	0.00432058	-2.159 -1.769 5.96	#	47.0533 -19.2815 29.9834
COORD	62	0.999215	4.807 -5.037 1.085	#	36.6125 -9.0044 29.4731
COORD	62	0.000784609	5.743 -2.769 2.286	#	37.0355 -11.6081 30.1832
COORD	64	0.0961094	-3.171 -5.602 -1.129	#	37.5386 -19.2525 22.5584
COORD	64	0.0178884	-7.095 -5.243 2.081	#	40.9089 -22.5101 24.5232
COORD	64	0.0358451	-5.965 -3.659 5.684	#	44.6843 -21.8322 23.09
COORD	64	0.0362759	-8.731 -3.654 0.004	#	40.058 -21.7595 27.3917
COORD	64	0.0513813	-6.585 -5.547 4.04	#	42.4038 -23.0292 23.2248
COORD	64	0.656854	0.087 -7.381 4.601	#	41.2903 -20.2808 16.9478
COORD	64	0.0401002	-7.49 -4.188 -0.854	#	38.923 -21.0761 26.4938
COORD	64	0.00994101	-2.413 -7.644 2.679	#	39.7607 -21.4324 19.4672
COORD	64	0.0139704	-5.895 -5.548 4.9	#	43.0755 -22.8688 22.3653
COORD	64	0.0416342	-2.159 -1.769 5.96	#	45.4445 -18.1801 21.0362
COORD	72	0.125544	5.401 -2.96 4.29	#	27.1923 -17.9032 16.661
COORD	72	0.0930487	2.451 -0.607 6.988	#	31.3546 -18.3189 18.6661
COORD	72	0.227934	4.807 -5.037 1.085	#	24.2518 -15.5021 17.3869
COORD	72	0.0954337	3.965 -6.634 0.124	#	22.7936 -14.7921 18.6328
COORD	72	0.331518	-0.491 -5.153 -2.001	#	24.6039 -10.6818 21.1614
COORD	72	0.0277999	-7.825 0.17 5.212	#	34.742 -12.305 26.5218
COORD	72	0.00956884	2.854 0.912 6.346	#	32.185 -17.4882 17.4403
COORD	72	0.0290229	0.087 -7.381 4.601	#	25.5067 -17.2633 23.3416
COORD	72	0.000421713	-7.49 -4.188 -0.854	#	28.3216 -8.48958 26.8715
COORD	72	0.0333578	-0.513 -1.394 5.729	#	31.1633 -16.2363 21.2382
COORD	72	0.0263508	-2.159 -1.769 5.96	#	31.523 -15.8634 22.8614
COORD	75	0.135733	-3.171 -5.602 -1.129	#	23.0442 -15.6126 15.2604
COORD	75	0.0301299	-7.095 -5.243 2.081	#	26.0051 -18.5293 18.1856
COORD	75	0.053102	-5.965 -3.659 5.684	#	29.8945 -18.5051 16.9052
COORD	75	0.00629621	-7.029 -1.377 -5.071	#	21.9236 -12.1731 21.1924
COORD	75	0.0254238	-3.698 -7.508 1.932	#	24.6644 -18.742 14.3321
COORD	75	0.0272772	2.066 -7.341 1.191	#	24.0669 -15.7807 9.36481
COORD	75	0.00494138	-6.585 -5.547 4.04	#	27.5124 -19.4602 17.16
COORD	75	0.0147518	-0.491 -5.153 -2.001	#	22.5105 -13.7025 13.2084
COORD	75	0.00117578	-7.825 0.17 5.212	#	31.5082 -16.1324 20.0849
COORD	75	0.161188	-0.309 -7.044 -4.492	#	19.3971 -13.9178 12.9352
COORD	75	0.0345614	-4.644 -6.581 2.998	#	26.0661 -18.9334 15.275
COORD	75	0.000334317	0.087 -7.381 4.601	#	26.9723 -18.26 10.3437
COORD	75	0.170511	-4.32 -4.43 -1.535	#	23.3204 -15.014 16.8174
COORD	75	0.00289159	-2.413 -7.644 2.679	#	25.2187 -18.6422 12.9499
COORD	75	0.3229	-1.969 -5.785 -1.454	#	22.6605 -15.0833 14.185
COORD	75	0.00878242	-5.895 -5.548 4.9	#	28.239 -19.5656 16.3374
COORD	76	0.185606	4.807 -5.037 1.085	#	17.7591 -10.4578 17.0763
COORD	76	0.00304885	0.822 -6.631 -3.274	#	18.4536 -4.49861 18.2711
COORD	76	0.121551	-8.803 -1.771 0.792	#	28.8961 -4.53034 23.1441
COORD	76	0.00781282	3.965 -6.634 0.124	#	16.9515 -8.87289 18.0857
COORD	76	0.488745	-4.32 -4.43 -1.535	#	23.6692 -4.0557 20.8998
COORD	76	0.0356053	-7.49 -4.188 -0.854	#	25.9864 -3.192 23.0106
COORD	76	0.00244948	-5.711 -5.438 -3.024	#	23.5767 -1.89869 21.6117
COORD	76	0.0449661	-0.513 -1.394 5.729	#	24.614 -12.7345 20.3881
COORD	76	0.110216	-2.159 -1.769 5.96	#	25.4219 -12.0659 21.7311
COORD	79	0.0160545	-8.324 0.475 3.255	#	25.4604 -11.5607 19.8936
COORD	79	0.0456371	-5.965 -3.659 5.684	#	23.0764 -15.7992 17.6784
COORD	79	0.430636	-2.384 -5.545 6.003	#	20.8741 -16.8863 14.4457
COORD	79	0.0182358	-6.679 0.592 -4.703	#	20.4853 -5.13975 20.155
COORD	79	0.133079	-7.825 0.17 5.212	#	26.235 -13.2275 19.0026
COORD	79	0.0986133	0.087 -7.381 4.601	#	17.9982 -16.7053 12.6741
COORD	79	0.207007	-1.671 -6.489 4.795	#	19.2575 -16.4656 14.1842
COORD	79	0.0182862	-0.513 -1.394 5.729	#	23.42 -13.9232 12.091
COORD	79	0.0324516	-2.159 -1.769 5.96	#	23.6964 -14.4883 13.6745
COORD	82	0.0576026	5.401 -2.96 4.29	#	13.2358 -7.24767 12.1277
COORD	82	0.0753195	2.451 -0.607 6.988	#	14.6874 -3.76612 14.8277
COORD	82	0.0209126	-6.721 -4.965 -2.153	#	14.3439 3.22127 3.0917
COORD	82	0.0133028	1.768 -7.644 -1.366	#	11.036 -4.94618 4.57833
COORD	82	0.0317729	-8.731 -3.654 0.004	#	14.949 5.6567 5.12001
COORD	82	0.0278461	-3.698 -7.508 1.932	#	10.3609 1.09247 6.54082
COORD	82	0.0396842	4.807 -5.037 1.085	#	12.4385 -7.36785 8.34764
COORD	82	0.0164965	0.822 -6.631 -3.274	#	12.7038 -4.40963 2.99969
COORD	82	0.0107482	0.941 -5.792 5.57	#	10.4189 -2.65512 11.4042
COORD	82	0.085997	-8.803 -1.771 0.792	#	16.4432 5.91709 6.48803
COORD	82	0.0238386	-1.205 -7.119 3.747	#	9.94147 -0.957818 8.83886
COORD	82	0.0484955	3.965 -6.634 0.124	#	11.3288 -6.76746 6.738
COORD	82	0.0105442	-0.491 -5.153 -2.001	#	13.728 -2.83932 4.41886
COORD	82	0.108937	-2.704 -0.365 5.652	#	15.697 0.995281 12.6535
COORD	82	0.156405	2.854 0.912 6.346	#	16.3065 -4.27551 14.856
COORD	82	0.0479064	-7.49 -4.188 -0.854	#	14.6691 4.25622 4.39768
COORD	82	0.0106446	-2.413 -7.644 2.679	#	9.895 -0.00832506 7.43465
COORD	82	0.0123398	-1.671 -6.489 4.795	#	10.1972 -0.273746 9.92468
COORD	82	0.146108	-0.513 -1.394 5.729	#	14.571 -1.1436 12.8032
COORD	82	0.0550983	-2.159 -1.769 5.96	#	14.2422 0.509187 12.5512
COORD	83	0.0202819	-3.02 -6.385 4.598	#	21.9481 3.42736 0.0475161
COORD	83	0.265745	-5.965 -3.659 5.684	#	23.3515 5.26591 3.50203
COORD	83	0.164881	-3.628 2.644 6.662	#	19.484 4.12566 8.96901
COORD	83	0.0394085	-2.384 -5.545 6.003	#	20.5605 4.25896 0.730997
COORD	83	0.0164063	-1.205 -7.119 3.747	#	20.9561 1.98754 -1.17721
COORD	83	0.000730185	3.965 -6.634 0.124	#	18.1126 -3.57145 -2.22716
COORD	83	0.00340655	-0.491 -5.153 -2.001	#	22.5853 -3.71229 0.330145
COORD	83	0.0895289	-7.825 0.17 5.212	#	24.3059 5.07807 7.67305
COORD	83	0.0489384	-2.704 -0.365 5.652	#	19.838 3.28984 5.79033
COORD	83	0.0285897	2.854 0.912 6.346	#	14.4719 1.25344 5.54177
COORD	83	0.0357965	-3.837 1.117 7.365	#	19.6769 5.07517 7.57947
COORD	83	0.027884	-1.671 -6.489 4.795	#	20.7251 3.02228 -0.410195
COORD	83	0.138744	-5.895 -5.548 4.9	#	24.0802 4.83374 1.63922
COORD	83	0.00146316	-0.513 -1.394 5.729	#	18.1575 2.54998 4.21118
COORD	83	0.118197	-2.159 -1.769 5.96	#	19.5424 3.53845 4.30241
COORD	85	0.294156	2.066 -7.341 1.191	#	18.9751 -13.5033 13.543
COORD	85	0.000416972	-6.585 -5.547 4.04	#	13.6853 -5.98938 14.8598
COORD	85	0.0207275	-6.679 0.592 -4.703	#	12.7049 -6.55897 4.2367
COORD	85	0.6847	0.307 -7.925 -1.5	#	16.2348 -14.287 11.9451
COORD	86	0.00987008	-3.02 -6.385 4.598	#	10.4528 -6.51044 1.84642
COORD	86	0.129935	5.401 -2.96 4.29	#	12.3385 -12.2274 8.66547
COORD	86	0.0600954	1.768 -7.644 -1.366	#	12.9369 -13.7525 0.637714
COORD	86	0.0174724	-3.698 -7.508 1.932	#	11.4373 -7.69083 -0.696363
COORD	86	0.20297	4.807 -5.037 1.085	#	12.9566 -14.0651 5.32187
COORD	86	0.00127342	0.941 -5.792 5.57	#	9.84574 -8.97572 5.09293
COORD	86	0.114274	2.066 -7.341 1.191	#	11.4513 -12.5983 2.42091
COORD	86	0.00180095	-1.205 -7.119 3.747	#	10.2761 -8.62998 2.02946
COORD	86	0.207203	3.965 -6.634 0.124	#	12.4835 -14.4127 3.36271
COORD	86	0.00408895	-0.309 -7.044 -4.492	#	15.655 -13.476 -2.00453
COORD	86	0.136021	5.743 -2.769 2.286	#	13.7629 -13.4472 7.85767
COORD	86	0.0801178	0.307 -7.925 -1.5	#	12.9667 -12.7507 -0.469941
COORD	86	0.000743182	-5.711 -5.438 -3.024	#	16.4489 -7.89812 -3.4784
COORD	86	0.0341343	-1.969 -5.785 -1.454	#	14.7699 -10.201 -0.568899
COORD	89	0.0927424	-3.02 -6.385 4.598	#	12.8796 -13.341 11.5537
COORD	89	0.111211	-3.171 -5.602 -1.129	#	12.95 -15.7671 6.30553
COORD	89	0.0261392	-7.095 -5.243 2.081	#	10.6896 -11.4009 7.59327
COORD	89	0.00656711	-6.721 -4.965 -2.153	#	10.8648 -13.6754 3.99606
COORD	89	0.00586692	1.768 -7.644 -1.366	#	14.9138 -20.1989 8.56873
COORD	89	0.13105	-8.731 -3.654 0.004	#	10.5468 -10.5292 4.63776
COORD	89	0.0902673	-2.384 -5.545 6.003	#	14.017 -12.5373 12.6236
COORD	89	0.0080214	-0.505 -5.657 -5.723	#	14.459 -19.8767 3.29735
COORD	89	0.00035326	-8.803 -1.771 0.792	#	11.8951 -8.99914 4.52542
COORD	89	0.0625424	-6.585 -5.547 4.04	#	10.9588 -10.8833 9.55537
COORD	89	0.032962	-5.742 -4.1 -4.064	#	12.0365 -14.795 2.34311
COORD	89	0.0221665	-1.205 -7.119 3.747	#	13.5618 -15.3563 11.7276
COORD	89	0.0111146	-6.679 0.592 -4.703	#	14.6942 -11.8498 -0.407003
COORD	89	0.00516822	3.965 -6.634 0.124	#	17.2652 -20.2472 10.1611
COORD	89	0.0252742	-7.825 0.17 5.212	#	14.2596 -6.22079 7.83458
COORD	89	0.0940823	-0.309 -7.044 -4.492	#	13.6868 -20.1555 4.97174
COORD	89	0.112628	-4.32 -4.43 -1.535	#	12.9603 -14.577 5.10459
COORD	89	0.0331061	-7.49 -4.188 -0.854	#	10.9717 -12.0687 4.53423
COORD	89	0.0630632	-2.413 -7.644 2.679	#	12.2739 -15.4414 10.6278
COORD	89	0.0392553	-1.671 -6.489 4.795	#	13.7578 -14.1565 12.2118
COORD	89	0.0264184	-1.969 -5.785 -1.454	#	13.6344 -16.8049 6.50171
COORD	90	0.0217485	-3.02 -6.385 4.598	#	14.559 -11.1065 -3.56821
COORD	90	0.0643711	1.721 -7.535 3.201	#	12.8814 -15.8447 -2.87116
COORD	90	0.0345196	5.401 -2.96 4.29	#	12.1671 -16.9867 2.94646
COORD	90	0.0967601	2.451 -0.607 6.988	#	12.4771 -12.5731 4.34026
COORD	90	0.162493	0.941 -5.792 5.57	#	12.149 -13.4328 -1.16687
COORD	90	0.0761885	-2.384 -5.545 6.003	#	13.5159 -10.5636 -2.26381
COORD	90	0.0595194	-0.505 -5.657 -5.723	#	21.6247 -19.0588 -4.03029
COORD	90	0.0352202	-1.205 -7.119 3.747	#	14.0392 -13.1762 -3.62671
COORD	90	0.0797473	-0.491 -5.153 -2.001	#	18.9515 -16.7255 -2.79855
COORD	90	0.0124894	-7.825 0.17 5.212	#	19.1131 -5.56885 0.30828
COORD	90	0.192597	0.087 -7.381 4.601	#	12.6495 -13.716 -3.1322
COORD	90	0.0490836	-2.413 -7.644 2.679	#	15.2276 -13.0067 -4.82446
COORD	90	0.0289574	-1.671 -6.489 4.795	#	13.7149 -12.0481 -3.04826
COORD	90	0.0166384	-0.513 -1.394 5.729	#	14.5488 -11.2284 2.1291
COORD	90	0.0696015	-2.159 -1.769 5.96	#	15.0065 -9.91026 1.15117
COORD	93	0.139803	1.721 -7.535 3.201	#	24.8393 -20.6462 14.1744
COORD	93	0.00041567	-3.698 -7.508 1.932	#	27.8807 -25.1665 13.0372
COORD	93	0.0147101	-5.315 2.65 -0.775	#	28.529 -24.8201 2.42651
COORD	93	0.00191756	-6.679 0.592 -4.703	#	33.0505 -24.7647 3.4648
COORD	93	0.627239	-0.491 -5.153 -2.001	#	29.776 -20.5355 10.5351
COORD	93	0.0114926	-5.152 3.53 0.742	#	26.8902 -25.1703 1.88435
COORD	93	0.0955607	-0.513 -1.394 5.729	#	21.8931 -23.1652 8.33765
COORD	93	0.108861	-2.159 -1.769 5.96	#	22.3473 -24.8014 8.47906
COORD	94	0.0621882	2.451 -0.607 6.988	#	31.1471 -25.9115 8.3069
COORD	94	0.571685	-3.628 2.644 6.662	#	26.969 -27.1908 2.96495
COORD	94	0.0810715	2.854 0.912 6.346	#	29.6868 -25.1793 8.76868
COORD	94	0.285055	-3.837 1.117 7.365	#	28.4701 -27.9306 2.70242
COORD	108	0.0636147	-7.095 -5.243 2.081	#	21.4976 -0.344887 15.7548
COORD	108	0.390136	-3.628 2.644 6.662	#	30.8001 -2.85276 17.299
COORD	108	0.0437145	-6.585 -5.547 4.04	#	21.7517 -2.08903 16.7958
COORD	108	0.502535	-6.208 1.811 0.086	#	27.9532 2.91173 14.256
COORD	109	0.000593436	-6.721 -4.965 -2.153	#	32.7304 8.83903 7.68608
COORD	109	0.0968887	4.807 -5.037 1.085	#	21.8672 4.12312 5.91571
COORD	109	0.561911	2.066 -7.341 1.191	#	23.2167 7.39159 6.48887
COORD	109	0.0146038	-1.205 -7.119 3.747	#	24.726 8.80556 10.0951
COORD	109	0.00866477	-6.679 0.592 -4.703	#	35.8638 3.64672 6.90722
COORD	109	0.18984	3.965 -6.634 0.124	#	22.4381 5.85156 4.98332
COORD	109	0.02884	-0.309 -7.044 -4.492	#	27.9278 7.73946 2.52535
COORD	109	0.0592866	0.307 -7.925 -1.5	#	25.704 8.48268 4.67235
COORD	109	0.0393723	-2.413 -7.644 2.679	#	26.0212 9.72369 9.49942
COORD	112	0.141322	-7.095 -5.243 2.081	#	20.3874 3.12631 10.4534
COORD	112	0.534543	1.535 -5.371 -4.155	#	20.4586 0.5589 0.119712
COORD	112	0.0442421	0.822 -6.631 -3.274	#	19.1812 0.5175 1.2327
COORD	112	0.147407	-8.803 -1.771 0.792	#	23.8275 5.31027 10.626
COORD	112	0.00415324	-5.742 -4.1 -4.064	#	21.5783 6.07495 4.90489
COORD	112	0.128332	-4.32 -4.43 -1.535	#	21.2695 3.35214 5.91377
COORD	115	0.000682343	-3.02 -6.385 4.598	#	19.3134 5.8642 -0.737447
COORD	115	0.0796553	-3.171 -5.602 -1.129	#	19.3337 2.04769 -5.08121
COORD	115	0.029516	1.721 -7.535 3.201	#	17.0883 1.80751 1.34666
COORD	115	0.350809	1.535 -5.371 -4.155	#	18.2384 -3.37147 -4.19262
COORD	115	0.0589716	-6.721 -4.965 -2.153	#	20.5038 3.78522 -8.19067
COORD	115	0.0131378	-5.965 -3.659 5.684	#	22.6797 8.05575 -1.80915
COORD	115	0.0102757	0.941 -5.792 5.57	#	19.2518 3.50885 2.64404
COORD	115	0.310613	-0.505 -5.657 -5.723	#	18.1455 -2.86037 -6.7288
COORD	115	0.00117238	-8.803 -1.771 0.792	#	24.4073 6.46055 -7.28829
COORD	115	0.0214247	-6.585 -5.547 4.04	#	20.7443 7.86995 -3.50371
COORD	115	0.00185488	-4.644 -6.581 2.998	#	19.2229 6.03383 -3.01754
COORD	115	0.0180054	0.087 -7.381 4.601	#	17.7431 3.86254 1.30539
COORD	115	0.0568281	-4.32 -4.43 -1.535	#	20.6409 2.33523 -6.11422
COORD	115	0.0431147	-5.711 -5.438 -3.024	#	19.7311 2.59974 -8.1807
COORD	115	0.00393908	-5.895 -5.548 4.9	#	20.7251 7.93534 -2.40323
COORD	116	0.0372036	-3.02 -6.385 4.598	#	24.5459 1.73816 -12.7346
COORD	116	0.2447	-5.965 -3.659 5.684	#	27.5313 4.08562 -11.0433
COORD	116	0.0412772	-3.628 2.644 6.662	#	26.5357 5.45149 -4.46389
COORD	116	0.00525587	0.941 -5.792 5.57	#	20.7355 1.62444 -11.1681
COORD	116	0.503316	-7.825 0.17 5.212	#	30.2798 4.85022 -7.84883
COORD	116	0.101621	-2.704 -0.365 5.652	#	25.3145 3.70411 -6.99043
COORD	116	0.0329638	-3.837 1.117 7.365	#	26.146 5.90349 -6.04927
COORD	116	0.0287022	-5.895 -5.548 4.9	#	27.2811 2.99346 -12.7558
COORD	116	0.00496031	-0.513 -1.394 5.729	#	23.0402 2.96759 -7.37779
COORD	119	0.0846058	1.721 -7.535 3.201	#	13.6618 -3.49322 -4.70549
COORD	119	0.147456	2.451 -0.607 6.988	#	18.6338 -1.70657 1.20712
COORD	119	0.172189	4.807 -5.037 1.085	#	14.7932 -7.28197 -2.55925
COORD	119	0.154905	2.066 -7.341 1.191	#	14.042 -5.35071 -5.48136
COORD	119	0.0726236	-2.384 -5.545 6.003	#	16.7673 0.856987 -5.01187
COORD	119	0.00159474	-5.742 -4.1 -4.064	#	21.4324 -5.63004 -12.1438
COORD	119	0.00220589	-1.205 -7.119 3.747	#	15.274 -1.4466 -6.20375
COORD	119	0.166302	3.965 -6.634 0.124	#	13.9747 -7.38448 -4.43075
COORD	119	0.028583	5.743 -2.769 2.286	#	16.1059 -7.12288 -0.16888
COORD	119	0.0115457	2.854 0.912 6.346	#	19.8836 -2.65175 1.86015
COORD	119	0.089713	0.087 -7.381 4.601	#	14.2919 -1.44812 -4.97792
COORD	119	0.0682771	-1.671 -6.489 4.795	#	15.8422 -0.409766 -5.64295
COORD	122	0.166236	1.535 -5.371 -4.155	#	15.2867 -15.4312 -2.00232
COORD	122	0.135706	-5.965 -3.659 5.684	#	17.4288 -3.75363 1.87504
COORD	122	0.000163814	-6.679 0.592 -4.703	#	16.4455 -7.77075 -8.58281
COORD	122	0.480832	-0.491 -5.153 -2.001	#	15.4656 -12.5819 -1.20112
COORD	122	0.000307228	-0.309 -7.044 -4.492	#	13.0109 -14.3667 -1.97778
COORD	122	0.216756	0.307 -7.925 -1.5	#	13.7472 -13.4905 0.988315
COORD	123	0.250856	5.401 -2.96 4.29	#	12.4717 -11.4498 -4.52565
COORD	123	0.139346	2.451 -0.607 6.988	#	14.4816 -7.40691 -3.46114
COORD	123	0.0257717	-5.965 -3.659 5.684	#	18.9945 -4.26461 -10.6447
COORD	123	0.00136488	-8.731 -3.654 0.004	#	23.5753 -7.56471 -13.48
COORD	123	0.00556808	4.807 -5.037 1.085	#	13.229 -14.003 -7.32681
COORD	123	0.0350346	0.941 -5.792 5.57	#	13.2254 -8.22857 -8.83905
COORD	123	0.0158122	-2.384 -5.545 6.003	#	15.378 -6.06749 -10.2533
COORD	123	0.113073	-8.803 -1.771 0.792	#	24.3145 -6.70525 -11.781
COORD	123	0.0706802	-5.742 -4.1 -4.064	#	23.2816 -12.6208 -13.3023
COORD	123	0.0128691	-1.205 -7.119 3.747	#	14.7809 -8.7272 -11.4888
COORD	123	0.202502	5.743 -2.769 2.286	#	13.3153 -13.3023 -4.68791
COORD	123	0.00015779	0.087 -7.381 4.601	#	13.3587 -8.72095 -10.8222
COORD	123	0.0769598	-0.513 -1.394 5.729	#	16.6191 -6.94881 -5.95336
COORD	123	0.0500039	-2.159 -1.769 5.96	#	17.3941 -5.90675 -7.05641
COORD	127	0.0520712	-3.171 -5.602 -1.129	#	32.781 -12.6605 -16.3132
COORD	127	0.0132379	-5.965 1.611 -1.727	#	25.2178 -12.5071 -14.5908
COORD	127	0.0137854	-7.095 -5.243 2.081	#	30.5607 -16.3757 -18.9775
COORD	127	0.000757296	5.401 -2.96 4.29	#	35.8402 -16.8893 -7.22562
COORD	127	0.00399139	-8.324 0.475 3.255	#	25.2532 -17.7533 -16.6286
COORD	127	0.0288102	-6.721 -4.965 -2.153	#	30.1871 -12.1326 -18.9684
COORD	127	0.0943401	1.768 -7.644 -1.366	#	37.205 -11.7391 -13.4499
COORD	127	0.131987	-7.029 -1.377 -5.071	#	26.8107 -9.31339 -17.5073
COORD	127	0.0195095	-3.698 -7.508 1.932	#	34.3149 -15.7487 -17.4925
COORD	127	0.000909879	-5.315 2.65 -0.775	#	24.8028 -13.3709 -13.3702
COORD	127	0.00523279	0.822 -6.631 -3.274	#	35.6816 -9.98548 -13.8566
COORD	127	0.0126104	2.066 -7.341 1.191	#	37.3346 -14.2345 -12.7608
COORD	127	0.122923	-0.505 -5.657 -5.723	#	33.9323 -7.74722 -14.6551
COORD	127	0.0271019	-8.803 -1.771 0.792	#	26.6339 -15.3593 -18.5529
COORD	127	0.00443482	-6.585 -5.547 4.04	#	31.2598 -18.2449 -18.5217
COORD	127	0.0126202	-5.742 -4.1 -4.064	#	29.8607 -10.1138 -17.8837
COORD	127	0.014789	-1.205 -7.119 3.747	#	35.5376 -17.2121 -15.0382
COORD	127	0.0147668	-6.679 0.592 -4.703	#	25.4118 -9.64699 -16.0696
COORD	127	0.0672319	3.965 -6.634 0.124	#	37.7228 -12.9259 -10.9219
COORD	127	0.0739156	-0.491 -5.153 -2.001	#	33.8346 -11.437 -13.96
COORD	127	0.0352185	-0.309 -7.044 -4.492	#	35.2891 -8.92865 -15.1459
COORD	127	0.0304213	-4.644 -6.581 2.998	#	33.1104 -16.9408 -17.6289
COORD	127	0.0261381	-5.152 3.53 0.742	#	24.2941 -14.8591 -12.5773
COORD	127	0.138123	0.307 -7.925 -1.5	#	36.6098 -11.802 -14.8185
COORD	127	0.0208289	-2.413 -7.644 2.679	#	35.2071 -16.3134 -16.4376
COORD	127	0.0305335	-1.969 -5.785 -1.454	#	33.5763 -12.1741 -15.4677
COORD	127	0.00371084	-0.513 -1.394 5.729	#	31.3647 -19.1298 -11.0267
COORD	128	0.00692384	1.721 -7.535 3.201	#	27.2093 -4.91101 -17.3847
COORD	128	0.00157688	-5.965 -3.659 5.684	#	20.5061 -10.4227 -15.1594
COORD	128	0.443378	-3.628 2.644 6.662	#	24.1669 -16.0317 -14.0266
COORD	128	0.305231	4.807 -5.037 1.085	#	31.2694 -5.62076 -15.5813
COORD	128	0.0201011	0.822 -6.631 -3.274	#	28.1566 -2.57337 -11.2864
COORD	128	0.00101287	2.066 -7.341 1.191	#	28.0617 -4.03401 -15.7413
COORD	128	0.00242864	-7.825 0.17 5.212	#	19.9253 -13.7038 -12.4685
COORD	128	0.00513871	-0.309 -7.044 -4.492	#	27.2793 -1.75183 -10.0663
COORD	128	0.197121	5.743 -2.769 2.286	#	32.4734 -8.05015 -15.914
COORD	128	0.00339388	-4.644 -6.581 2.998	#	21.5819 -6.41398 -14.6391
COORD	128	0.0131844	-2.413 -7.644 2.679	#	23.449 -5.06747 -15.5931
COORD	128	0.000510064	-2.159 -1.769 5.96	#	24.5034 -11.7129 -15.8597
COORD	131	0.00830404	-3.02 -6.385 4.598	#	34.365 -8.77917 -18.2859
COORD	131	0.41484	1.535 -5.371 -4.155	#	36.1828 -1.65034 -11.6326
COORD	131	0.0047048	-0.505 -5.657 -5.723	#	34.2307 -0.0459343 -12.1956
COORD	131	0.00641099	-5.742 -4.1 -4.064	#	29.2864 -2.02467 -14.2552
COORD	131	0.0211517	-0.491 -5.153 -2.001	#	34.736 -3.58285 -13.3542
COORD	131	0.367015	-7.825 0.17 5.212	#	27.3417 -12.1355 -15.8691
COORD	131	0.00856757	-0.309 -7.044 -4.492	#	35.265 -0.511873 -13.6757
COORD	131	0.10522	2.854 0.912 6.346	#	36.532 -13.9058 -10.551
COORD	131	0.00758755	0.087 -7.381 4.601	#	37.5219 -8.44893 -17.5309
COORD	131	0.0376176	-2.413 -7.644 2.679	#	35.0901 -6.52243 -18.1537
COORD	131	0.0185799	-0.513 -1.394 5.729	#	34.5183 -12.1684 -13.7072
COORD	132	0.137792	1.768 -7.644 -1.366	#	29.1379 2.73865 -7.22246
COORD	132	0.0444434	4.807 -5.037 1.085	#	31.4598 1.57193 -11.1323
COORD	132	0.0310396	0.822 -6.631 -3.274	#	29.9175 1.77518 -5.21608
COORD	132	0.564844	0.941 -5.792 5.57	#	26.184 -0.563538 -12.9314
COORD	132	0.0209885	2.066 -7.341 1.191	#	28.2757 2.14216 -9.59306
COORD	132	0.0295393	-0.309 -7.044 -4.492	#	29.4911 1.79585 -3.55747
COORD	132	0.076671	5.743 -2.769 2.286	#	32.7243 -0.113218 -12.8712
COORD	132	0.000740248	0.087 -7.381 4.601	#	25.2197 0.543037 -11.5035
COORD	132	0.0939426	0.307 -7.925 -1.5	#	28.0263 2.27691 -6.33787
COORD	134	0.513717	-3.698 -7.508 1.932	#	42.52 -9.15964 -10.7832
COORD	134	0.0188452	0.822 -6.631 -3.274	#	43.3846 -3.06164 -7.56312
COORD	134	0.00647317	-6.585 -5.547 4.04	#	39.7149 -11.3968 -12.7199
COORD	134	0.000123634	-6.679 0.592 -4.703	#	35.0913 -1.83871 -13.9038
COORD	134	0.0350065	-0.491 -5.153 -2.001	#	41.494 -4.26631 -8.27278
COORD	134	0.00455661	-4.644 -6.581 2.998	#	41.2685 -10.1971 -11.2813
COORD	134	0.421196	-5.895 -5.548 4.9	#	39.7251 -12.0786 -11.8535
COORD	140	0.00364585	-3.171 -5.602 -1.129	#	45.5278 4.32653 -5.60973
COORD	140	0.0963108	1.721 -7.535 3.201	#	46.0577 0.403118 -11.1544
COORD	140	0.0460984	-7.095 -5.243 2.081	#	41.5993 7.24893 -6.97262
COORD	140	0.0841922	5.401 -2.96 4.29	#	43.955 -5.06325 -9.98962
COORD	140	0.0386739	-6.721 -4.965 -2.153	#	44.2831 7.28044 -3.665
COORD	140	0.0228946	1.768 -7.644 -1.366	#	49.0667 0.93866 -7.75869
COORD	140	0.0513148	-7.029 -1.377 -5.071	#	43.7057 6.24291 0.815351
COORD	140	0.0238304	-8.731 -3.654 0.004	#	41.2164 8.20129 -4.06371
COORD	140	0.0296878	-3.698 -7.508 1.932	#	44.5792 5.31184 -8.98755
COORD	140	0.0378663	4.807 -5.037 1.085	#	47.0936 -3.21748 -8.69286
COORD	140	0.0798092	0.941 -5.792 5.57	#	43.0927 0.0176227 -11.7192
COORD	140	0.068478	2.066 -7.341 1.191	#	47.362 0.242086 -9.58285
COORD	140	0.013032	-2.384 -5.545 6.003	#	41.2625 2.78404 -11.17
COORD	140	0.0170096	-0.505 -5.657 -5.723	#	49.6173 2.53282 -2.7334
COORD	140	0.0365477	-8.803 -1.771 0.792	#	39.4685 7.31019 -3.4956
COORD	140	0.0120645	-6.585 -5.547 4.04	#	40.757 6.71295 -8.75966
COORD	140	0.0148829	-5.742 -4.1 -4.064	#	45.3573 6.24162 -1.8971
COORD	140	0.0426685	-1.205 -7.119 3.747	#	44.2136 2.72742 -10.6751
COORD	140	0.0373184	-6.679 0.592 -4.703	#	42.3478 4.98901 1.66309
COORD	140	0.0667306	3.965 -6.634 0.124	#	48.3844 -1.63226 -8.75458
COORD	140	0.0361415	-0.491 -5.153 -2.001	#	46.9193 1.85987 -5.25835
COORD	140	0.00373122	-7.825 0.17 5.212	#	35.8021 5.04825 -5.88339
COORD	140	0.0155078	5.743 -2.769 2.286	#	45.2562 -5.22096 -8.42384
COORD	140	0.0196561	0.087 -7.381 4.601	#	44.3784 1.61067 -11.7673
COORD	140	0.00252514	0.307 -7.925 -1.5	#	48.7209 2.37029 -7.50905
COORD	140	0.00708032	-7.49 -4.188 -0.854	#	42.6294 7.45175 -4.00934
COORD	140	0.0235266	-2.413 -7.644 2.679	#	44.7282 4.15581 -9.91981
COORD	140	0.014082	-5.711 -5.438 -3.024	#	45.5682 6.70796 -3.51291
COORD	140	0.00623189	-1.969 -5.785 -1.454	#	46.3575 3.38888 -5.73746
COORD	140	0.0484609	-5.895 -5.548 4.9	#	40.4973 6.00622 -9.56513
COORD	151	0.429028	-5.965 -3.659 5.684	#	45.1574 -16.8685 -4.8758
COORD	151	0.563989	-6.585 -5.547 4.04	#	44.9115 -19.4264 -4.65627
COORD	151	0.00698281	-5.895 -5.548 4.9	#	44.9792 -18.7908 -5.55466
COORD	154	0.0382037	-7.095 -5.243 2.081	#	39.163 -15.1167 -10.7725
COORD	154	0.191784	-3.698 -7.508 1.932	#	35.7584 -14.5569 -12.9605
COORD	154	0.0837239	-6.585 -5.547 4.04	#	39.037 -13.09 -11.0312
COORD	154	0.26599	-0.309 -7.044 -4.492	#	31.1967 -20.2114 -12.5278
COORD	154	0.41258	0.307 -7.925 -1.5	#	31.1562 -17.1387 -13.3432
COORD	154	0.000750595	-7.49 -4.188 -0.854	#	39.0012 -18.0943 -9.77708
COORD	154	0.00696815	-5.895 -5.548 4.9	#	38.5272 -12.1128 -11.0015
COORD	155	0.0405297	5.401 -2.96 4.29	#	31.2945 -20.3256 -12.0454
COORD	155	0.380584	1.768 -7.644 -1.366	#	31.8397 -27.0574 -7.40693
COORD	155	0.0684956	4.807 -5.037 1.085	#	30.336 -23.5488 -10.1397
COORD	155	0.409851	0.822 -6.631 -3.274	#	31.2253 -26.9489 -5.13266
COORD	155	0.00533845	2.066 -7.341 1.191	#	33.0445 -25.7297 -9.27901
COORD	155	0.0693602	3.965 -6.634 0.124	#	30.7828 -25.4338 -9.48394
COORD	155	0.0258412	5.743 -2.769 2.286	#	29.807 -20.9497 -10.7933
