# Supplementary material for: Methodology for rigorous modeling of protein conformational changes by Rosetta using DEER distance restraints
Source: PLoS Comput Biol. 2021 Jun 16;17(6):e1009107. doi: 10.1371/journal.pcbi.1009107 (PMC8238229; doi:10.1371/journal.pcbi.1009107)
Supplement: S3 Appendix — (TXT) [file pcbi.1009107.s013.txt]

# Best PfMATE
COORD	120	0.240189	-3.02 -6.385 4.598	#	-22.8594 13.8698 -48.4223
COORD	120	0.018749	-6.721 -4.965 -2.153	#	-16.3225 17.8049 -46.6688
COORD	120	0.0154822	-7.029 -1.377 -5.071	#	-13.9504 18.7289 -42.7955
COORD	120	0.0969247	-8.731 -3.654 0.004	#	-18.6117 19.9899 -46.0388
COORD	120	0.142273	-3.698 -7.508 1.932	#	-20.0475 14.3701 -49.2416
COORD	120	0.123044	0.822 -6.631 -3.274	#	-15.1023 10.0979 -46.876
COORD	120	0.0721648	-0.505 -5.657 -5.723	#	-12.7978 11.5867 -45.7898
COORD	120	0.0252592	-6.585 -5.547 4.04	#	-22.3672 17.5287 -48.1164
COORD	120	0.0171523	-6.679 0.592 -4.703	#	-14.6058 18.71 -40.8706
COORD	120	0.0146677	-4.644 -6.581 2.998	#	-21.2201 15.4499 -48.6502
COORD	120	0.0874997	0.307 -7.925 -1.5	#	-16.6609 10.3767 -48.4822
COORD	120	0.0122583	-7.49 -4.188 -0.854	#	-17.7069 18.6834 -46.2282
COORD	120	0.0427783	-2.413 -7.644 2.679	#	-20.789 13.0751 -49.2695
COORD	120	0.0672586	-1.671 -6.489 4.795	#	-23.0625 12.521 -48.3281
COORD	120	0.0242417	-5.895 -5.548 4.9	#	-23.2298 16.842 -48.128
COORD	134	0.247014	1.721 -7.535 3.201	#	-21.9285 14.1844 -51.1084
COORD	134	0.349726	1.768 -7.644 -1.366	#	-26.0116 12.2658 -50.3879
COORD	134	0.0701693	2.854 0.912 6.346	#	-15.4644 10.2551 -46.0782
COORD	134	0.0179815	0.087 -7.381 4.601	#	-20.4161 13.7888 -52.595
COORD	134	0.210669	0.307 -7.925 -1.5	#	-26.0715 11.5937 -51.7206
COORD	134	0.10444	-2.413 -7.644 2.679	#	-21.9126 11.7361 -54.4818
COORD	186	0.024855	1.721 -7.535 3.201	#	-46.6861 -7.0808 -52.4859
COORD	186	0.0102699	-7.095 -5.243 2.081	#	-47.6987 -2.77281 -44.4456
COORD	186	0.0794061	5.401 -2.96 4.29	#	-41.9459 -10.6957 -52.8346
COORD	186	0.20338	-3.698 -7.508 1.932	#	-48.2116 -3.6095 -48.4116
COORD	186	0.0019379	0.822 -6.631 -3.274	#	-43.6109 -1.27068 -53.0662
COORD	186	0.128664	2.066 -7.341 1.191	#	-45.5646 -5.53073 -53.2181
COORD	186	0.339521	3.965 -6.634 0.124	#	-43.8139 -5.59937 -54.6929
COORD	186	0.00478709	2.854 0.912 6.346	#	-40.5661 -12.2591 -48.213
COORD	186	0.00124267	-4.32 -4.43 -1.535	#	-44.4739 -1.03559 -47.2776
COORD	186	0.105722	0.307 -7.925 -1.5	#	-45.6096 -2.28733 -52.8245
COORD	186	0.100214	-2.413 -7.644 2.679	#	-48.1411 -4.79024 -49.3219
COORD	196	0.031627	-6.721 -4.965 -2.153	#	-34.0858 9.06856 -49.047
COORD	196	0.00359098	-5.965 -3.659 5.684	#	-26.1928 8.65885 -50.1554
COORD	196	0.0440306	-3.628 2.644 6.662	#	-24.438 2.18005 -51.2002
COORD	196	0.0182419	-7.029 -1.377 -5.071	#	-36.8091 5.6354 -50.557
COORD	196	0.388043	-5.742 -4.1 -4.064	#	-35.7195 7.60162 -48.3138
COORD	196	0.514467	-1.969 -5.785 -1.454	#	-32.5191 7.75757 -44.6233
COORD	269	0.0202607	-7.095 -5.243 2.081	#	1.31165 -8.94119 -25.76
COORD	269	0.0811645	5.401 -2.96 4.29	#	0.939545 -8.48451 -38.64
COORD	269	0.0594844	2.451 -0.607 6.988	#	-2.1336 -5.76849 -36.4727
COORD	269	0.0898269	-8.324 0.475 3.255	#	-4.62018 -8.33412 -25.5896
COORD	269	0.0231114	-5.965 -3.659 5.684	#	-0.416267 -5.71151 -27.5906
COORD	269	0.212233	-0.505 -5.657 -5.723	#	3.60683 -17.3468 -31.106
COORD	269	0.0324947	-7.825 0.17 5.212	#	-4.43499 -6.4255 -26.293
COORD	269	0.226799	-0.309 -7.044 -4.492	#	4.87575 -15.9878 -31.2499
COORD	269	0.0418676	2.854 0.912 6.346	#	-3.4912 -6.63197 -37.0142
COORD	269	0.000854149	-5.895 -5.548 4.9	#	1.52714 -6.26378 -27.2649
COORD	269	0.178832	-0.513 -1.394 5.729	#	-1.73045 -6.57174 -33.2817
COORD	269	0.0330718	-2.159 -1.769 5.96	#	-1.66123 -6.1083 -31.6435
COORD	274	0.192511	5.401 -2.96 4.29	#	-14.433 -14.9643 -46.0776
COORD	274	0.0190808	2.451 -0.607 6.988	#	-10.2126 -14.3173 -47.8909
COORD	274	0.193556	-8.731 -3.654 0.004	#	-4.09514 -24.2581 -41.0459
COORD	274	0.170024	4.807 -5.037 1.085	#	-15.7051 -17.4886 -43.4415
COORD	274	0.0742882	-2.384 -5.545 6.003	#	-9.11259 -21.21 -47.7825
COORD	274	0.000182087	-2.704 -0.365 5.652	#	-6.12946 -17.272 -46.1544
COORD	274	0.159422	5.743 -2.769 2.286	#	-15.0096 -14.9352 -44.119
COORD	274	0.190937	-0.513 -1.394 5.729	#	-8.46183 -16.8412 -46.644
COORD	348	0.0169078	-3.171 -5.602 -1.129	#	-30.6448 -20.2384 -37.5417
COORD	348	0.00060337	1.535 -5.371 -4.155	#	-28.9152 -17.1415 -41.8746
COORD	348	0.0399033	-8.324 0.475 3.255	#	-27.0128 -26.8841 -32.5074
COORD	348	0.0541202	1.768 -7.644 -1.366	#	-31.9845 -18.9095 -42.5476
COORD	348	0.153227	4.807 -5.037 1.085	#	-30.1144 -21.8877 -45.6576
COORD	348	0.0101712	2.066 -7.341 1.191	#	-32.5656 -21.3753 -43.096
COORD	348	0.110884	-2.384 -5.545 6.003	#	-33.0046 -26.8384 -39.0779
COORD	348	0.173007	-5.742 -4.1 -4.064	#	-28.4707 -18.2393 -34.5825
COORD	348	0.173498	-0.491 -5.153 -2.001	#	-29.6611 -19.3806 -40.0796
COORD	348	0.131962	-7.825 0.17 5.212	#	-27.9316 -28.559 -33.2302
COORD	348	0.00018886	-7.49 -4.188 -0.854	#	-29.8434 -21.331 -33.1951
COORD	348	0.135428	-1.969 -5.785 -1.454	#	-30.5849 -19.7781 -38.7115
COORD	413	0.0486572	-3.02 -6.385 4.598	#	1.15005 -14.2019 -13.5908
COORD	413	0.176826	1.721 -7.535 3.201	#	5.12564 -14.1374 -16.7439
COORD	413	0.00226299	-7.095 -5.243 2.081	#	-2.41406 -17.4866 -12.7232
COORD	413	0.0299986	1.768 -7.644 -1.366	#	5.19998 -18.1821 -18.8667
COORD	413	0.0100086	-7.029 -1.377 -5.071	#	-5.34035 -22.5466 -18.3744
COORD	413	0.0081908	-8.731 -3.654 0.004	#	-4.70471 -19.3881 -13.5311
COORD	413	0.138108	-3.698 -7.508 1.932	#	1.52611 -17.145 -13.7482
COORD	413	0.00583102	-6.585 -5.547 4.04	#	-1.83288 -15.677 -11.9632
COORD	413	0.0116551	-6.679 0.592 -4.703	#	-6.58847 -21.4768 -19.5713
COORD	413	0.0954186	2.854 0.912 6.346	#	-0.458229 -8.2961 -20.8943
COORD	413	0.0372383	-4.644 -6.581 2.998	#	0.214589 -16.2431 -13.1505
COORD	413	0.236289	0.087 -7.381 4.601	#	3.94558 -13.4264 -15.0839
COORD	413	0.0392991	0.307 -7.925 -1.5	#	4.44822 -18.9006 -17.7943
COORD	413	0.132057	-2.413 -7.644 2.679	#	2.48096 -16.0795 -14.1732
COORD	413	0.0245515	-5.711 -5.438 -3.024	#	-1.39912 -21.5647 -15.9409
COORD	413	0.00306297	-1.671 -6.489 4.795	#	2.11831 -13.5887 -14.3365
COORD	413	0.000544828	-2.159 -1.769 5.96	#	-1.7451 -11.2396 -16.1882
COORD	18	0.00759615	2.451 -0.607 6.988	#	-43.0606 -24.6767 -8.7505
COORD	18	0.0614712	-6.585 -5.547 4.04	#	-52.0265 -19.0402 -7.14259
COORD	18	0.0639968	5.743 -2.769 2.286	#	-41.7678 -22.0116 -14.1214
COORD	18	0.540724	2.854 0.912 6.346	#	-41.5532 -24.0556 -8.2771
COORD	18	0.326211	-5.895 -5.548 4.9	#	-51.7351 -20.0963 -7.26693
COORD	215	0.255216	-3.171 -5.602 -1.129	#	-56.0974 -0.0116859 -27.4827
COORD	215	0.0580498	-7.095 -5.243 2.081	#	-54.5498 -2.44851 -31.6657
COORD	215	0.0960587	5.401 -2.96 4.29	#	-54.3025 10.1853 -29.1029
COORD	215	0.0233016	2.451 -0.607 6.988	#	-51.0727 8.70632 -32.0861
COORD	215	0.0996679	1.768 -7.644 -1.366	#	-59.0254 4.2289 -26.046
COORD	215	0.00319842	-8.731 -3.654 0.004	#	-53.0134 -4.51683 -29.9696
COORD	215	0.018857	0.941 -5.792 5.57	#	-56.0435 6.17553 -32.3342
COORD	215	0.00214749	-1.205 -7.119 3.747	#	-57.2088 3.37522 -31.6343
COORD	215	0.138689	-0.309 -7.044 -4.492	#	-58.5246 1.25686 -23.7304
COORD	215	0.0176073	-4.32 -4.43 -1.535	#	-54.8076 -1.07978 -27.2502
COORD	215	0.214836	0.307 -7.925 -1.5	#	-59.0495 2.79469 -26.4631
COORD	215	0.0197455	-7.49 -4.188 -0.854	#	-53.8881 -3.74038 -28.8771
COORD	215	0.0161778	-5.711 -5.438 -3.024	#	-55.7523 -3.023 -26.5434
COORD	215	0.0364479	-1.969 -5.785 -1.454	#	-56.5447 0.962208 -26.8228
COORD	240	0.197293	2.451 -0.607 6.988	#	-27.3255 17.3846 -10.1461
COORD	240	0.756516	-8.803 -1.771 0.792	#	-31.5864 10.6138 -0.026838
COORD	240	0.000373342	5.743 -2.769 2.286	#	-24.2889 12.6411 -12.5747
COORD	240	0.045596	0.087 -7.381 4.601	#	-22.4287 14.236 -5.32105
COORD	240	0.00022077	0.307 -7.925 -1.5	#	-22.2743 8.12681 -5.79015
COORD	318	0.00347153	5.401 -2.96 4.29	#	-31.17 -22.2488 0.502677
COORD	318	0.0386959	0.822 -6.631 -3.274	#	-36.9186 -21.8607 -7.14325
COORD	318	0.461759	5.743 -2.769 2.286	#	-30.7716 -21.8683 -1.46352
COORD	318	0.158511	2.854 0.912 6.346	#	-31.5759 -18.0982 3.38618
COORD	318	0.00566195	-4.644 -6.581 2.998	#	-41.724 -20.4363 -0.502692
COORD	318	0.00879955	-2.413 -7.644 2.679	#	-40.2659 -22.3382 -1.18532
COORD	318	0.0194501	-5.895 -5.548 4.9	#	-42.3395 -19.3153 1.64538
COORD	318	0.286902	-0.513 -1.394 5.729	#	-35.6323 -18.3997 2.68677
COORD	318	0.0167202	-2.159 -1.769 5.96	#	-37.2594 -17.9971 2.99322
COORD	394	0.289331	5.401 -2.96 4.29	#	-13.8815 -0.384426 -5.54753
COORD	394	0.0140046	-3.628 2.644 6.662	#	-24.1554 2.20818 -3.04153
COORD	394	0.0777251	4.807 -5.037 1.085	#	-13.738 -4.07837 -6.67579
COORD	394	0.340369	0.941 -5.792 5.57	#	-16.1755 -2.95649 -1.3437
COORD	394	0.0153033	-2.384 -5.545 6.003	#	-19.112 -3.55608 0.180099
COORD	394	0.00388204	-1.205 -7.119 3.747	#	-17.5797 -5.73044 -1.19149
COORD	394	0.00236873	-0.491 -5.153 -2.001	#	-18.6027 -7.80791 -6.85294
COORD	394	0.0485316	-2.704 -0.365 5.652	#	-21.989 -0.25402 -2.62655
COORD	394	0.180734	5.743 -2.769 2.286	#	-13.9136 -1.42561 -7.30377
COORD	394	0.0277511	-2.159 -1.769 5.96	#	-20.7897 -0.868061 -1.8864
COORD	442	0.0233521	-3.171 -5.602 -1.129	#	-14.3642 -13.0732 1.20249
COORD	442	0.0547708	1.768 -7.644 -1.366	#	-18.1478 -14.9857 4.46534
COORD	442	0.243508	-7.029 -1.377 -5.071	#	-13.5329 -7.38208 -2.69548
COORD	442	0.00790185	-3.698 -7.508 1.932	#	-12.3337 -15.9861 2.0225
COORD	442	0.110001	4.807 -5.037 1.085	#	-21.012 -17.9388 2.2037
COORD	442	0.0276962	2.066 -7.341 1.191	#	-17.7533 -17.3926 3.58777
COORD	442	0.00910426	-5.742 -4.1 -4.064	#	-13.4564 -9.2039 -0.095428
COORD	442	0.249034	3.965 -6.634 0.124	#	-20.0057 -16.9991 3.71607
COORD	442	0.00111629	-0.491 -5.153 -2.001	#	-17.1675 -13.1852 1.72515
COORD	442	0.0177912	-0.309 -7.044 -4.492	#	-17.4316 -11.2635 4.18514
COORD	442	0.095992	5.743 -2.769 2.286	#	-22.2581 -19.028 0.030427
COORD	442	0.109203	0.307 -7.925 -1.5	#	-16.7892 -14.3714 4.37497
COORD	442	0.00735501	-7.49 -4.188 -0.854	#	-10.9092 -11.5212 -1.32394
COORD	442	0.0431749	-5.711 -5.438 -3.024	#	-12.7196 -10.3787 0.879109
# Second-best PfMATE
COORD	120	0.216589	-3.02 -6.385 4.598	#	-22.8594 13.8698 -48.4223
COORD	120	0.0495071	-8.324 0.475 3.255	#	-22.4333 20.2546 -42.4182
COORD	120	0.085019	1.768 -7.644 -1.366	#	-16.8594 8.98223 -47.9847
COORD	120	0.0480779	-5.965 -3.659 5.684	#	-24.2779 17.2208 -46.4117
COORD	120	0.029601	-7.029 -1.377 -5.071	#	-13.9504 18.7289 -42.7955
COORD	120	0.0438326	-8.731 -3.654 0.004	#	-18.6117 19.9899 -46.0388
COORD	120	0.0547852	0.822 -6.631 -3.274	#	-15.1023 10.0979 -46.876
COORD	120	0.00061991	0.941 -5.792 5.57	#	-23.9753 10.0566 -47.327
COORD	120	0.0332276	-8.803 -1.771 0.792	#	-19.6629 20.3696 -44.3292
COORD	120	0.0276446	-6.585 -5.547 4.04	#	-22.3672 17.5287 -48.1164
COORD	120	0.042095	-6.679 0.592 -4.703	#	-14.6058 18.71 -40.8706
COORD	120	0.00200009	-0.491 -5.153 -2.001	#	-16.5532 11.6301 -45.8384
COORD	120	0.00565896	-7.825 0.17 5.212	#	-24.3337 19.6975 -42.9179
COORD	120	0.0552727	-0.309 -7.044 -4.492	#	-13.818 11.1529 -47.2893
COORD	120	0.0600947	0.307 -7.925 -1.5	#	-16.6609 10.3767 -48.4822
COORD	120	0.0512364	-3.837 1.117 7.365	#	-26.6698 15.9081 -41.6451
COORD	120	0.00723609	-7.49 -4.188 -0.854	#	-17.7069 18.6834 -46.2282
COORD	120	0.133639	-2.413 -7.644 2.679	#	-20.789 13.0751 -49.2695
COORD	120	0.0538631	-1.671 -6.489 4.795	#	-23.0625 12.521 -48.3281
COORD	134	0.189942	1.721 -7.535 3.201	#	-21.9285 14.1844 -51.1084
COORD	134	0.0393957	2.451 -0.607 6.988	#	-15.5365 11.3856 -47.3426
COORD	134	0.31771	1.768 -7.644 -1.366	#	-26.0116 12.2658 -50.3879
COORD	134	0.000663139	-2.704 -0.365 5.652	#	-15.9493 7.7632 -51.2317
COORD	134	0.0117088	2.854 0.912 6.346	#	-15.4644 10.2551 -46.0782
COORD	134	0.0394013	0.087 -7.381 4.601	#	-20.4161 13.7888 -52.595
COORD	134	0.320623	0.307 -7.925 -1.5	#	-26.0715 11.5937 -51.7206
COORD	134	0.080556	-2.413 -7.644 2.679	#	-21.9126 11.7361 -54.4818
COORD	186	0.0244475	-3.02 -6.385 4.598	#	-48.1238 -6.48179 -47.6562
COORD	186	0.0247326	1.721 -7.535 3.201	#	-46.6861 -7.0808 -52.4859
COORD	186	0.0320729	5.401 -2.96 4.29	#	-41.9459 -10.6957 -52.8346
COORD	186	0.0307096	2.451 -0.607 6.988	#	-42.241 -12.2896 -48.4882
COORD	186	0.00623835	1.768 -7.644 -1.366	#	-44.8741 -3.10895 -53.8322
COORD	186	0.311831	-3.698 -7.508 1.932	#	-48.2116 -3.6095 -48.4116
COORD	186	0.0346089	2.066 -7.341 1.191	#	-45.5646 -5.53073 -53.2181
COORD	186	0.00679407	-6.585 -5.547 4.04	#	-48.5633 -4.62793 -44.4793
COORD	186	0.00952993	-1.205 -7.119 3.747	#	-47.6858 -6.36864 -49.7425
COORD	186	0.321947	3.965 -6.634 0.124	#	-43.8139 -5.59937 -54.6929
COORD	186	0.0278989	-4.644 -6.581 2.998	#	-48.2465 -4.33485 -46.8743
COORD	186	0.00795831	0.087 -7.381 4.601	#	-47.7609 -7.61631 -50.6938
COORD	186	0.0551704	0.307 -7.925 -1.5	#	-45.6096 -2.28733 -52.8245
COORD	186	0.0953396	-2.413 -7.644 2.679	#	-48.1411 -4.79024 -49.3219
COORD	186	0.0107211	-0.513 -1.394 5.729	#	-43.5053 -9.71509 -46.8258
COORD	196	0.0352566	-3.171 -5.602 -1.129	#	-32.4253 8.18006 -45.8051
COORD	196	0.0615971	-3.628 2.644 6.662	#	-24.438 2.18005 -51.2002
COORD	196	0.152198	-7.029 -1.377 -5.071	#	-36.8091 5.6354 -50.557
COORD	196	0.345909	-5.742 -4.1 -4.064	#	-35.7195 7.60162 -48.3138
COORD	196	0.0203255	-5.711 -5.438 -3.024	#	-34.7675 8.91284 -47.8168
COORD	196	0.384714	-1.969 -5.785 -1.454	#	-32.5191 7.75757 -44.6233
COORD	269	0.149245	-3.171 -5.602 -1.129	#	2.64371 -12.5161 -29.1181
COORD	269	0.127949	2.451 -0.607 6.988	#	-2.1336 -5.76849 -36.4727
COORD	269	0.0103275	-8.324 0.475 3.255	#	-4.62018 -8.33412 -25.5896
COORD	269	0.168979	-0.505 -5.657 -5.723	#	3.60683 -17.3468 -31.106
COORD	269	0.130209	-7.825 0.17 5.212	#	-4.43499 -6.4255 -26.293
COORD	269	0.160662	-0.309 -7.044 -4.492	#	4.87575 -15.9878 -31.2499
COORD	269	0.00116096	5.743 -2.769 2.286	#	1.01154 -10.5229 -38.7363
COORD	269	0.0314915	2.854 0.912 6.346	#	-3.4912 -6.63197 -37.0142
COORD	269	0.0906575	-0.513 -1.394 5.729	#	-1.73045 -6.57174 -33.2817
COORD	269	0.129319	-2.159 -1.769 5.96	#	-1.66123 -6.1083 -31.6435
COORD	274	0.0856464	5.401 -2.96 4.29	#	-14.433 -14.9643 -46.0776
COORD	274	0.191795	-8.731 -3.654 0.004	#	-4.09514 -24.2581 -41.0459
COORD	274	0.260392	4.807 -5.037 1.085	#	-15.7051 -17.4886 -43.4415
COORD	274	0.096905	-2.384 -5.545 6.003	#	-9.11259 -21.21 -47.7825
COORD	274	0.21759	5.743 -2.769 2.286	#	-15.0096 -14.9352 -44.119
COORD	274	0.147671	-0.513 -1.394 5.729	#	-8.46183 -16.8412 -46.644
COORD	348	0.00746872	-3.02 -6.385 4.598	#	-33.359 -25.2795 -38.3509
COORD	348	0.00102728	1.721 -7.535 3.201	#	-33.4817 -23.204 -42.98
COORD	348	0.000970766	-7.095 -5.243 2.081	#	-31.8127 -23.6569 -33.9667
COORD	348	0.0401932	2.451 -0.607 6.988	#	-28.2754 -29.1451 -43.6653
COORD	348	0.0565497	-8.324 0.475 3.255	#	-27.0128 -26.8841 -32.5074
COORD	348	0.0242428	-5.965 -3.659 5.684	#	-31.484 -27.4895 -35.3703
COORD	348	0.346352	4.807 -5.037 1.085	#	-30.1144 -21.8877 -45.6576
COORD	348	0.179389	-5.742 -4.1 -4.064	#	-28.4707 -18.2393 -34.5825
COORD	348	0.204564	-0.491 -5.153 -2.001	#	-29.6611 -19.3806 -40.0796
COORD	348	0.105816	-7.825 0.17 5.212	#	-27.9316 -28.559 -33.2302
COORD	348	0.0197583	-1.969 -5.785 -1.454	#	-30.5849 -19.7781 -38.7115
COORD	348	0.0136472	-2.159 -1.769 5.96	#	-29.4483 -28.128 -39.0557
COORD	413	0.18126	1.721 -7.535 3.201	#	5.12564 -14.1374 -16.7439
COORD	413	0.0107931	2.451 -0.607 6.988	#	0.424905 -8.3516 -19.4455
COORD	413	0.000560113	-8.324 0.475 3.255	#	-7.51636 -15.0733 -14.6536
COORD	413	0.16194	1.768 -7.644 -1.366	#	5.19998 -18.1821 -18.8667
COORD	413	0.252729	-3.698 -7.508 1.932	#	1.52611 -17.145 -13.7482
COORD	413	0.000821171	-2.384 -5.545 6.003	#	0.94863 -12.4747 -13.8369
COORD	413	0.00744923	-5.742 -4.1 -4.064	#	-2.4352 -22.0694 -17.1837
COORD	413	0.128169	2.854 0.912 6.346	#	-0.458229 -8.2961 -20.8943
COORD	413	0.000343748	-4.644 -6.581 2.998	#	0.214589 -16.2431 -13.1505
COORD	413	0.015375	0.087 -7.381 4.601	#	3.94558 -13.4264 -15.0839
COORD	413	0.153566	0.307 -7.925 -1.5	#	4.44822 -18.9006 -17.7943
COORD	413	0.00550887	-7.49 -4.188 -0.854	#	-3.49291 -19.879 -14.4541
COORD	413	0.0738922	-2.413 -7.644 2.679	#	2.48096 -16.0795 -14.1732
COORD	413	0.00759137	-0.513 -1.394 5.729	#	-0.945337 -10.7483 -17.6104
COORD	18	0.131201	-3.02 -6.385 4.598	#	-50.4747 -21.0817 -9.81602
COORD	18	0.191978	-6.585 -5.547 4.04	#	-52.0265 -19.0402 -7.14259
COORD	18	0.0560233	2.854 0.912 6.346	#	-41.5532 -24.0556 -8.2771
COORD	18	0.242338	-4.644 -6.581 2.998	#	-51.3825 -19.0069 -9.4892
COORD	18	0.110214	-3.837 1.117 7.365	#	-45.8482 -22.2784 -3.35325
COORD	18	0.268246	-5.895 -5.548 4.9	#	-51.7351 -20.0963 -7.26693
COORD	215	0.187537	5.401 -2.96 4.29	#	-54.3025 10.1853 -29.1029
COORD	215	0.0650286	2.451 -0.607 6.988	#	-51.0727 8.70632 -32.0861
COORD	215	0.419574	1.768 -7.644 -1.366	#	-59.0254 4.2289 -26.046
COORD	215	0.0679935	0.941 -5.792 5.57	#	-56.0435 6.17553 -32.3342
COORD	215	0.0118139	-6.679 0.592 -4.703	#	-49.9646 -3.7955 -24.0892
COORD	215	0.039903	3.965 -6.634 0.124	#	-58.2269 6.91874 -26.4867
COORD	215	0.0420701	0.087 -7.381 4.601	#	-57.5742 4.84602 -32.0472
COORD	215	0.16119	0.307 -7.925 -1.5	#	-59.0495 2.79469 -26.4631
COORD	215	0.0048891	-1.671 -6.489 4.795	#	-56.3553 3.39585 -32.6259
COORD	240	0.0174939	5.401 -2.96 4.29	#	-24.1241 14.5993 -12.0199
COORD	240	0.14195	2.451 -0.607 6.988	#	-27.3255 17.3846 -10.1461
COORD	240	0.00136432	-8.731 -3.654 0.004	#	-29.9184 9.64702 0.647611
COORD	240	0.763038	-8.803 -1.771 0.792	#	-31.5864 10.6138 -0.026838
COORD	240	0.076153	0.087 -7.381 4.601	#	-22.4287 14.236 -5.32105
COORD	318	0.00129815	-3.698 -7.508 1.932	#	-41.3291 -21.4798 -1.78563
COORD	318	0.0107383	-1.205 -7.119 3.747	#	-38.9572 -22.6499 -0.153058
COORD	318	0.203365	-7.825 0.17 5.212	#	-41.3189 -13.532 3.06975
COORD	318	0.00254465	-2.413 -7.644 2.679	#	-40.2659 -22.3382 -1.18532
COORD	318	0.137738	-0.513 -1.394 5.729	#	-35.6323 -18.3997 2.68677
COORD	318	0.644317	-2.159 -1.769 5.96	#	-37.2594 -17.9971 2.99322
COORD	394	0.278409	5.401 -2.96 4.29	#	-13.8815 -0.384426 -5.54753
COORD	394	0.412128	0.822 -6.631 -3.274	#	-16.8884 -9.24343 -7.58073
COORD	394	0.0515118	0.941 -5.792 5.57	#	-16.1755 -2.95649 -1.3437
COORD	394	0.00425189	3.965 -6.634 0.124	#	-13.7853 -6.07788 -6.24844
COORD	394	0.2537	-0.491 -5.153 -2.001	#	-18.6027 -7.80791 -6.85294
COORD	442	0.0145418	-6.721 -4.965 -2.153	#	-11.7192 -10.7333 -0.0567785
COORD	442	0.131258	1.768 -7.644 -1.366	#	-18.1478 -14.9857 4.46534
COORD	442	0.0301992	-7.029 -1.377 -5.071	#	-13.5329 -7.38208 -2.69548
COORD	442	0.00401904	-8.731 -3.654 0.004	#	-9.72726 -11.7697 -2.37406
COORD	442	0.0949406	4.807 -5.037 1.085	#	-21.012 -17.9388 2.2037
COORD	442	0.0657938	-2.384 -5.545 6.003	#	-12.957 -19.8938 -0.525924
COORD	442	0.114341	-5.742 -4.1 -4.064	#	-13.4564 -9.2039 -0.095428
COORD	442	0.105701	-6.679 0.592 -4.703	#	-14.4035 -7.53936 -4.52639
COORD	442	0.253179	3.965 -6.634 0.124	#	-20.0057 -16.9991 3.71607
COORD	442	0.0306616	-0.309 -7.044 -4.492	#	-17.4316 -11.2635 4.18514
COORD	442	0.052149	5.743 -2.769 2.286	#	-22.2581 -19.028 0.030427
COORD	442	0.035034	0.307 -7.925 -1.5	#	-16.7892 -14.3714 4.37497
COORD	442	0.0681829	-5.711 -5.438 -3.024	#	-12.7196 -10.3787 0.879109
# Third-best PfMATE
COORD	120	0.202426	-3.02 -6.385 4.598	#	-22.8594 13.8698 -48.4223
COORD	120	0.0034329	-7.095 -5.243 2.081	#	-20.4644 18.0965 -47.6192
COORD	120	0.0420952	-8.324 0.475 3.255	#	-22.4333 20.2546 -42.4182
COORD	120	0.141768	1.768 -7.644 -1.366	#	-16.8594 8.98223 -47.9847
COORD	120	0.00841065	-7.029 -1.377 -5.071	#	-13.9504 18.7289 -42.7955
COORD	120	0.0448636	-8.731 -3.654 0.004	#	-18.6117 19.9899 -46.0388
COORD	120	0.0300019	-3.698 -7.508 1.932	#	-20.0475 14.3701 -49.2416
COORD	120	0.0584894	-2.384 -5.545 6.003	#	-24.382 13.3729 -47.7021
COORD	120	0.0897968	-0.505 -5.657 -5.723	#	-12.7978 11.5867 -45.7898
COORD	120	0.0617238	-8.803 -1.771 0.792	#	-19.6629 20.3696 -44.3292
COORD	120	0.0288407	-6.679 0.592 -4.703	#	-14.6058 18.71 -40.8706
COORD	120	0.109447	-4.644 -6.581 2.998	#	-21.2201 15.4499 -48.6502
COORD	120	0.0321288	0.307 -7.925 -1.5	#	-16.6609 10.3767 -48.4822
COORD	120	0.131218	-2.413 -7.644 2.679	#	-20.789 13.0751 -49.2695
COORD	120	0.0153579	-1.671 -6.489 4.795	#	-23.0625 12.521 -48.3281
COORD	134	0.272045	1.721 -7.535 3.201	#	-21.9285 14.1844 -51.1084
COORD	134	0.0116238	2.451 -0.607 6.988	#	-15.5365 11.3856 -47.3426
COORD	134	0.249189	1.768 -7.644 -1.366	#	-26.0116 12.2658 -50.3879
COORD	134	0.0489246	2.854 0.912 6.346	#	-15.4644 10.2551 -46.0782
COORD	134	0.00331794	0.087 -7.381 4.601	#	-20.4161 13.7888 -52.595
COORD	134	0.381866	0.307 -7.925 -1.5	#	-26.0715 11.5937 -51.7206
COORD	134	0.0330345	-2.413 -7.644 2.679	#	-21.9126 11.7361 -54.4818
COORD	186	0.0273738	1.721 -7.535 3.201	#	-46.6861 -7.0808 -52.4859
COORD	186	0.0651334	-7.095 -5.243 2.081	#	-47.6987 -2.77281 -44.4456
COORD	186	0.112658	5.401 -2.96 4.29	#	-41.9459 -10.6957 -52.8346
COORD	186	0.097451	1.768 -7.644 -1.366	#	-44.8741 -3.10895 -53.8322
COORD	186	0.27721	-3.698 -7.508 1.932	#	-48.2116 -3.6095 -48.4116
COORD	186	0.0406507	2.066 -7.341 1.191	#	-45.5646 -5.53073 -53.2181
COORD	186	0.0080105	-6.585 -5.547 4.04	#	-48.5633 -4.62793 -44.4793
COORD	186	0.182863	3.965 -6.634 0.124	#	-43.8139 -5.59937 -54.6929
COORD	186	0.0437951	0.307 -7.925 -1.5	#	-45.6096 -2.28733 -52.8245
COORD	186	0.144854	-2.413 -7.644 2.679	#	-48.1411 -4.79024 -49.3219
COORD	196	0.00581899	-8.324 0.475 3.255	#	-28.8076 5.73114 -53.7811
COORD	196	0.0706951	-3.628 2.644 6.662	#	-24.438 2.18005 -51.2002
COORD	196	0.0993774	-7.029 -1.377 -5.071	#	-36.8091 5.6354 -50.557
COORD	196	0.390777	-5.742 -4.1 -4.064	#	-35.7195 7.60162 -48.3138
COORD	196	0.0671563	-5.711 -5.438 -3.024	#	-34.7675 8.91284 -47.8168
COORD	196	0.366175	-1.969 -5.785 -1.454	#	-32.5191 7.75757 -44.6233
COORD	269	0.0423059	5.401 -2.96 4.29	#	0.939545 -8.48451 -38.64
COORD	269	0.0857428	2.451 -0.607 6.988	#	-2.1336 -5.76849 -36.4727
COORD	269	0.0733826	-8.324 0.475 3.255	#	-4.62018 -8.33412 -25.5896
COORD	269	0.00668538	-5.965 -3.659 5.684	#	-0.416267 -5.71151 -27.5906
COORD	269	0.213135	-0.505 -5.657 -5.723	#	3.60683 -17.3468 -31.106
COORD	269	0.117647	-7.825 0.17 5.212	#	-4.43499 -6.4255 -26.293
COORD	269	0.237392	-0.309 -7.044 -4.492	#	4.87575 -15.9878 -31.2499
COORD	269	0.077025	2.854 0.912 6.346	#	-3.4912 -6.63197 -37.0142
COORD	269	0.0931015	-0.513 -1.394 5.729	#	-1.73045 -6.57174 -33.2817
COORD	269	0.0535833	-2.159 -1.769 5.96	#	-1.66123 -6.1083 -31.6435
COORD	274	0.112258	5.401 -2.96 4.29	#	-14.433 -14.9643 -46.0776
COORD	274	0.0526777	-8.731 -3.654 0.004	#	-4.09514 -24.2581 -41.0459
COORD	274	0.326615	4.807 -5.037 1.085	#	-15.7051 -17.4886 -43.4415
COORD	274	0.111339	-2.384 -5.545 6.003	#	-9.11259 -21.21 -47.7825
COORD	274	0.136165	-8.803 -1.771 0.792	#	-2.86443 -22.6553 -41.3426
COORD	274	0.148165	5.743 -2.769 2.286	#	-15.0096 -14.9352 -44.119
COORD	274	0.110961	-0.513 -1.394 5.729	#	-8.46183 -16.8412 -46.644
COORD	274	0.00181844	-2.159 -1.769 5.96	#	-7.27064 -18.0443 -46.8358
COORD	348	0.0249606	-8.324 0.475 3.255	#	-27.0128 -26.8841 -32.5074
COORD	348	0.126202	4.807 -5.037 1.085	#	-30.1144 -21.8877 -45.6576
COORD	348	0.0158533	-0.505 -5.657 -5.723	#	-28.833 -15.7365 -39.7018
COORD	348	0.081015	-6.585 -5.547 4.04	#	-32.7302 -25.3331 -34.7006
COORD	348	0.12747	-5.742 -4.1 -4.064	#	-28.4707 -18.2393 -34.5825
COORD	348	0.162332	3.965 -6.634 0.124	#	-31.3494 -20.488 -44.8217
COORD	348	0.140849	-7.825 0.17 5.212	#	-27.9316 -28.559 -33.2302
COORD	348	0.0788759	-5.711 -5.438 -3.024	#	-30.0778 -18.7279 -34.8092
COORD	348	0.217858	-1.969 -5.785 -1.454	#	-30.5849 -19.7781 -38.7115
COORD	348	0.0245845	-2.159 -1.769 5.96	#	-29.4483 -28.128 -39.0557
COORD	413	0.212098	1.721 -7.535 3.201	#	5.12564 -14.1374 -16.7439
COORD	413	0.0114607	2.451 -0.607 6.988	#	0.424905 -8.3516 -19.4455
COORD	413	0.0341494	1.768 -7.644 -1.366	#	5.19998 -18.1821 -18.8667
COORD	413	0.157551	-3.698 -7.508 1.932	#	1.52611 -17.145 -13.7482
COORD	413	0.00472289	0.941 -5.792 5.57	#	3.32039 -11.7705 -16.1135
COORD	413	0.0398757	-6.679 0.592 -4.703	#	-6.58847 -21.4768 -19.5713
COORD	413	0.00362168	5.743 -2.769 2.286	#	4.1799 -12.0285 -22.6079
COORD	413	0.0787896	2.854 0.912 6.346	#	-0.458229 -8.2961 -20.8943
COORD	413	0.00992432	-4.644 -6.581 2.998	#	0.214589 -16.2431 -13.1505
COORD	413	0.151235	0.087 -7.381 4.601	#	3.94558 -13.4264 -15.0839
COORD	413	0.164103	0.307 -7.925 -1.5	#	4.44822 -18.9006 -17.7943
COORD	413	0.132467	-2.413 -7.644 2.679	#	2.48096 -16.0795 -14.1732
COORD	18	0.0594601	2.451 -0.607 6.988	#	-43.0606 -24.6767 -8.7505
COORD	18	0.129114	-6.585 -5.547 4.04	#	-52.0265 -19.0402 -7.14259
COORD	18	0.14884	5.743 -2.769 2.286	#	-41.7678 -22.0116 -14.1214
COORD	18	0.349643	2.854 0.912 6.346	#	-41.5532 -24.0556 -8.2771
COORD	18	0.0410312	-3.837 1.117 7.365	#	-45.8482 -22.2784 -3.35325
COORD	18	0.271912	-5.895 -5.548 4.9	#	-51.7351 -20.0963 -7.26693
COORD	215	0.0960221	-3.171 -5.602 -1.129	#	-56.0974 -0.0116859 -27.4827
COORD	215	0.0551557	-7.095 -5.243 2.081	#	-54.5498 -2.44851 -31.6657
COORD	215	0.103581	5.401 -2.96 4.29	#	-54.3025 10.1853 -29.1029
COORD	215	0.0224439	2.451 -0.607 6.988	#	-51.0727 8.70632 -32.0861
COORD	215	0.167821	1.768 -7.644 -1.366	#	-59.0254 4.2289 -26.046
COORD	215	0.018968	0.941 -5.792 5.57	#	-56.0435 6.17553 -32.3342
COORD	215	0.0065259	-7.825 0.17 5.212	#	-48.691 -1.34885 -33.6908
COORD	215	0.006033	-0.309 -7.044 -4.492	#	-58.5246 1.25686 -23.7304
COORD	215	0.0432453	0.087 -7.381 4.601	#	-57.5742 4.84602 -32.0472
COORD	215	0.0492835	0.307 -7.925 -1.5	#	-59.0495 2.79469 -26.4631
COORD	215	0.430921	-1.969 -5.785 -1.454	#	-56.5447 0.962208 -26.8228
COORD	240	0.173792	2.451 -0.607 6.988	#	-27.3255 17.3846 -10.1461
COORD	240	0.00173264	-8.731 -3.654 0.004	#	-29.9184 9.64702 0.647611
COORD	240	0.0630846	0.941 -5.792 5.57	#	-23.4189 15.3945 -6.68877
COORD	240	0.759398	-8.803 -1.771 0.792	#	-31.5864 10.6138 -0.026838
COORD	240	0.0011051	0.087 -7.381 4.601	#	-22.4287 14.236 -5.32105
COORD	240	0.000888271	0.307 -7.925 -1.5	#	-22.2743 8.12681 -5.79015
COORD	318	0.0856717	0.822 -6.631 -3.274	#	-36.9186 -21.8607 -7.14325
COORD	318	0.0261172	-6.585 -5.547 4.04	#	-42.9431 -18.8306 0.860287
COORD	318	0.569738	5.743 -2.769 2.286	#	-30.7716 -21.8683 -1.46352
COORD	318	0.318473	-0.513 -1.394 5.729	#	-35.6323 -18.3997 2.68677
COORD	394	0.350553	5.401 -2.96 4.29	#	-13.8815 -0.384426 -5.54753
COORD	394	0.272756	4.807 -5.037 1.085	#	-13.738 -4.07837 -6.67579
COORD	394	0.0795714	0.941 -5.792 5.57	#	-16.1755 -2.95649 -1.3437
COORD	394	0.0889559	-2.384 -5.545 6.003	#	-19.112 -3.55608 0.180099
COORD	394	0.0545169	-2.704 -0.365 5.652	#	-21.989 -0.25402 -2.62655
COORD	394	0.125203	0.087 -7.381 4.601	#	-16.2381 -4.9593 -0.92178
COORD	394	0.0284441	-3.837 1.117 7.365	#	-23.4991 1.52282 -1.63825
COORD	442	0.0178028	-3.171 -5.602 -1.129	#	-14.3642 -13.0732 1.20249
COORD	442	0.0117537	1.768 -7.644 -1.366	#	-18.1478 -14.9857 4.46534
COORD	442	0.0952856	-7.029 -1.377 -5.071	#	-13.5329 -7.38208 -2.69548
COORD	442	0.162012	4.807 -5.037 1.085	#	-21.012 -17.9388 2.2037
COORD	442	0.0782321	2.066 -7.341 1.191	#	-17.7533 -17.3926 3.58777
COORD	442	0.0261307	-5.742 -4.1 -4.064	#	-13.4564 -9.2039 -0.095428
COORD	442	0.157425	-6.679 0.592 -4.703	#	-14.4035 -7.53936 -4.52639
COORD	442	0.192655	3.965 -6.634 0.124	#	-20.0057 -16.9991 3.71607
COORD	442	0.00341185	-0.309 -7.044 -4.492	#	-17.4316 -11.2635 4.18514
COORD	442	0.0503709	5.743 -2.769 2.286	#	-22.2581 -19.028 0.030427
COORD	442	0.00497931	0.087 -7.381 4.601	#	-14.9567 -19.8011 2.20082
COORD	442	0.19994	0.307 -7.925 -1.5	#	-16.7892 -14.3714 4.37497
# Fourth-best PfMATE
COORD	120	0.0190554	-3.02 -6.385 4.598	#	-22.8594 13.8698 -48.4223
COORD	120	0.0654842	-8.324 0.475 3.255	#	-22.4333 20.2546 -42.4182
COORD	120	0.0567416	1.768 -7.644 -1.366	#	-16.8594 8.98223 -47.9847
COORD	120	0.0428063	-7.029 -1.377 -5.071	#	-13.9504 18.7289 -42.7955
COORD	120	0.0208565	-8.731 -3.654 0.004	#	-18.6117 19.9899 -46.0388
COORD	120	0.0492557	0.822 -6.631 -3.274	#	-15.1023 10.0979 -46.876
COORD	120	0.169056	-2.384 -5.545 6.003	#	-24.382 13.3729 -47.7021
COORD	120	0.0377077	-8.803 -1.771 0.792	#	-19.6629 20.3696 -44.3292
COORD	120	0.0151436	-6.585 -5.547 4.04	#	-22.3672 17.5287 -48.1164
COORD	120	0.00487821	-1.205 -7.119 3.747	#	-21.9425 11.964 -48.7123
COORD	120	0.0265271	-6.679 0.592 -4.703	#	-14.6058 18.71 -40.8706
COORD	120	0.00488232	-0.491 -5.153 -2.001	#	-16.5532 11.6301 -45.8384
COORD	120	0.103631	-0.309 -7.044 -4.492	#	-13.818 11.1529 -47.2893
COORD	120	0.0699823	-2.704 -0.365 5.652	#	-24.7799 14.556 -42.6524
COORD	120	0.140914	-4.644 -6.581 2.998	#	-21.2201 15.4499 -48.6502
COORD	120	0.145817	-2.413 -7.644 2.679	#	-20.789 13.0751 -49.2695
COORD	120	0.00852899	-1.671 -6.489 4.795	#	-23.0625 12.521 -48.3281
COORD	120	0.0187315	-5.895 -5.548 4.9	#	-23.2298 16.842 -48.128
COORD	134	0.288382	1.721 -7.535 3.201	#	-21.9285 14.1844 -51.1084
COORD	134	0.00220456	2.451 -0.607 6.988	#	-15.5365 11.3856 -47.3426
COORD	134	0.131094	1.768 -7.644 -1.366	#	-26.0116 12.2658 -50.3879
COORD	134	0.0426133	2.854 0.912 6.346	#	-15.4644 10.2551 -46.0782
COORD	134	0.0266149	0.087 -7.381 4.601	#	-20.4161 13.7888 -52.595
COORD	134	0.509092	0.307 -7.925 -1.5	#	-26.0715 11.5937 -51.7206
COORD	186	0.11423	5.401 -2.96 4.29	#	-41.9459 -10.6957 -52.8346
COORD	186	0.181648	-3.698 -7.508 1.932	#	-48.2116 -3.6095 -48.4116
COORD	186	0.23546	2.066 -7.341 1.191	#	-45.5646 -5.53073 -53.2181
COORD	186	0.145257	3.965 -6.634 0.124	#	-43.8139 -5.59937 -54.6929
COORD	186	0.0896236	0.307 -7.925 -1.5	#	-45.6096 -2.28733 -52.8245
COORD	186	0.233446	-2.413 -7.644 2.679	#	-48.1411 -4.79024 -49.3219
COORD	186	0.000336406	-5.895 -5.548 4.9	#	-48.6552 -5.6772 -44.8053
COORD	196	0.00923714	-3.171 -5.602 -1.129	#	-32.4253 8.18006 -45.8051
COORD	196	0.00415426	-6.721 -4.965 -2.153	#	-34.0858 9.06856 -49.047
COORD	196	0.00133952	-5.965 -3.659 5.684	#	-26.1928 8.65885 -50.1554
COORD	196	0.057323	-3.628 2.644 6.662	#	-24.438 2.18005 -51.2002
COORD	196	0.116917	-7.029 -1.377 -5.071	#	-36.8091 5.6354 -50.557
COORD	196	0.28657	-5.742 -4.1 -4.064	#	-35.7195 7.60162 -48.3138
COORD	196	0.0977773	-4.32 -4.43 -1.535	#	-32.9835 7.6045 -47.2936
COORD	196	0.0818443	-5.711 -5.438 -3.024	#	-34.7675 8.91284 -47.8168
COORD	196	0.344837	-1.969 -5.785 -1.454	#	-32.5191 7.75757 -44.6233
COORD	269	0.0127385	5.401 -2.96 4.29	#	0.939545 -8.48451 -38.64
COORD	269	0.0788693	2.451 -0.607 6.988	#	-2.1336 -5.76849 -36.4727
COORD	269	0.0823885	-8.324 0.475 3.255	#	-4.62018 -8.33412 -25.5896
COORD	269	0.0702788	0.941 -5.792 5.57	#	2.84206 -6.364 -34.0103
COORD	269	0.229637	-0.505 -5.657 -5.723	#	3.60683 -17.3468 -31.106
COORD	269	0.0545398	-7.825 0.17 5.212	#	-4.43499 -6.4255 -26.293
COORD	269	0.205661	-0.309 -7.044 -4.492	#	4.87575 -15.9878 -31.2499
COORD	269	0.094211	2.854 0.912 6.346	#	-3.4912 -6.63197 -37.0142
COORD	269	0.0887552	-0.513 -1.394 5.729	#	-1.73045 -6.57174 -33.2817
COORD	269	0.0829201	-2.159 -1.769 5.96	#	-1.66123 -6.1083 -31.6435
COORD	274	0.0642892	-3.02 -6.385 4.598	#	-9.32485 -22.4737 -46.5816
COORD	274	0.101058	5.401 -2.96 4.29	#	-14.433 -14.9643 -46.0776
COORD	274	0.186241	-8.731 -3.654 0.004	#	-4.09514 -24.2581 -41.0459
COORD	274	0.285503	4.807 -5.037 1.085	#	-15.7051 -17.4886 -43.4415
COORD	274	0.00277849	-2.384 -5.545 6.003	#	-9.11259 -21.21 -47.7825
COORD	274	0.0135757	-2.704 -0.365 5.652	#	-6.12946 -17.272 -46.1544
COORD	274	0.177091	5.743 -2.769 2.286	#	-15.0096 -14.9352 -44.119
COORD	274	0.169464	-0.513 -1.394 5.729	#	-8.46183 -16.8412 -46.644
COORD	348	0.0418411	-3.02 -6.385 4.598	#	-33.359 -25.2795 -38.3509
COORD	348	0.0123016	-3.171 -5.602 -1.129	#	-30.6448 -20.2384 -37.5417
COORD	348	0.013979	5.401 -2.96 4.29	#	-29.2395 -25.5669 -46.4556
COORD	348	0.0256636	-5.965 -3.659 5.684	#	-31.484 -27.4895 -35.3703
COORD	348	0.00156181	-3.698 -7.508 1.932	#	-33.5411 -22.4489 -37.4661
COORD	348	0.191697	4.807 -5.037 1.085	#	-30.1144 -21.8877 -45.6576
COORD	348	0.184677	-5.742 -4.1 -4.064	#	-28.4707 -18.2393 -34.5825
COORD	348	0.0575848	3.965 -6.634 0.124	#	-31.3494 -20.488 -44.8217
COORD	348	0.218877	-0.491 -5.153 -2.001	#	-29.6611 -19.3806 -40.0796
COORD	348	0.176375	-7.825 0.17 5.212	#	-27.9316 -28.559 -33.2302
COORD	348	0.00623287	2.854 0.912 6.346	#	-26.5963 -29.0582 -43.9
COORD	348	0.00727331	0.087 -7.381 4.601	#	-33.9859 -24.6881 -41.4977
COORD	348	0.000477858	0.307 -7.925 -1.5	#	-32.3419 -18.7968 -41.1016
COORD	348	0.0131238	-5.711 -5.438 -3.024	#	-30.0778 -18.7279 -34.8092
COORD	348	0.00100302	-1.671 -6.489 4.795	#	-33.3934 -25.3221 -39.7171
COORD	348	0.0473321	-1.969 -5.785 -1.454	#	-30.5849 -19.7781 -38.7115
COORD	413	0.00706767	-3.02 -6.385 4.598	#	1.15005 -14.2019 -13.5908
COORD	413	0.0311764	1.721 -7.535 3.201	#	5.12564 -14.1374 -16.7439
COORD	413	0.123584	1.768 -7.644 -1.366	#	5.19998 -18.1821 -18.8667
COORD	413	0.023066	-7.029 -1.377 -5.071	#	-5.34035 -22.5466 -18.3744
COORD	413	0.000225284	-2.384 -5.545 6.003	#	0.94863 -12.4747 -13.8369
COORD	413	0.00165436	-1.205 -7.119 3.747	#	2.8904 -14.5489 -14.7774
COORD	413	0.127039	2.854 0.912 6.346	#	-0.458229 -8.2961 -20.8943
COORD	413	0.338254	0.087 -7.381 4.601	#	3.94558 -13.4264 -15.0839
COORD	413	0.0659763	0.307 -7.925 -1.5	#	4.44822 -18.9006 -17.7943
COORD	413	0.281957	-2.413 -7.644 2.679	#	2.48096 -16.0795 -14.1732
COORD	18	0.0793482	-6.585 -5.547 4.04	#	-52.0265 -19.0402 -7.14259
COORD	18	0.0632908	5.743 -2.769 2.286	#	-41.7678 -22.0116 -14.1214
COORD	18	0.612223	2.854 0.912 6.346	#	-41.5532 -24.0556 -8.2771
COORD	18	0.000260623	-7.49 -4.188 -0.854	#	-50.7403 -14.0601 -7.54457
COORD	18	0.244878	-5.895 -5.548 4.9	#	-51.7351 -20.0963 -7.26693
COORD	215	0.154161	-3.171 -5.602 -1.129	#	-56.0974 -0.0116859 -27.4827
COORD	215	0.0667867	5.401 -2.96 4.29	#	-54.3025 10.1853 -29.1029
COORD	215	0.0653066	2.451 -0.607 6.988	#	-51.0727 8.70632 -32.0861
COORD	215	0.140358	1.768 -7.644 -1.366	#	-59.0254 4.2289 -26.046
COORD	215	0.0198382	-8.731 -3.654 0.004	#	-53.0134 -4.51683 -29.9696
COORD	215	0.004932	-3.698 -7.508 1.932	#	-57.3977 0.369546 -30.8656
COORD	215	0.0181006	0.941 -5.792 5.57	#	-56.0435 6.17553 -32.3342
COORD	215	0.0279663	-8.803 -1.771 0.792	#	-51.0535 -4.07397 -30.3363
COORD	215	0.000278472	-5.742 -4.1 -4.064	#	-54.601 -3.26382 -25.323
COORD	215	0.00108076	-0.491 -5.153 -2.001	#	-56.2838 2.21002 -25.7012
COORD	215	0.107469	-0.309 -7.044 -4.492	#	-58.5246 1.25686 -23.7304
COORD	215	0.0691334	-4.32 -4.43 -1.535	#	-54.8076 -1.07978 -27.2502
COORD	215	0.00600724	0.307 -7.925 -1.5	#	-59.0495 2.79469 -26.4631
COORD	215	0.0282828	-7.49 -4.188 -0.854	#	-53.8881 -3.74038 -28.8771
COORD	215	0.290299	-1.969 -5.785 -1.454	#	-56.5447 0.962208 -26.8228
COORD	240	0.169347	2.451 -0.607 6.988	#	-27.3255 17.3846 -10.1461
COORD	240	0.139814	-8.731 -3.654 0.004	#	-29.9184 9.64702 0.647611
COORD	240	0.530135	-8.803 -1.771 0.792	#	-31.5864 10.6138 -0.026838
COORD	240	0.0820882	0.087 -7.381 4.601	#	-22.4287 14.236 -5.32105
COORD	240	0.0786158	-7.49 -4.188 -0.854	#	-28.9618 8.79583 -0.312506
COORD	318	0.00357678	4.807 -5.037 1.085	#	-32.6696 -23.1645 -2.93991
COORD	318	0.0420109	0.822 -6.631 -3.274	#	-36.9186 -21.8607 -7.14325
COORD	318	0.00442564	-6.585 -5.547 4.04	#	-42.9431 -18.8306 0.860287
COORD	318	0.00825938	-7.825 0.17 5.212	#	-41.3189 -13.532 3.06975
COORD	318	0.646122	5.743 -2.769 2.286	#	-30.7716 -21.8683 -1.46352
COORD	318	0.234327	2.854 0.912 6.346	#	-31.5759 -18.0982 3.38618
COORD	318	0.0213508	-4.644 -6.581 2.998	#	-41.724 -20.4363 -0.502692
COORD	318	0.00560371	0.087 -7.381 4.601	#	-37.9481 -23.6405 0.530794
COORD	318	0.000105343	0.307 -7.925 -1.5	#	-37.9929 -23.07 -5.57159
COORD	318	0.0135735	-1.671 -6.489 4.795	#	-39.071 -22.0841 1.02139
COORD	318	0.00656517	-5.895 -5.548 4.9	#	-42.3395 -19.3153 1.64538
COORD	318	0.0140796	-0.513 -1.394 5.729	#	-35.6323 -18.3997 2.68677
COORD	394	0.186502	1.721 -7.535 3.201	#	-14.9165 -5.44753 -2.55542
COORD	394	0.515897	5.401 -2.96 4.29	#	-13.8815 -0.384426 -5.54753
COORD	394	0.026691	-3.628 2.644 6.662	#	-24.1554 2.20818 -3.04153
COORD	394	0.2177	4.807 -5.037 1.085	#	-13.738 -4.07837 -6.67579
COORD	394	0.00573271	0.941 -5.792 5.57	#	-16.1755 -2.95649 -1.3437
COORD	394	0.027283	2.066 -7.341 1.191	#	-14.9482 -6.4895 -4.31896
COORD	394	0.0199789	3.965 -6.634 0.124	#	-13.7853 -6.07788 -6.24844
COORD	394	0.000215285	-0.491 -5.153 -2.001	#	-18.6027 -7.80791 -6.85294
COORD	442	0.0134738	1.721 -7.535 3.201	#	-16.7799 -19.14 3.14558
COORD	442	0.00984588	-6.721 -4.965 -2.153	#	-11.7192 -10.7333 -0.0567785
COORD	442	0.104107	1.768 -7.644 -1.366	#	-18.1478 -14.9857 4.46534
COORD	442	0.00786493	-7.029 -1.377 -5.071	#	-13.5329 -7.38208 -2.69548
COORD	442	0.222479	4.807 -5.037 1.085	#	-21.012 -17.9388 2.2037
COORD	442	0.0731163	-5.742 -4.1 -4.064	#	-13.4564 -9.2039 -0.095428
COORD	442	0.0613471	-6.679 0.592 -4.703	#	-14.4035 -7.53936 -4.52639
COORD	442	0.174361	3.965 -6.634 0.124	#	-20.0057 -16.9991 3.71607
COORD	442	0.0685621	-0.309 -7.044 -4.492	#	-17.4316 -11.2635 4.18514
# Fifth-best PfMATE
COORD	120	0.264737	-3.02 -6.385 4.598	#	-22.8594 13.8698 -48.4223
COORD	120	0.0436468	-7.095 -5.243 2.081	#	-20.4644 18.0965 -47.6192
COORD	120	0.0362114	-8.324 0.475 3.255	#	-22.4333 20.2546 -42.4182
COORD	120	0.0162374	1.768 -7.644 -1.366	#	-16.8594 8.98223 -47.9847
COORD	120	0.0462401	-7.029 -1.377 -5.071	#	-13.9504 18.7289 -42.7955
COORD	120	0.0413264	-8.731 -3.654 0.004	#	-18.6117 19.9899 -46.0388
COORD	120	0.0237623	-3.698 -7.508 1.932	#	-20.0475 14.3701 -49.2416
COORD	120	0.0626921	0.822 -6.631 -3.274	#	-15.1023 10.0979 -46.876
COORD	120	0.0474309	-2.384 -5.545 6.003	#	-24.382 13.3729 -47.7021
COORD	120	0.0216383	-8.803 -1.771 0.792	#	-19.6629 20.3696 -44.3292
COORD	120	0.0225812	-1.205 -7.119 3.747	#	-21.9425 11.964 -48.7123
COORD	120	0.0356881	-6.679 0.592 -4.703	#	-14.6058 18.71 -40.8706
COORD	120	0.0295727	-0.491 -5.153 -2.001	#	-16.5532 11.6301 -45.8384
COORD	120	0.0422406	-0.309 -7.044 -4.492	#	-13.818 11.1529 -47.2893
COORD	120	0.0836694	-4.644 -6.581 2.998	#	-21.2201 15.4499 -48.6502
COORD	120	0.123434	0.307 -7.925 -1.5	#	-16.6609 10.3767 -48.4822
COORD	120	0.0588908	-2.159 -1.769 5.96	#	-24.8906 13.782 -43.9759
COORD	134	0.227852	1.721 -7.535 3.201	#	-21.9285 14.1844 -51.1084
COORD	134	0.0114077	2.451 -0.607 6.988	#	-15.5365 11.3856 -47.3426
COORD	134	0.318782	1.768 -7.644 -1.366	#	-26.0116 12.2658 -50.3879
COORD	134	0.045431	2.854 0.912 6.346	#	-15.4644 10.2551 -46.0782
COORD	134	0.298541	0.307 -7.925 -1.5	#	-26.0715 11.5937 -51.7206
COORD	134	0.0979862	-2.413 -7.644 2.679	#	-21.9126 11.7361 -54.4818
COORD	186	0.118419	5.401 -2.96 4.29	#	-41.9459 -10.6957 -52.8346
COORD	186	0.0537887	1.768 -7.644 -1.366	#	-44.8741 -3.10895 -53.8322
COORD	186	0.186272	-3.698 -7.508 1.932	#	-48.2116 -3.6095 -48.4116
COORD	186	0.0683788	2.066 -7.341 1.191	#	-45.5646 -5.53073 -53.2181
COORD	186	0.241636	3.965 -6.634 0.124	#	-43.8139 -5.59937 -54.6929
COORD	186	0.0410637	-4.644 -6.581 2.998	#	-48.2465 -4.33485 -46.8743
COORD	186	0.018078	0.087 -7.381 4.601	#	-47.7609 -7.61631 -50.6938
COORD	186	0.0642271	0.307 -7.925 -1.5	#	-45.6096 -2.28733 -52.8245
COORD	186	0.208109	-2.413 -7.644 2.679	#	-48.1411 -4.79024 -49.3219
COORD	196	0.0643571	-3.628 2.644 6.662	#	-24.438 2.18005 -51.2002
COORD	196	0.0998277	-7.029 -1.377 -5.071	#	-36.8091 5.6354 -50.557
COORD	196	0.393364	-5.742 -4.1 -4.064	#	-35.7195 7.60162 -48.3138
COORD	196	0.0785313	-4.32 -4.43 -1.535	#	-32.9835 7.6045 -47.2936
COORD	196	0.36392	-1.969 -5.785 -1.454	#	-32.5191 7.75757 -44.6233
COORD	269	0.0474452	5.401 -2.96 4.29	#	0.939545 -8.48451 -38.64
COORD	269	0.0898413	2.451 -0.607 6.988	#	-2.1336 -5.76849 -36.4727
COORD	269	0.0642457	-8.324 0.475 3.255	#	-4.62018 -8.33412 -25.5896
COORD	269	0.0431001	-5.965 -3.659 5.684	#	-0.416267 -5.71151 -27.5906
COORD	269	0.194825	-0.505 -5.657 -5.723	#	3.60683 -17.3468 -31.106
COORD	269	0.0742844	-7.825 0.17 5.212	#	-4.43499 -6.4255 -26.293
COORD	269	0.247689	-0.309 -7.044 -4.492	#	4.87575 -15.9878 -31.2499
COORD	269	0.069656	2.854 0.912 6.346	#	-3.4912 -6.63197 -37.0142
COORD	269	0.0660334	-0.513 -1.394 5.729	#	-1.73045 -6.57174 -33.2817
COORD	269	0.102879	-2.159 -1.769 5.96	#	-1.66123 -6.1083 -31.6435
COORD	274	0.109674	5.401 -2.96 4.29	#	-14.433 -14.9643 -46.0776
COORD	274	0.042599	-6.721 -4.965 -2.153	#	-6.87681 -24.5142 -39.4309
COORD	274	0.0343347	-7.029 -1.377 -5.071	#	-5.27325 -22.2624 -35.7105
COORD	274	0.0737134	-8.731 -3.654 0.004	#	-4.09514 -24.2581 -41.0459
COORD	274	0.300594	4.807 -5.037 1.085	#	-15.7051 -17.4886 -43.4415
COORD	274	0.0660923	-2.384 -5.545 6.003	#	-9.11259 -21.21 -47.7825
COORD	274	0.0519853	-8.803 -1.771 0.792	#	-2.86443 -22.6553 -41.3426
COORD	274	0.000724117	-7.825 0.17 5.212	#	-1.73758 -19.8281 -45.2152
COORD	274	0.0127021	-2.704 -0.365 5.652	#	-6.12946 -17.272 -46.1544
COORD	274	0.156853	5.743 -2.769 2.286	#	-15.0096 -14.9352 -44.119
COORD	274	0.150728	-0.513 -1.394 5.729	#	-8.46183 -16.8412 -46.644
COORD	348	0.0425867	-3.02 -6.385 4.598	#	-33.359 -25.2795 -38.3509
COORD	348	0.0159388	-3.171 -5.602 -1.129	#	-30.6448 -20.2384 -37.5417
COORD	348	0.0147909	1.535 -5.371 -4.155	#	-28.9152 -17.1415 -41.8746
COORD	348	0.0284647	2.451 -0.607 6.988	#	-28.2754 -29.1451 -43.6653
COORD	348	0.193096	4.807 -5.037 1.085	#	-30.1144 -21.8877 -45.6576
COORD	348	0.0778525	2.066 -7.341 1.191	#	-32.5656 -21.3753 -43.096
COORD	348	0.00489336	-6.585 -5.547 4.04	#	-32.7302 -25.3331 -34.7006
COORD	348	0.177237	-5.742 -4.1 -4.064	#	-28.4707 -18.2393 -34.5825
COORD	348	0.197925	-0.491 -5.153 -2.001	#	-29.6611 -19.3806 -40.0796
COORD	348	0.142732	-7.825 0.17 5.212	#	-27.9316 -28.559 -33.2302
COORD	348	0.0488635	2.854 0.912 6.346	#	-26.5963 -29.0582 -43.9
COORD	348	0.00473988	-4.32 -4.43 -1.535	#	-29.5226 -20.3668 -36.2836
COORD	348	0.0508807	-5.711 -5.438 -3.024	#	-30.0778 -18.7279 -34.8092
COORD	413	0.120586	1.721 -7.535 3.201	#	5.12564 -14.1374 -16.7439
COORD	413	0.0198112	-7.029 -1.377 -5.071	#	-5.34035 -22.5466 -18.3744
COORD	413	0.280993	-3.698 -7.508 1.932	#	1.52611 -17.145 -13.7482
COORD	413	0.00422848	-6.585 -5.547 4.04	#	-1.83288 -15.677 -11.9632
COORD	413	0.142563	2.854 0.912 6.346	#	-0.458229 -8.2961 -20.8943
COORD	413	0.0107403	-4.644 -6.581 2.998	#	0.214589 -16.2431 -13.1505
COORD	413	0.160942	0.087 -7.381 4.601	#	3.94558 -13.4264 -15.0839
COORD	413	0.127965	0.307 -7.925 -1.5	#	4.44822 -18.9006 -17.7943
COORD	413	0.132171	-2.413 -7.644 2.679	#	2.48096 -16.0795 -14.1732
COORD	18	0.0369607	-3.02 -6.385 4.598	#	-50.4747 -21.0817 -9.81602
COORD	18	0.0323895	-5.965 -3.659 5.684	#	-50.4986 -20.5311 -5.69537
COORD	18	0.0206782	-3.628 2.644 6.662	#	-44.4483 -21.5234 -2.7705
COORD	18	0.000122163	4.807 -5.037 1.085	#	-43.859 -20.8463 -15.4372
COORD	18	0.0160087	-2.384 -5.545 6.003	#	-49.6812 -22.5 -9.15047
COORD	18	0.0744323	-6.585 -5.547 4.04	#	-52.0265 -19.0402 -7.14259
COORD	18	0.0939688	-4.644 -6.581 2.998	#	-51.3825 -19.0069 -9.4892
COORD	18	0.188185	-3.837 1.117 7.365	#	-45.8482 -22.2784 -3.35325
COORD	18	0.104611	-2.413 -7.644 2.679	#	-50.6999 -19.7491 -11.7678
COORD	18	0.432553	-5.895 -5.548 4.9	#	-51.7351 -20.0963 -7.26693
COORD	215	0.10888	5.401 -2.96 4.29	#	-54.3025 10.1853 -29.1029
COORD	215	0.0727427	2.451 -0.607 6.988	#	-51.0727 8.70632 -32.0861
COORD	215	0.302101	1.768 -7.644 -1.366	#	-59.0254 4.2289 -26.046
COORD	215	0.120645	0.941 -5.792 5.57	#	-56.0435 6.17553 -32.3342
COORD	215	0.00201304	2.066 -7.341 1.191	#	-58.406 5.45883 -28.2421
COORD	215	0.00475076	-2.384 -5.545 6.003	#	-55.1274 3.28307 -33.7829
COORD	215	0.0172293	-6.679 0.592 -4.703	#	-49.9646 -3.7955 -24.0892
COORD	215	0.0224055	3.965 -6.634 0.124	#	-58.2269 6.91874 -26.4867
COORD	215	0.349233	0.307 -7.925 -1.5	#	-59.0495 2.79469 -26.4631
COORD	240	0.000436807	-3.02 -6.385 4.598	#	-24.6687 14.1949 -2.94913
COORD	240	0.147677	2.451 -0.607 6.988	#	-27.3255 17.3846 -10.1461
COORD	240	0.770771	-8.803 -1.771 0.792	#	-31.5864 10.6138 -0.026838
COORD	240	0.025254	2.854 0.912 6.346	#	-28.5615 16.9147 -11.2107
COORD	240	0.0558609	0.087 -7.381 4.601	#	-22.4287 14.236 -5.32105
COORD	318	0.0168213	-2.384 -5.545 6.003	#	-39.2532 -21.1616 2.42655
COORD	318	0.0115208	-1.205 -7.119 3.747	#	-38.9572 -22.6499 -0.153058
COORD	318	0.152016	-7.825 0.17 5.212	#	-41.3189 -13.532 3.06975
COORD	318	0.00555802	-2.413 -7.644 2.679	#	-40.2659 -22.3382 -1.18532
COORD	318	0.254325	-0.513 -1.394 5.729	#	-35.6323 -18.3997 2.68677
COORD	318	0.559759	-2.159 -1.769 5.96	#	-37.2594 -17.9971 2.99322
COORD	394	0.00331739	1.721 -7.535 3.201	#	-14.9165 -5.44753 -2.55542
COORD	394	0.298394	5.401 -2.96 4.29	#	-13.8815 -0.384426 -5.54753
COORD	394	0.565533	0.822 -6.631 -3.274	#	-16.8884 -9.24343 -7.58073
COORD	394	0.00681254	0.941 -5.792 5.57	#	-16.1755 -2.95649 -1.3437
COORD	394	0.125943	-0.491 -5.153 -2.001	#	-18.6027 -7.80791 -6.85294
COORD	442	0.00837983	2.451 -0.607 6.988	#	-18.6518 -21.7953 -4.08742
COORD	442	0.204426	-7.029 -1.377 -5.071	#	-13.5329 -7.38208 -2.69548
COORD	442	0.263089	4.807 -5.037 1.085	#	-21.012 -17.9388 2.2037
COORD	442	0.00749727	0.941 -5.792 5.57	#	-15.9685 -20.7538 0.696928
COORD	442	0.00796674	2.066 -7.341 1.191	#	-17.7533 -17.3926 3.58777
COORD	442	0.00477775	-2.384 -5.545 6.003	#	-12.957 -19.8938 -0.525924
COORD	442	0.0953711	-5.742 -4.1 -4.064	#	-13.4564 -9.2039 -0.095428
COORD	442	0.216509	3.965 -6.634 0.124	#	-20.0057 -16.9991 3.71607
COORD	442	0.0112666	-0.309 -7.044 -4.492	#	-17.4316 -11.2635 4.18514
COORD	442	0.0153451	5.743 -2.769 2.286	#	-22.2581 -19.028 0.030427
COORD	442	0.00867892	0.087 -7.381 4.601	#	-14.9567 -19.8011 2.20082
COORD	442	0.00292927	-4.32 -4.43 -1.535	#	-13.8581 -12.0962 -0.0812137
COORD	442	0.148601	0.307 -7.925 -1.5	#	-16.7892 -14.3714 4.37497
COORD	442	0.000460313	-2.413 -7.644 2.679	#	-13.2109 -17.1634 2.2912
COORD	442	0.00470204	-5.711 -5.438 -3.024	#	-12.7196 -10.3787 0.879109
