# Supplementary material for: Methodology for rigorous modeling of protein conformational changes by Rosetta using DEER distance restraints
Source: PLoS Comput Biol. 2021 Jun 16;17(6):e1009107. doi: 10.1371/journal.pcbi.1009107 (PMC8238229; doi:10.1371/journal.pcbi.1009107)
Supplement: S4 Appendix — (CSV) [file pcbi.1009107.s014.csv]

model	rms_to_6fhz_notm1	decoys_franklin	decoys_mp2012	decoys_ref2015memb	1_restraints_0_CUSTOM_scored	1_restraints_0_DEFAULT_scored	1_restraints_1_CUSTOM_scored	1_restraints_1_DEFAULT_scored	1_restraints_2_CUSTOM_scored	1_restraints_2_DEFAULT_scored	1_restraints_3_CUSTOM_scored	1_restraints_3_DEFAULT_scored	2_restraints_0_CUSTOM_scored	2_restraints_0_DEFAULT_scored	2_restraints_1_CUSTOM_scored	2_restraints_1_DEFAULT_scored	2_restraints_2_CUSTOM_scored	2_restraints_2_DEFAULT_scored	2_restraints_3_CUSTOM_scored	2_restraints_3_DEFAULT_scored	3_restraints_0_CUSTOM_scored	3_restraints_0_DEFAULT_scored	3_restraints_1_CUSTOM_scored	3_restraints_1_DEFAULT_scored	3_restraints_2_CUSTOM_scored	3_restraints_2_DEFAULT_scored	3_restraints_3_CUSTOM_scored	3_restraints_3_DEFAULT_scored	4_restraints_0_CUSTOM_scored	4_restraints_0_DEFAULT_scored	4_restraints_1_CUSTOM_scored	4_restraints_1_DEFAULT_scored	4_restraints_2_CUSTOM_scored	4_restraints_2_DEFAULT_scored	4_restraints_3_CUSTOM_scored	4_restraints_3_DEFAULT_scored	5_restraints_0_CUSTOM_scored	5_restraints_0_DEFAULT_scored	5_restraints_1_CUSTOM_scored	5_restraints_1_DEFAULT_scored	5_restraints_2_CUSTOM_scored	5_restraints_2_DEFAULT_scored	5_restraints_3_CUSTOM_scored	5_restraints_3_DEFAULT_scored	6_restraints_0_CUSTOM_scored	6_restraints_0_DEFAULT_scored	6_restraints_1_CUSTOM_scored	6_restraints_1_DEFAULT_scored	6_restraints_2_CUSTOM_scored
0.pdb	9.909	-1040.238	-1902.116	-888.429	6.989	8.711	7.449	9.869	3.529	3.558	3.514	3.258	5.252	5.985	5.481	6.564	3.991	3.722	4.5	4.981	5.984	7.279	5.621	6.299	4.107	3.824	4.176	4.507	5.573	6.467	5.301	5.732	4.232	5.069	4.994	5.847	5.638	6.327	5.131	5.362	4.357	4.961	4.792	5.359	5.509	6.028	5.086	5.224	4.796
1.pdb	7.327	-1107.511	-2015.675	-1028.141	3.866	4.111	4.232	4.331	5.057	4.32	2.975	3.554	3.421	3.833	3.604	3.942	4.626	4.128	5.311	6.072	3.691	3.999	3.931	4.182	4.404	4.045	5.227	5.488	3.759	3.969	3.938	4.107	4.326	3.845	4.978	5.199	3.924	4.108	3.99	4.072	4.227	3.838	5.244	5.151	3.909	4.058	3.963	4.029	4.167
2.pdb	10.356	-991.612	-1900.108	-895.504	3.967	3.819	3.481	3.579	7.691	6.07	3.015	3.45	3.491	3.635	3.248	3.514	10.687	7.2	3.402	3.536	3.488	3.616	3.422	3.483	8.77	6.35	4.832	4.38	3.85	3.875	3.8	3.775	8.354	8.33	4.494	4.18	3.834	3.784	5.777	4.686	7.487	7.435	4.828	4.408	3.865	3.796	5.484	4.548	6.9
3.pdb	5.115	-1081.307	-2008.549	-995.732	3.924	3.9	4.639	5.28	3.751	3.623	4.562	4.536	4.243	4.218	4.6	4.908	3.581	3.475	4.038	4.018	4.375	4.572	4.309	4.501	3.687	3.585	3.942	3.886	4.256	4.38	4.207	4.327	3.735	3.443	4.116	4.235	4.15	4.241	4.047	4.127	3.909	3.573	4.103	4.075	4.226	4.217	4.14	4.121	3.911
4.pdb	8.297	-1093.181	-1948.41	-1013.801	3.639	3.615	3.634	3.58	4.059	3.877	10.771	9.313	7.205	6.464	7.203	6.447	6.51	5.288	7.299	6.732	6.015	5.503	5.964	5.629	5.93	5.218	6.219	5.78	5.703	5.397	5.665	5.491	5.959	6.386	5.573	5.23	5.26	5.116	6.324	5.733	5.612	5.946	5.144	5.033	5.087	4.961	5.974	5.475	5.283
5.pdb	8.725	-1125.405	-2008.207	-1030.731	8.339	11.999	8.556	11.675	3.435	3.49	3.057	3.323	5.698	7.661	5.806	7.499	3.69	3.727	4.834	4.586	6.651	8.999	7.296	8.722	3.986	4.088	4.368	4.221	6.132	7.951	6.616	7.744	3.846	3.907	5.415	6.085	6.961	8.595	6.082	6.988	3.846	3.893	5.264	5.899	6.442	7.802	5.709	6.463	4.595
6.pdb	9.368	-927.106	-1858.502	-778.371	4.716	3.968	4.573	4.066	4.612	4.7	3.024	3.298	3.87	3.633	3.798	3.682	5.369	5.52	4.128	4.641	4.104	3.777	3.644	3.688	4.859	5.077	4.29	4.66	4.038	3.881	3.693	3.814	4.473	4.863	4.36	4.512	3.898	3.845	4.179	4.319	4.408	4.667	4.339	4.373	3.939	3.85	4.174	4.246	4.459
7.pdb	9.078	-801.328	-1776.757	-648.088	6.822	8.522	7.131	8.043	4.97	4.208	4.125	3.839	5.473	6.181	5.628	5.941	7.377	5.488	5.421	5.467	6.026	6.801	6.585	7.034	6.141	4.904	5.271	5.047	5.437	6.035	5.856	6.209	5.904	5.31	5.736	5.796	6.049	6.672	6.642	6.321	5.602	5.032	5.496	5.44	5.774	6.214	6.267	5.921	5.805
8.pdb	5.168	-1101.197	-2023.33	-1015.747	3.909	3.711	4.191	4.19	4.085	3.775	4.215	4.626	4.062	4.169	4.203	4.408	3.841	3.665	3.902	3.981	4.105	4.176	4.012	4.127	3.848	3.726	3.963	3.913	4.045	4.094	3.975	4.057	3.635	3.812	4.02	3.982	3.962	3.988	3.899	3.957	3.81	3.865	4.044	3.917	4.053	4.003	4.001	3.977	3.826
9.pdb	5.312	-1120.708	-2031.211	-1047.9	3.766	3.628	3.771	3.629	3.648	3.738	3.4	3.601	3.583	3.615	3.586	3.615	3.497	3.74	3.511	3.813	3.646	3.62	3.602	3.613	3.862	3.954	3.557	3.788	3.883	3.811	3.85	3.805	3.883	3.789	3.61	3.749	3.833	3.77	3.749	3.793	4.072	3.88	3.498	3.723	3.998	3.849	3.928	3.868	4.021
10.pdb	5.727	-1080.884	-1991.766	-1002.378	3.947	3.821	4.086	3.917	3.562	3.573	4.816	5.374	4.382	4.598	4.451	4.646	3.345	3.412	4.229	4.727	4.283	4.371	4.232	4.377	3.531	3.616	4.007	4.342	4.188	4.284	4.15	4.289	3.697	3.532	4.027	4.236	4.109	4.195	3.946	4.081	3.908	3.675	3.961	4.054	4.217	4.204	4.081	4.109	3.915
11.pdb	5.784	-1080.669	-1966.292	-1000.718	3.91	4.103	4.58	4.747	3.537	3.536	4.672	5.132	4.291	4.618	4.626	4.94	3.465	3.329	4.279	4.95	4.387	4.661	4.593	4.837	3.707	3.563	4.031	4.478	4.338	4.503	4.492	4.635	3.864	3.403	4.169	4.546	4.376	4.529	4.272	4.333	4.014	3.539	3.951	4.298	4.415	4.454	4.329	4.291	3.996
12.pdb	3.945	-1121.975	-2043.505	-1030.937	3.705	3.623	3.657	3.648	3.389	3.608	2.999	3.419	3.352	3.521	3.328	3.534	3.31	3.376	3.244	3.442	3.454	3.564	3.456	3.474	3.394	3.461	3.292	3.497	3.481	3.581	3.483	3.514	3.634	3.35	3.383	3.535	3.527	3.536	3.433	3.44	3.698	3.446	3.408	3.543	3.599	3.585	3.52	3.505	3.699
13.pdb	5.117	-950.599	-1960.704	-810.18	3.875	3.66	4.27	4.23	3.76	3.962	3.363	3.367	3.619	3.514	3.816	3.799	3.611	3.665	3.61	4.037	3.836	3.752	3.758	3.759	3.603	3.639	3.66	4.012	3.774	3.711	3.716	3.716	3.662	3.499	3.813	4.066	3.748	3.705	3.665	3.647	3.698	3.56	3.875	4.041	3.764	3.722	3.695	3.673	3.728
14.pdb	5.423	-1092.121	-2043.546	-1019.422	3.626	3.623	3.552	3.531	3.971	3.778	3.496	3.806	3.561	3.714	3.524	3.668	3.712	3.628	3.518	3.765	3.558	3.653	3.655	3.574	3.827	3.806	3.669	3.77	3.682	3.78	3.755	3.721	3.79	3.67	3.64	3.71	3.729	3.701	3.695	3.672	3.931	3.763	3.686	3.635	3.857	3.774	3.828	3.75	3.881
15.pdb	6.731	-1037.301	-1925.785	-852.409	4.665	4.1	4.689	4.638	3.963	5.201	15.803	10.946	10.234	7.523	10.246	7.792	19.099	13.495	10.498	9.347	8.386	6.561	8.601	6.641	14.16	10.258	8.32	7.965	7.36	5.867	7.521	5.927	13.05	14.561	7.412	7.133	6.95	5.561	12.864	9.099	11.234	12.426	6.555	6.386	6.454	5.282	11.382	8.23	10.139
16.pdb	5.115	-1065.984	-2035.904	-995.271	3.919	3.811	4.168	4.315	4.351	4.069	3.024	3.155	3.472	3.483	3.596	3.735	3.944	3.781	3.417	3.787	3.704	3.761	3.64	3.749	3.844	3.744	3.728	3.881	3.689	3.738	3.641	3.729	3.896	3.577	3.838	3.99	3.697	3.746	3.62	3.682	3.941	3.64	3.914	3.957	3.768	3.77	3.704	3.717	3.938
17.pdb	21.981	-1051.906	-1829.855	-875.144	41.549	41.806	17.19	16.955	3.698	4.178	54.82	56.454	48.185	49.13	36.005	36.704	355.701	355.94	39.811	37.847	37.853	38.405	38.632	40.053	238.388	238.85	27.773	26.624	29.33	29.971	29.914	31.207	355.716	356.064	25.127	24.206	32.241	33.327	165.472	166.506	285.452	285.775	20.872	20.234	27.6	28.543	138.626	139.526	244.802
18.pdb	9.036	-927.622	-1863.584	-819.685	5.046	5.369	5.686	5.745	4.696	3.744	3.585	3.535	4.315	4.452	4.635	4.64	8.729	5.92	4.479	4.697	4.772	4.883	5.325	5.334	7.051	5.224	4.551	4.379	4.503	4.62	4.918	4.958	7.863	7.209	4.835	4.72	4.943	5.04	6.487	5.586	7.162	6.541	4.756	4.443	4.846	4.844	6.132	5.299	6.809
19.pdb	5.549	-1126.908	-2030.353	-1023.566	3.764	3.634	3.751	3.605	4.412	4.235	3.044	3.282	3.404	3.458	3.398	3.444	4.104	4.153	3.756	4.288	3.52	3.507	3.529	3.612	3.935	3.995	3.974	4.27	3.539	3.55	3.546	3.629	4.036	3.787	3.919	4.104	3.59	3.63	3.596	3.717	3.993	3.791	4.036	4.262	3.628	3.659	3.633	3.732	3.955
20.pdb	7.963	-1055.851	-1912.794	-960.602	4.812	5.739	6.363	6.666	3.816	3.567	5.008	5.716	4.91	5.728	5.685	6.191	5.498	4.649	7.197	7.36	5.394	6.04	5.541	6.162	5.256	4.592	6.07	6.095	5.239	5.65	5.349	5.741	4.935	4.529	6.143	6.238	5.242	5.741	5.715	5.739	4.965	4.49	5.614	5.777	5.215	5.507	5.61	5.505	4.939
21.pdb	7.899	-1011.298	-1898.96	-903.44	5.829	6.254	6.776	6.946	4.785	4.407	4.034	4.198	4.931	5.226	5.405	5.572	7.004	5.644	7.258	7.465	5.546	5.8	5.968	6.357	5.954	5.124	6.434	6.446	5.123	5.371	5.439	5.789	5.359	4.705	6.519	6.571	5.517	5.882	6.196	6.008	5.214	4.556	6.04	5.925	5.369	5.562	5.935	5.667	5.316
22.pdb	5.676	-1027.726	-1923.65	-849.194	3.91	3.65	4.038	3.931	3.756	3.614	5.075	5.411	4.493	4.53	4.556	4.671	3.51	3.563	4.352	4.338	4.341	4.331	4.221	4.241	3.841	3.846	4.153	4.097	4.382	4.351	4.292	4.284	3.633	4.067	4.125	4.055	4.216	4.158	4.087	4.13	3.925	4.155	4.038	3.901	4.362	4.216	4.254	4.193	3.923
23.pdb	6.055	-1029.009	-1962.528	-917.659	3.744	3.629	3.558	3.532	5.142	4.287	3.677	3.448	3.71	3.539	3.617	3.49	4.694	4.187	4.079	4.391	3.659	3.537	3.654	3.545	4.343	4.011	4.433	4.356	3.655	3.568	3.651	3.574	4.161	3.823	4.214	4.15	3.669	3.585	3.77	3.677	4.092	3.822	4.46	4.356	3.694	3.624	3.778	3.7	4.034
24.pdb	7.197	-1061.87	-1943.231	-937.067	3.895	3.803	3.65	3.641	6.622	3.983	2.944	3.257	3.419	3.53	3.297	3.449	6.68	4.68	3.244	3.542	3.496	3.567	3.402	3.486	5.636	4.317	4.37	3.689	3.509	3.573	3.439	3.512	5.141	4.291	4.19	3.677	3.53	3.571	4.099	3.885	4.9	4.193	4.59	4.006	3.597	3.608	4.071	3.871	4.732
25.pdb	4.963	-1091.679	-1995.319	-992.73	3.899	3.813	4.28	4.535	3.53	3.532	4.535	5.785	4.217	4.799	4.407	5.16	3.637	3.717	4.005	4.473	4.238	4.711	4.196	4.64	3.685	3.784	3.847	4.16	4.124	4.513	4.092	4.46	3.738	3.683	3.955	4.253	4.053	4.331	4.023	4.348	3.875	3.792	3.987	4.133	4.115	4.314	4.089	4.328	3.879
26.pdb	5.816	-1058.902	-1941.875	-985.227	3.92	3.735	3.947	4.007	4.925	4.446	4.048	3.863	3.984	3.799	3.997	3.935	4.229	3.896	3.833	3.929	3.971	3.868	3.93	3.897	4.105	3.939	4.197	4.102	3.943	3.908	3.911	3.93	3.827	3.856	4.134	4.078	3.913	3.891	3.836	3.813	4.005	3.887	4.13	3.973	4.047	3.911	3.982	3.846	3.99
27.pdb	3.89	-1124.054	-2042.918	-1062.31	3.866	3.762	3.541	3.538	4.357	4.637	3.785	3.514	3.825	3.638	3.663	3.526	3.962	4.111	3.762	3.415	3.73	3.605	3.695	3.492	3.851	3.981	3.96	3.822	3.705	3.634	3.679	3.55	3.794	3.802	3.855	3.751	3.716	3.592	3.656	3.557	3.82	3.804	3.909	3.73	3.751	3.629	3.701	3.599	3.827
28.pdb	4.732	-1061.58	-2020.152	-969.586	3.927	3.885	4.518	5.035	3.477	3.501	3.311	3.556	3.619	3.72	3.915	4.295	3.48	3.417	3.406	3.534	3.919	4.159	3.869	4.128	3.504	3.489	3.43	3.523	3.827	4.027	3.79	4.004	3.484	3.562	3.702	3.901	3.817	3.98	3.728	3.87	3.589	3.635	3.702	3.818	3.849	3.971	3.775	3.879	3.646
29.pdb	5.719	-1076.871	-1964.359	-964.348	4.04	4.226	5.026	5.14	3.738	3.61	3.855	4.374	3.947	4.3	4.44	4.757	3.531	3.408	3.725	4.192	4.307	4.58	4.475	4.693	3.562	3.489	3.729	3.998	4.136	4.348	4.262	4.432	3.497	3.441	4.053	4.284	4.217	4.391	4.075	4.187	3.639	3.527	4.055	4.193	4.216	4.305	4.096	4.134	3.706
30.pdb	6.387	-1102.575	-1991.918	-1011.227	5.283	6.766	7.08	9.153	3.513	3.556	3.955	3.891	4.619	5.328	5.517	6.522	3.432	3.408	3.895	4.031	5.439	6.603	5.795	6.562	3.604	3.524	3.767	3.873	5.066	5.891	5.333	5.86	3.51	3.589	4.596	5.193	5.323	6.041	4.936	5.341	3.712	3.676	4.373	4.824	5.189	5.706	4.867	5.121	3.973
31.pdb	9.188	-942.335	-1892.584	-816.341	3.933	4.215	3.58	3.584	3.52	3.529	4.478	4.103	4.205	4.159	4.029	3.844	7.936	6.021	15.612	15.6	3.997	3.967	3.766	3.707	6.527	5.216	11.582	11.576	3.925	3.877	3.752	3.682	9.873	9.24	9.581	9.578	3.788	3.789	5.472	4.648	8.676	8.169	8.536	8.582	3.805	3.804	5.208	4.521	7.885
32.pdb	7.556	-1052.312	-1932.514	-935.926	5.892	6.803	8.126	8.495	3.59	3.657	4.583	4.921	5.237	5.862	6.355	6.708	5.582	4.618	7.757	8.078	6.2	6.74	6.822	7.579	4.97	4.31	6.368	6.604	5.587	5.979	6.053	6.608	4.523	4.033	6.807	7.077	6.021	6.647	6.357	6.402	4.525	4.005	6.117	6.369	5.773	6.188	6.053	5.984	4.753
33.pdb	7.309	-1006.789	-1932.913	-907.105	6.285	9.304	8.486	10.641	4.329	4.196	3.803	4.224	5.044	6.764	6.145	7.432	4.261	3.892	4.77	5.084	6.191	8.056	6.78	8.086	4.036	3.79	4.623	4.788	5.54	6.939	5.981	6.961	4.029	3.969	5.589	6.251	6.042	7.43	5.624	6.286	4.049	3.95	5.36	6.037	5.723	6.838	5.375	5.885	4.422
34.pdb	8.852	-1122.016	-1959.768	-1015.169	5.431	6.505	6.832	7.054	4.336	3.808	2.976	3.269	4.204	4.887	4.904	5.162	4.075	3.605	3.313	3.595	5.08	5.609	5.523	5.631	4.019	3.702	3.654	3.666	4.787	5.181	5.119	5.197	3.824	4.015	4.448	4.513	5.182	5.459	4.858	4.838	3.825	3.974	4.663	4.658	4.957	5.183	4.687	4.666	4.093
35.pdb	7.267	-1023.305	-1941.307	-919.935	3.991	4.045	4.464	4.478	3.973	4.141	4.641	4.963	4.316	4.504	4.552	4.721	3.741	3.795	4.745	5.433	4.365	4.496	4.483	4.682	3.944	4.049	4.488	5.003	4.362	4.511	4.45	4.65	4.028	3.984	4.482	4.871	4.358	4.529	4.262	4.41	4.258	4.075	4.268	4.571	4.495	4.515	4.414	4.415	4.214
36.pdb	5.56	-1071.969	-1967.086	-960.593	3.948	3.961	4.571	4.51	3.599	3.622	4.843	5.918	4.395	4.94	4.707	5.214	3.387	3.474	4.567	5.451	4.454	4.797	4.573	4.995	3.523	3.572	4.244	4.842	4.289	4.539	4.378	4.688	3.692	3.621	4.326	4.759	4.292	4.543	4.138	4.416	3.879	3.73	4.281	4.55	4.347	4.48	4.219	4.374	3.89
37.pdb	5.388	-1081.026	-1961.254	-961.989	3.857	3.71	4.203	4.225	3.687	3.658	4.392	4.787	4.124	4.249	4.297	4.506	3.633	3.417	4.808	5.137	4.151	4.241	4.159	4.298	3.677	3.518	4.434	4.644	4.054	4.11	4.06	4.153	3.685	3.493	4.377	4.539	4.02	4.065	3.964	3.958	3.846	3.606	4.307	4.375	4.099	4.064	4.052	3.974	3.848
38.pdb	4.913	-1000.75	-2009.972	-945.983	3.803	3.626	3.755	3.709	3.498	3.524	3.07	3.27	3.437	3.448	3.412	3.49	3.386	3.476	3.538	3.882	3.543	3.535	3.507	3.48	3.472	3.558	3.525	3.763	3.567	3.582	3.541	3.541	3.667	3.408	3.582	3.749	3.593	3.558	3.488	3.518	3.702	3.492	3.706	3.805	3.634	3.603	3.546	3.569	3.719
39.pdb	5.944	-1124.002	-2004.775	-998.662	4.288	4.506	5.136	5.505	4.392	3.815	3.104	3.372	3.696	3.939	4.12	4.438	3.982	3.656	3.333	3.34	4.176	4.461	4.331	4.42	3.948	3.722	3.686	3.499	4.102	4.309	4.218	4.279	3.883	4.062	4.049	4	4.232	4.324	4.089	4.122	3.973	4.045	4.106	3.892	4.249	4.266	4.13	4.098	4.026
40.pdb	8.176	-912.865	-1907.116	-808.073	3.944	3.892	4.422	4.032	5.813	6.351	4.128	4.632	4.036	4.262	4.275	4.332	9.914	7.906	11.842	13.915	4.165	4.185	4.536	4.715	8.382	6.82	9.832	11.394	4.454	4.301	4.732	4.698	10.909	11.583	8.48	9.553	4.574	4.537	6.588	5.651	9.627	10.101	7.581	8.288	4.561	4.476	6.24	5.405	8.68
41.pdb	7.305	-1040.034	-1943.279	-929.724	5.771	7.043	6.971	8.185	4.543	3.528	5.089	5.094	5.43	6.069	6.03	6.639	4.008	3.639	4.498	4.734	5.944	6.774	6.206	6.645	3.96	3.708	4.513	4.332	5.424	6.042	5.621	5.945	3.76	3.884	5.127	5.295	5.651	6.165	5.191	5.506	3.938	3.93	4.97	5.063	5.484	5.823	5.101	5.275	4.243
42.pdb	7.335	-931.505	-1943.251	-885.568	6.079	6.003	8.862	8.376	5.522	4.834	10.746	7.232	8.413	6.618	9.804	7.804	7.175	6.125	7.95	5.966	8.562	7.204	11.167	7.817	6.295	5.429	7.141	5.589	7.556	6.412	9.509	6.872	5.742	5.177	7.571	6.286	8.823	6.698	9.373	6.98	5.388	4.914	7.106	6.005	8.014	6.225	8.472	6.461	5.503
43.pdb	7.125	-852.272	-1823.088	-671.648	4.703	4.683	3.872	3.886	3.83	3.584	23.603	14.287	14.153	9.485	13.737	9.087	9.003	7.91	13.584	8.79	10.726	7.619	10.702	7.588	7.256	6.608	10.333	7.055	8.985	6.715	8.966	6.692	6.48	5.942	8.718	6.263	8.114	6.29	10.008	7.801	6.023	5.611	8.133	5.842	7.46	5.956	9.039	7.215	5.803
44.pdb	6.728	-1014.664	-1936.255	-944.632	4.781	5.258	6.534	6.869	3.54	3.554	6.722	8.376	5.751	6.817	6.628	7.623	3.399	3.535	5.249	6.344	6.012	6.834	6.262	7.101	3.739	3.789	4.679	5.414	5.613	6.2	5.801	6.4	3.815	3.642	5.143	5.778	5.597	6.171	5.292	5.823	4.111	3.824	4.8	5.282	5.547	5.901	5.293	5.611	4.223
45.pdb	7.681	-981.292	-1921.923	-884.337	3.771	3.621	3.816	3.811	4.607	4.221	4.687	4.167	4.229	3.894	4.252	3.989	4.116	3.972	4.101	3.979	4.092	3.866	4.069	3.804	4.53	4.427	4.27	4.06	4.408	4.234	4.392	4.188	4.328	4.112	4.157	3.998	4.267	4.074	4.238	4.095	4.623	4.333	4.08	3.941	4.523	4.265	4.499	4.282	4.481
46.pdb	5.999	-1063.465	-1956.839	-956.853	3.859	3.758	4.192	4.212	3.618	3.611	4.534	5.588	4.196	4.673	4.363	4.9	3.737	3.671	4.538	5.415	4.195	4.519	4.254	4.655	3.849	3.773	4.231	4.814	4.165	4.384	4.208	4.486	3.906	3.727	4.221	4.663	4.139	4.34	4.138	4.335	4.027	3.795	3.998	4.385	4.201	4.295	4.2	4.29	3.999
47.pdb	9.323	-1013.066	-1973.078	-911.613	3.577	3.881	3.677	3.799	9.818	8.864	3.034	3.265	3.306	3.573	3.356	3.532	9.136	8.188	5.384	5.978	3.429	3.648	3.772	3.75	7.583	6.807	6.862	6.94	3.691	3.748	3.948	3.824	6.775	6.18	6.066	6.155	3.874	3.835	4.849	4.561	6.314	5.759	6.128	5.946	3.973	3.876	4.786	4.481	5.858
48.pdb	5.617	-1179.334	-2075.73	-1104.386	3.848	3.662	3.972	3.922	3.851	3.662	4.33	3.15	4.089	3.406	4.151	3.536	3.508	3.534	4.261	3.992	4.05	3.578	4.023	3.676	3.614	3.611	4.124	3.882	3.994	3.625	3.974	3.698	3.795	3.447	4.086	3.892	3.949	3.691	3.812	3.64	3.955	3.571	4.04	3.793	4.056	3.753	3.942	3.711	3.937
49.pdb	6.719	-663.78	-1759.173	-597.986	3.644	3.638	3.471	3.451	4.047	5.173	5.136	4.057	4.39	3.847	4.303	3.754	3.957	4.692	4.535	4.299	4.084	3.715	4.14	3.621	4.09	4.514	4.372	4.591	4.152	3.826	4.194	3.755	3.836	4.187	4.147	4.306	4.084	3.732	4.128	3.846	3.893	4.141	3.928	4.111	4.09	3.769	4.127	3.864	3.852
50.pdb	5.563	-974.573	-2001.212	-880.65	3.682	3.69	4.153	4.117	3.799	3.652	3.912	3.968	3.797	3.829	4.032	4.043	3.543	3.589	3.691	3.977	3.916	3.925	3.883	3.833	3.717	3.768	3.727	3.869	3.953	3.975	3.928	3.906	3.789	3.634	3.833	3.931	3.879	3.863	3.8	3.83	3.979	3.754	3.781	3.829	4.022	3.925	3.956	3.897	3.93
51.pdb	3.968	-907.66	-1933.392	-824.714	4.128	4.561	4.512	5.396	3.909	3.61	3.274	3.662	3.701	4.112	3.893	4.529	4.141	4.118	3.51	3.553	3.971	4.54	3.882	4.215	4.14	4.085	3.643	3.572	4.013	4.409	3.946	4.166	4.023	3.914	3.86	4.028	3.983	4.245	4.032	4.258	4.073	3.95	4.468	4.031	4.031	4.22	4.072	4.23	4.082
52.pdb	5.515	-1153.158	-2040.347	-1068.818	4.355	4.814	6.024	6.946	3.497	3.607	3.878	3.802	4.116	4.308	4.951	5.374	3.458	3.445	4.509	4.714	4.752	5.187	4.984	5.302	3.485	3.495	4.172	4.345	4.449	4.789	4.623	4.875	3.618	3.471	4.635	4.995	4.57	4.863	4.383	4.557	3.738	3.557	4.389	4.679	4.511	4.703	4.355	4.448	3.841
53.pdb	9.268	-1122.078	-2002.441	-1038.669	4.398	4.709	5.397	5.619	4.464	3.963	7.123	5.1	5.761	4.905	6.26	5.36	5.598	5.377	9.757	8.206	5.639	5.143	6.118	5.904	5.804	5.855	7.993	6.792	5.783	5.56	6.142	6.131	5.203	5.214	7.344	6.499	5.793	5.846	6.26	6.263	5.072	5.134	6.959	6.095	5.585	5.674	5.974	6.022	4.959
54.pdb	8.174	-1136.439	-1990.538	-1040.635	3.928	3.9	3.636	3.669	4.049	4.007	4.6	4.205	4.264	4.052	4.118	3.937	5.148	5.138	4.095	3.78	4.055	3.924	4.027	3.902	4.622	4.638	4.08	3.856	3.933	3.853	3.913	3.836	4.619	6.351	3.969	3.809	3.916	3.849	4.38	4.323	4.459	5.843	4.126	4.039	3.899	3.843	4.286	4.237	4.37
55.pdb	6.145	-1123.796	-2019.597	-1045.663	3.647	3.629	3.574	3.542	3.742	3.582	4.128	3.613	3.887	3.621	3.851	3.578	4.025	4.021	3.856	3.609	3.783	3.595	3.854	3.536	3.873	3.868	3.818	3.6	3.729	3.587	3.782	3.542	3.68	3.994	3.757	3.586	3.755	3.56	3.888	3.726	3.709	3.954	3.989	3.989	3.767	3.599	3.878	3.738	3.699
56.pdb	4.548	-1144.286	-2082.84	-1014.041	3.743	3.629	3.822	3.749	3.573	3.591	3.607	3.42	3.675	3.524	3.714	3.584	3.672	3.621	3.586	3.415	3.724	3.599	3.751	3.504	3.796	3.726	3.582	3.474	3.804	3.684	3.824	3.612	3.6	3.675	3.642	3.543	3.808	3.616	3.813	3.62	3.755	3.738	3.666	3.501	3.903	3.679	3.907	3.682	3.753
57.pdb	4.31	-1134.553	-2092.664	-1063.041	3.725	3.711	3.471	3.509	3.711	3.694	2.967	3.161	3.346	3.436	3.219	3.335	3.796	3.719	3.263	3.275	3.388	3.46	3.431	3.352	3.743	3.694	3.412	3.415	3.45	3.506	3.483	3.425	3.568	3.755	3.427	3.438	3.531	3.482	3.562	3.489	3.649	3.768	3.554	3.482	3.605	3.539	3.631	3.545	3.662
58.pdb	9.624	-929.45	-1912.501	-875.968	4.426	4.929	5.45	5.458	6.51	5.333	3.85	4.199	4.138	4.564	4.65	4.829	5.341	4.555	4.64	5.32	4.575	4.862	4.903	5.033	4.953	4.419	5.263	5.324	4.476	4.684	4.722	4.812	4.675	4.116	5.31	5.358	4.663	4.835	4.612	4.605	4.521	4.057	6.011	7.648	4.537	4.666	4.494	4.474	4.505
59.pdb	8.528	-906.477	-1867.431	-782.827	3.941	4.006	4.179	4.166	3.885	3.629	9.982	11.441	6.961	7.723	7.08	7.804	3.583	3.52	6.825	7.757	6.034	6.538	6.303	6.715	3.801	3.838	5.845	6.381	5.584	6.022	5.787	6.155	3.796	3.672	5.428	5.827	5.417	5.725	5.286	5.606	4.191	3.971	5.076	5.33	5.477	5.631	5.367	5.532	4.15
60.pdb	4.213	-1070.417	-2025.29	-980.56	3.651	3.687	3.48	3.515	4.717	3.899	3.052	3.45	3.352	3.568	3.266	3.483	4.053	3.637	3.286	3.436	3.394	3.551	3.45	3.444	3.906	3.64	3.763	3.59	3.448	3.574	3.49	3.495	3.834	3.554	3.692	3.571	3.522	3.533	3.47	3.471	3.865	3.617	3.811	3.683	3.6	3.589	3.556	3.537	3.829
61.pdb	9.892	-1030.492	-1907.36	-915.631	7.614	8.59	11.881	16.088	5.024	4.405	4.237	3.901	5.926	6.246	8.059	9.995	4.188	3.928	3.74	3.565	7.911	9.526	8.222	9.526	4.182	3.914	4.168	3.845	6.976	8.116	7.209	8.116	4.007	3.759	6.096	6.906	7.29	8.211	6.438	7.183	4.041	3.794	8.788	7.637	6.771	7.498	6.061	6.642	4.636
62.pdb	3.836	-1102.754	-2000.061	-1031.746	3.707	3.639	4.106	4.355	3.911	3.946	3.109	3.457	3.408	3.548	3.608	3.906	3.663	3.675	3.271	3.31	3.641	3.817	3.691	3.718	3.748	3.74	3.484	3.522	3.71	3.83	3.747	3.756	3.631	3.646	3.64	3.73	3.739	3.732	3.681	3.686	3.723	3.696	4.065	3.984	3.798	3.759	3.749	3.72	3.72
63.pdb	9.373	-769.415	-1818.4	-679.386	5.454	4.572	3.608	3.929	5.778	5.584	5.895	7.985	5.675	6.278	4.752	5.957	4.705	5.058	7.467	9.02	4.986	5.495	8.046	7.976	4.531	4.946	6.904	7.875	4.785	5.302	7.08	7.162	5.354	5.063	6.08	6.888	6.755	6.644	6.39	6.636	5.339	5.192	7.263	6.801	6.509	6.488	6.205	6.482	5.359
64.pdb	9.025	-1057.696	-1926.483	-939.392	11.48	13.415	12.661	14.91	3.539	3.542	5.06	4.853	8.27	9.134	8.861	9.881	3.728	3.522	4.721	4.698	9.734	11.059	10.506	11.598	3.837	3.655	4.327	4.313	8.314	9.275	8.893	9.679	4.341	4.728	6.411	6.962	9.411	10.426	7.898	8.443	4.44	4.612	5.845	6.197	8.648	9.38	7.388	7.728	5.613
65.pdb	8.377	-1070.334	-1966.527	-936.417	3.953	3.882	3.511	3.507	3.461	3.568	16.9	13.145	10.426	8.514	10.205	8.326	8.427	6.922	10.363	8.433	8.121	6.845	7.964	6.714	7.319	6.553	8.062	6.812	7.367	6.587	7.249	6.489	6.61	6.404	6.924	5.985	6.589	5.968	8.478	7.247	6.237	6.124	6.401	5.67	6.282	5.807	7.855	6.873	5.856
66.pdb	6.821	-997.433	-1926.829	-893.378	3.694	3.626	4.446	4.327	3.928	3.678	8.956	6.251	6.325	4.939	6.701	5.289	4.779	4.879	6.689	5.651	5.699	4.735	5.745	4.765	5.208	5.375	5.769	4.994	5.791	5.142	5.826	5.166	4.785	4.975	5.438	4.827	5.399	4.858	5.787	5.348	4.753	4.979	5.227	4.901	5.27	4.88	5.593	5.289	4.576
67.pdb	7.243	-1095.511	-2011.185	-993.106	3.925	3.87	3.628	3.67	5.042	4.616	6.115	4.265	5.02	4.067	4.872	3.968	10.412	8.233	4.849	4.141	4.556	3.935	4.504	3.843	8.151	6.706	4.913	4.299	4.324	3.864	4.285	3.795	7.029	5.945	4.592	4.142	4.213	3.81	6.585	5.406	6.39	5.521	4.506	4.06	4.15	3.813	6.126	5.143	5.979
68.pdb	5.273	-1114.698	-2065.473	-1053.791	3.843	3.632	3.856	3.793	3.687	3.631	3.957	4.586	3.9	4.109	3.906	4.189	3.54	3.547	4.118	4.754	3.885	4.004	3.872	4.049	3.575	3.601	3.975	4.379	3.825	3.93	3.815	3.965	3.745	3.427	3.945	4.233	3.821	3.898	3.731	3.864	3.847	3.539	3.949	4.106	3.893	3.913	3.818	3.885	3.846
69.pdb	5.606	-1058.736	-1983.004	-967.657	3.631	3.605	4.04	3.976	3.918	3.679	4.181	3.659	3.906	3.632	4.111	3.817	3.648	3.481	3.849	3.368	3.951	3.747	4.005	3.652	4.032	3.9	3.872	3.472	4.163	3.995	4.204	3.924	3.848	3.746	3.914	3.598	4.089	3.86	4.039	3.795	4.131	3.942	4.782	4.628	4.285	4.004	4.243	3.95	4.048
70.pdb	7.988	-766.056	-1865.126	-758.823	4.152	4.911	5.038	5.772	3.522	3.572	8.107	8.176	6.13	6.544	6.572	6.974	3.352	3.408	5.786	5.81	5.766	6.286	5.825	6.159	3.713	3.878	5.031	5.064	5.433	5.92	5.477	5.824	3.732	3.746	5.033	5.241	5.212	5.642	5.018	5.308	4.135	4.066	4.706	4.947	5.302	5.593	5.14	5.314	4.138
71.pdb	5.513	-1077.008	-2053.639	-1009.943	3.875	3.943	4.455	4.503	4.296	3.943	3.65	3.394	3.762	3.669	4.053	3.949	3.796	3.7	4.091	4.281	3.993	3.947	4.117	4.105	3.812	3.722	4.159	4.169	3.956	3.902	4.049	4.02	3.935	3.516	4.233	4.252	4.014	4.005	3.898	3.908	4.034	3.618	4.225	4.146	4.084	4.008	3.987	3.927	4.008
72.pdb	5.182	-1035.183	-1895.461	-835.451	3.932	4.042	3.528	3.607	4.655	4.542	5.327	4.176	4.63	4.109	4.427	3.891	7.955	6.08	4.463	3.828	4.262	3.942	4.197	3.806	6.571	5.293	4.527	4.066	4.148	3.886	4.099	3.784	5.884	4.941	4.277	3.951	4.066	3.836	5.53	4.551	5.477	4.716	4.263	3.913	4.029	3.832	5.25	4.428	5.219
73.pdb	4.992	-1095.676	-2042.611	-1026.828	3.899	3.692	4.244	4.29	4.429	4.018	3.031	3.382	3.465	3.537	3.637	3.836	3.986	3.791	3.302	3.553	3.725	3.788	3.648	3.739	3.902	3.808	3.678	3.708	3.727	3.802	3.669	3.765	3.791	3.761	3.819	3.854	3.715	3.75	3.644	3.725	3.89	3.799	3.884	3.791	3.811	3.783	3.751	3.762	3.892
74.pdb	6.922	-1002.513	-2002.938	-912.172	4.151	4.123	5.237	4.978	3.491	3.554	3.036	3.619	3.593	3.871	4.137	4.299	4.319	4.304	6.488	6.882	4.141	4.24	4.756	4.959	4.265	4.292	5.489	5.773	4.145	4.248	4.606	4.787	4.148	3.916	5.426	5.574	4.515	4.654	4.714	4.84	4.076	3.909	5.113	5.266	4.394	4.525	4.56	4.68	4.089
75.pdb	6.952	-1129.576	-1952.549	-1045.775	4.34	4.497	5.249	5.209	3.541	3.689	5.547	6.656	4.943	5.576	5.398	5.933	3.795	3.764	6.614	7.321	5.045	5.454	5.53	6.043	3.878	3.877	5.59	6.111	4.795	5.116	5.158	5.558	3.931	3.703	5.505	5.885	4.995	5.345	4.936	5.214	4.129	3.804	5.041	5.386	4.983	5.156	4.934	5.046	4.165
76.pdb	8.464	-1124.646	-1919.548	-965.062	3.639	3.594	5.824	4.771	3.429	3.737	9.392	6.998	6.515	5.296	7.608	5.884	14.041	14.021	8.143	7.08	6.285	5.121	6.255	5.23	10.654	10.584	6.572	5.966	5.684	4.768	5.661	4.85	11.896	28.779	6.385	5.667	5.257	4.599	9.46	8.741	10.293	23.789	6.179	5.506	5.027	4.471	8.529	7.923	9.184
77.pdb	6.888	-1033.279	-1958.917	-952.587	3.85	3.783	4.168	3.92	3.603	3.514	6.311	9.564	5.08	6.674	5.239	6.742	3.563	3.661	5.967	7.842	4.776	5.756	5.071	6.177	3.854	3.863	5.179	6.399	4.691	5.384	4.912	5.699	3.964	3.691	4.926	5.779	4.7	5.316	4.635	5.321	4.175	3.831	4.533	5.263	4.753	5.162	4.698	5.166	4.12
78.pdb	5.847	-923.793	-1874.535	-773.627	3.911	3.942	4.333	4.126	3.498	3.476	3.59	4.649	3.75	4.295	3.961	4.387	3.299	3.268	4.843	6.685	3.944	4.239	3.944	4.281	3.437	3.413	4.395	5.615	3.886	4.105	3.886	4.136	4.618	7.082	4.379	5.243	3.891	4.097	3.729	3.921	4.484	6.436	4.286	4.998	3.9	4.056	3.765	3.909	4.388
79.pdb	7.83	-1150.752	-1994.277	-1060.56	4.904	5.661	6.379	7.13	3.401	3.495	2.97	3.245	3.937	4.453	4.675	5.187	3.511	3.438	3.238	3.388	4.751	5.345	4.924	5.226	3.613	3.573	3.292	3.423	4.517	4.97	4.647	4.88	3.565	3.816	4.064	4.35	4.699	5.036	4.442	4.58	3.616	3.814	4.108	4.432	4.553	4.831	4.339	4.451	3.831
80.pdb	8.822	-892.884	-1882.1	-833.007	8.783	10.467	8.923	10.494	4.471	3.526	5.743	5.175	7.263	7.821	7.333	7.835	4.265	3.599	5.464	5.393	7.816	8.712	8.148	8.855	4.128	3.683	5.133	4.771	6.825	7.497	7.075	7.604	3.999	3.936	6.081	6.202	7.416	8.177	6.472	6.818	4.214	3.991	5.69	5.612	7.026	7.516	6.239	6.384	4.975
81.pdb	8.019	-1073.129	-1995.609	-982.69	4.787	6.446	6.459	8.325	3.538	3.525	8.971	9.327	6.879	7.887	7.715	8.826	3.332	3.386	6.949	7.603	6.739	8.033	7.185	8.13	3.551	3.595	5.812	6.244	6.051	7.028	6.386	7.101	3.69	3.555	5.973	6.764	6.066	6.97	5.734	6.33	4.029	3.769	5.578	6.074	5.952	6.579	5.676	6.046	4.155
82.pdb	6.455	-1071.959	-1963.921	-974.713	3.957	3.999	4.455	4.111	5.182	4.269	3.132	3.521	3.544	3.76	3.793	3.816	4.652	4.021	4.863	5.172	3.848	3.877	3.938	4.057	4.303	3.916	4.969	4.871	3.787	3.834	3.855	3.969	4.251	3.711	4.841	4.681	3.875	3.975	3.908	3.93	4.18	3.728	4.948	4.758	3.879	3.945	3.907	3.908	4.143
83.pdb	5.153	-1165.82	-2096.916	-1091.651	3.834	3.643	3.525	3.527	4.171	3.89	3.878	3.64	3.856	3.641	3.702	3.583	3.846	3.77	3.996	4.328	3.746	3.603	3.7	3.643	3.872	3.775	4.054	4.182	3.79	3.649	3.756	3.679	3.834	3.688	3.922	4.018	3.771	3.671	3.709	3.673	3.957	3.748	3.956	3.89	3.885	3.724	3.833	3.726	3.936
84.pdb	8.688	-843.707	-1861.718	-780.125	3.753	3.608	6.564	4.592	3.46	3.57	5.459	6.137	4.606	4.872	6.011	5.364	10.429	7.273	6.589	13.162	5.259	4.779	5.086	5.032	8.351	6.104	5.546	9.965	4.993	4.525	4.864	4.715	11.524	12.446	5.801	8.622	4.642	4.494	7.37	5.967	10.027	10.755	5.369	7.609	4.541	4.409	6.815	5.637	8.981
85.pdb	5.255	-1081.464	-1887.302	-931.263	3.959	3.893	4.761	4.699	3.755	3.688	4.112	5.049	4.036	4.471	4.437	4.874	3.8	3.638	4.028	4.802	4.278	4.547	4.25	4.599	3.802	3.744	3.937	4.431	4.159	4.399	4.139	4.438	3.769	3.569	4.143	4.498	4.103	4.329	4.08	4.268	3.901	3.678	4.059	4.275	4.158	4.294	4.139	4.243	3.911
86.pdb	7.93	-1050.254	-1907.747	-884.715	4.114	3.895	3.529	3.569	5.042	4.964	5.424	4.429	4.769	4.162	4.477	3.999	19.64	13.891	4.506	4.026	4.356	3.964	4.353	3.963	14.28	10.47	4.684	4.338	4.157	3.88	4.155	3.879	18.325	19.719	4.396	4.146	4.146	3.882	10.171	7.667	15.434	16.54	4.498	4.311	4.101	3.872	9.121	7.026	13.547
87.pdb	4.592	-1116.181	-2037.807	-1028.578	3.545	3.573	3.864	4.459	4.164	4.356	3.896	3.778	3.721	3.675	3.88	4.118	3.837	3.895	4.041	4.114	3.769	3.937	3.757	3.847	4.008	3.869	4.082	4.195	3.914	3.907	3.905	3.84	3.851	3.869	4.028	4.261	3.833	3.786	3.826	3.758	3.888	3.868	5.958	5.668	3.866	3.799	3.861	3.776	3.831
88.pdb	7.422	-1024.722	-1929.123	-853.825	7.714	9.425	9.093	10.858	4.508	3.603	4.231	4.808	5.973	7.117	6.662	7.833	4.07	3.539	5.194	5.82	7.013	8.364	7.667	8.72	3.897	3.553	4.965	5.081	6.147	7.168	6.638	7.435	3.716	3.487	5.997	6.525	6.853	7.833	6.037	6.643	3.798	3.568	5.711	6.134	6.398	7.176	5.718	6.184	4.45
89.pdb	4.957	-1101.896	-2004.294	-1012.97	3.885	3.854	4.393	4.664	3.851	3.853	3.848	4.054	3.866	3.954	4.12	4.359	3.611	3.595	3.75	4.059	4.042	4.191	4.026	4.186	3.635	3.642	3.784	3.991	3.952	4.077	3.94	4.074	3.596	3.574	3.936	4.159	3.929	4.03	3.826	3.926	3.741	3.64	3.967	4.091	3.994	4.009	3.909	3.923	3.765
90.pdb	6.088	-978.379	-1944.859	-889.28	3.885	3.837	3.529	3.554	5.308	4.341	2.948	3.45	3.416	3.644	3.239	3.502	4.708	4.288	3.276	3.508	3.454	3.614	3.43	3.488	4.347	4.07	3.953	3.786	3.496	3.619	3.479	3.525	4.134	3.888	3.847	3.728	3.56	3.587	3.605	3.667	4.081	3.87	4.178	3.974	3.612	3.622	3.649	3.688	4.048
91.pdb	5.149	-1135.541	-2021.888	-1016.386	3.884	3.666	3.833	3.728	4.091	4.109	3.01	3.426	3.447	3.546	3.421	3.577	3.703	3.73	3.311	3.309	3.576	3.607	3.564	3.525	3.651	3.702	3.571	3.575	3.568	3.616	3.56	3.555	3.492	3.769	3.637	3.614	3.625	3.577	3.511	3.514	3.581	3.788	3.826	3.824	3.677	3.626	3.582	3.573	3.631
92.pdb	5.96	-1031.519	-1960.74	-956.226	3.714	3.65	4.084	4.102	3.418	3.573	4.426	4.673	4.07	4.161	4.255	4.387	3.431	3.366	3.962	3.923	4.074	4.142	4.044	4.067	3.482	3.458	3.781	3.806	3.952	4.017	3.929	3.961	3.66	3.392	3.857	3.88	3.886	3.899	3.832	3.8	3.762	3.513	3.947	4.006	3.933	3.915	3.888	3.833	3.754
93.pdb	10.919	-921.903	-1848.388	-813.377	12.962	13.763	13.156	13.201	4.733	3.551	4.479	4.076	8.72	8.92	8.818	8.639	10.516	6.685	7.832	7.049	10.199	10.347	10.254	10.673	8.195	5.661	6.799	5.883	8.537	8.663	8.579	8.908	8.704	8.301	8.388	7.713	9.455	9.879	10.123	9.091	7.813	7.411	7.653	7.008	8.587	8.874	9.143	8.217	8.671
94.pdb	5.482	-1090.318	-2036.502	-1003.895	3.906	3.659	4.462	4.697	4.047	3.665	4.691	4.21	4.299	3.934	4.576	4.453	3.647	3.461	4.116	3.882	4.353	4.189	4.245	4.141	3.869	3.762	4.093	3.81	4.343	4.233	4.262	4.197	3.85	3.605	4.185	4.032	4.19	4.089	4.059	4.009	4.097	3.76	4.088	3.897	4.339	4.138	4.23	4.071	4.065
95.pdb	7.298	-960.447	-1862.326	-794.66	4.498	4.769	4.838	5.111	4.202	4.086	3.096	3.482	3.797	4.125	3.967	4.296	3.914	3.659	3.41	3.367	4.144	4.454	4.327	4.337	3.848	3.667	3.674	3.606	4.037	4.261	4.174	4.174	3.726	3.687	3.965	3.983	4.239	4.293	4.064	3.986	3.799	3.714	3.949	3.914	4.214	4.215	4.068	3.958	3.915
96.pdb	7.807	-1089.362	-1941.591	-1002.878	3.906	3.833	3.87	3.894	3.39	3.608	3.484	3.465	3.695	3.649	3.677	3.679	4.278	5.59	3.501	3.361	3.754	3.731	3.651	3.601	4.055	4.945	3.464	3.443	3.718	3.712	3.64	3.615	3.978	5.818	3.565	3.556	3.694	3.659	3.946	4.406	3.952	5.428	3.792	3.843	3.719	3.694	3.929	4.317	3.945
97.pdb	9.831	-904.761	-1914.008	-816.144	4.266	4.549	4.695	4.155	7.101	5.923	6.318	5.102	5.292	4.825	5.507	4.628	6.562	5.493	5.664	5.523	5.093	4.602	5.353	4.796	5.686	4.989	6.143	5.656	4.803	4.447	4.999	4.593	5.192	4.784	5.781	5.281	4.852	4.584	5.203	4.687	5.052	4.63	5.844	5.248	4.792	4.489	5.085	4.575	4.921
98.pdb	6.535	-975.49	-1831.848	-801.365	5.171	5.842	8.074	8.518	3.888	3.955	3.741	4.162	4.456	5.002	5.907	6.34	3.941	3.622	6.008	6.355	5.662	6.174	6.065	6.723	3.966	3.83	5.302	5.555	5.25	5.692	5.553	6.103	3.908	3.682	5.995	6.296	5.476	6.051	5.241	5.541	3.909	3.711	5.505	5.743	5.216	5.681	5.019	5.255	4.12
99.pdb	4.806	-1088.428	-1969.978	-995.077	3.803	3.71	3.861	4.09	3.496	3.694	3.802	4.278	3.803	3.994	3.832	4.184	3.541	3.429	3.607	3.91	3.822	4.026	3.796	3.941	3.559	3.499	3.57	3.838	3.765	3.929	3.745	3.865	3.735	3.454	3.643	3.901	3.757	3.834	3.713	3.725	3.843	3.575	3.777	4.005	3.843	3.871	3.806	3.781	3.836
100.pdb	4.966	-1090.502	-2003.433	-979.355	3.928	4.048	5.191	5.336	3.502	3.527	3.32	3.853	3.624	3.95	4.255	4.595	3.372	3.337	3.913	4.411	4.146	4.412	4.323	4.632	3.431	3.429	3.776	4.116	3.996	4.212	4.129	4.377	3.638	3.31	4.13	4.421	4.089	4.311	3.952	4.131	3.705	3.416	3.979	4.315	4.07	4.232	3.956	4.082	3.742
101.pdb	6.426	-1110.605	-1983.346	-999.081	4.223	4.368	5.191	5.34	4.078	3.649	4.774	5.812	4.498	5.09	4.982	5.576	3.719	3.52	4.259	5.097	4.729	5.173	4.914	5.323	3.886	3.804	4.198	4.615	4.602	4.973	4.741	5.085	3.926	3.665	4.446	4.796	4.637	4.942	4.465	4.746	4.126	3.823	4.314	4.483	4.685	4.861	4.541	4.698	4.142
102.pdb	6.902	-1105.34	-2034.262	-976.197	3.692	3.609	3.531	3.509	3.917	3.581	3.141	3.119	3.417	3.364	3.336	3.314	4.532	4.749	4.166	4.679	3.455	3.412	3.455	3.427	4.21	4.376	4.083	4.313	3.483	3.467	3.483	3.478	4.2	4.066	3.945	4.112	3.525	3.504	3.816	3.966	4.124	4.013	3.949	3.93	3.574	3.554	3.816	3.938	4.052
103.pdb	4.602	-1078.058	-2003.625	-990.594	3.862	3.761	3.785	3.929	3.67	3.585	3.144	3.409	3.503	3.585	3.464	3.669	3.54	3.539	3.96	4.146	3.597	3.7	3.547	3.566	4.106	3.993	3.864	3.959	4.008	4	3.97	3.9	4.147	4.448	3.844	3.952	3.948	3.872	3.858	3.818	4.218	4.397	3.859	4.037	4.041	3.926	3.965	3.881	4.159
104.pdb	6.138	-1131.801	-2013.632	-1058.998	4.905	5.356	6.452	6.872	4.234	3.918	4.128	3.683	4.516	4.519	5.29	5.278	4.092	3.822	3.986	4.051	5.162	5.304	5.422	5.444	4.183	4.079	4.069	4.006	4.963	5.126	5.158	5.231	4.026	3.983	4.665	4.723	5.107	5.256	4.916	4.93	4.207	4.03	4.435	4.431	5.078	5.083	4.919	4.811	4.324
105.pdb	5.448	-1097.891	-2017.856	-1049.358	3.641	3.628	3.57	3.554	3.438	3.841	3.4	3.425	3.521	3.527	3.485	3.49	3.602	3.926	3.486	3.466	3.537	3.536	3.614	3.464	3.636	3.831	3.47	3.591	3.579	3.562	3.636	3.508	3.591	3.953	3.495	3.582	3.637	3.532	3.662	3.608	3.635	3.926	3.744	3.826	3.666	3.58	3.687	3.644	3.636
106.pdb	4.808	-1117.792	-2022.348	-1003.469	4.169	4.641	5.422	5.726	3.739	3.699	3.115	3.676	3.642	4.158	4.268	4.701	3.615	3.774	4.462	5.22	4.235	4.681	4.487	4.98	3.628	3.776	4.221	4.713	4.09	4.456	4.279	4.68	3.729	3.529	4.521	4.966	4.257	4.673	4.121	4.514	3.751	3.589	4.251	4.654	4.188	4.532	4.075	4.4	3.821
107.pdb	6.296	-929.872	-1948.965	-879.241	3.821	3.599	3.484	3.449	4.064	3.944	3.397	3.302	3.609	3.45	3.44	3.375	4.165	4.008	3.55	3.201	3.567	3.45	3.546	3.417	4.209	4.086	3.721	3.448	3.75	3.648	3.734	3.623	3.972	4.003	3.662	3.449	3.751	3.618	3.84	3.713	4.117	4.069	3.731	3.447	3.909	3.737	3.983	3.816	4.068
108.pdb	8.938	-823.893	-1827.69	-745.59	5.13	5.88	6.489	7.196	3.426	3.698	10.318	11.548	7.724	8.714	8.403	9.372	3.511	3.483	7.414	8.144	7.312	8.208	7.618	8.227	3.565	3.72	6.084	6.662	6.402	7.205	6.631	7.219	4.364	4.575	6.185	6.796	6.331	6.951	6.024	6.429	4.582	4.64	5.768	6.098	6.185	6.609	5.93	6.174	4.674
109.pdb	6.019	-1122.69	-2028.532	-1053.803	4.122	4.415	4.856	5.107	3.462	3.653	2.988	3.395	3.555	3.905	3.922	4.251	3.749	3.681	5.001	5.606	3.989	4.306	4.125	4.517	3.691	3.66	4.488	4.955	3.886	4.134	3.988	4.293	3.803	3.534	4.58	4.993	4.015	4.317	3.998	4.176	3.82	3.587	4.505	4.801	3.993	4.231	3.979	4.114	3.87
110.pdb	6.696	-1100.831	-2012.72	-978.726	4.038	4.076	4.606	4.33	3.434	3.525	2.986	3.74	3.512	3.908	3.796	4.035	3.839	4.374	5.372	6.025	3.877	4.049	3.937	4.212	3.792	4.145	4.726	5.191	3.832	3.958	3.877	4.081	3.899	3.91	4.696	4.976	3.909	4.08	3.951	4.309	3.885	3.891	4.467	4.719	3.896	4.036	3.93	4.227	3.911
111.pdb	9.442	-1007.343	-1903.909	-898.295	5.458	6.755	6.813	7.66	3.337	3.565	3.953	4.052	4.705	5.404	5.383	5.856	3.298	3.573	3.773	3.836	5.408	6.156	5.689	6.154	3.382	3.578	3.628	3.746	4.943	5.514	5.154	5.513	3.375	3.721	4.424	4.724	5.215	5.761	4.775	5.126	3.55	3.782	4.44	4.78	5.054	5.472	4.688	4.943	3.868
112.pdb	7.067	-1054.037	-1945.889	-965.408	4.279	4.508	5.2	5.135	4.867	3.996	4.305	4.272	4.292	4.39	4.752	4.704	4.064	3.769	4.552	4.999	4.595	4.638	4.814	4.771	3.921	3.71	4.657	4.665	4.354	4.376	4.518	4.476	3.987	3.545	4.793	4.782	4.471	4.482	4.267	4.289	4.012	3.612	4.964	4.88	4.411	4.382	4.241	4.221	4.056
113.pdb	8.924	-752.241	-1767.313	-669.829	4.773	3.508	4.3	3.605	5.335	5.042	12.352	8.889	8.563	6.198	8.326	6.247	4.562	4.024	7.705	6.183	7.142	5.334	7.185	5.489	5.43	5.056	6.915	5.803	7.148	5.78	7.181	5.896	5.791	5.742	6.261	5.253	6.699	5.419	6.502	5.318	5.682	5.583	6.953	5.238	6.457	5.34	6.293	5.257	5.53
114.pdb	6.29	-1083.759	-1906.466	-881.196	3.913	3.796	3.906	3.941	4.889	4.106	3.112	3.365	3.512	3.58	3.509	3.653	4.569	4.006	3.359	3.368	3.643	3.7	3.533	3.609	4.227	3.868	3.869	3.614	3.618	3.674	3.535	3.605	4.009	3.882	3.878	3.696	3.611	3.643	3.678	3.665	3.983	3.867	4.185	3.966	3.655	3.67	3.711	3.689	3.971
115.pdb	4.715	-1077.758	-1995.992	-959.583	3.632	3.607	3.534	3.521	3.67	3.732	3.917	4.541	3.775	4.074	3.726	4.031	3.595	3.578	3.819	4.324	3.695	3.89	3.734	3.894	3.649	3.626	3.769	4.127	3.71	3.848	3.74	3.851	3.748	3.568	3.71	3.975	3.718	3.802	3.696	3.766	3.862	3.646	3.773	3.908	3.818	3.828	3.8	3.798	3.824
116.pdb	6.026	-1038.872	-2001.468	-921.84	3.929	3.944	3.487	3.5	5.12	5.331	11.034	7.107	7.481	5.525	7.26	5.303	6.323	5.905	7.325	5.301	6.15	4.85	6.074	4.702	5.423	5.131	6.59	5.311	5.519	4.533	5.462	4.423	4.857	4.719	5.814	4.858	5.155	4.327	5.875	4.834	4.668	4.542	5.707	4.725	4.948	4.245	5.548	4.667	4.545
117.pdb	5.885	-1083.14	-1936.519	-974.497	3.907	3.717	3.804	3.724	4.111	3.6	3.119	3.341	3.513	3.529	3.461	3.533	4.338	3.901	3.417	3.264	3.61	3.594	3.545	3.457	4.077	3.795	3.648	3.376	3.596	3.591	3.547	3.488	3.935	3.879	3.687	3.463	3.619	3.534	3.751	3.631	3.925	3.863	3.821	3.659	3.663	3.578	3.773	3.659	3.922
118.pdb	5.408	-1140.746	-2016.588	-1040.07	3.982	4.144	4.77	5.334	3.804	3.892	4.729	4.807	4.356	4.475	4.75	5.07	3.541	3.594	4.118	4.233	4.494	4.761	4.623	4.801	3.643	3.698	4.013	4.119	4.332	4.547	4.429	4.577	3.546	3.625	4.203	4.423	4.34	4.491	4.199	4.321	3.771	3.711	4.186	4.267	4.394	4.418	4.277	4.277	3.806
119.pdb	10.396	-748.044	-1723.922	-618.055	3.913	3.605	7.283	8.487	8.047	8.588	11.569	13.437	7.741	8.521	9.426	10.962	33.365	29.209	12.466	18.52	7.588	8.509	8.332	9.013	24.043	21.179	10.993	15.21	7.041	7.662	7.599	8.039	19.917	19.277	10.066	13.529	6.862	7.152	17.816	16.397	16.792	16.258	9.079	11.621	6.434	6.658	15.563	14.362	14.646
120.pdb	5.096	-1160.213	-2098.859	-1086.799	3.824	3.636	3.823	3.866	3.556	3.674	3.631	3.489	3.727	3.563	3.727	3.678	3.401	3.574	3.823	4.068	3.759	3.664	3.727	3.654	3.502	3.636	3.734	3.937	3.746	3.688	3.721	3.68	3.687	3.508	3.756	3.919	3.742	3.672	3.626	3.639	3.793	3.595	3.827	3.865	3.821	3.716	3.725	3.689	3.798
121.pdb	4.948	-1097.253	-2055.676	-997.188	3.666	3.647	3.554	3.565	3.765	3.777	3.581	3.795	3.623	3.721	3.568	3.68	3.567	3.671	3.662	4.007	3.6	3.669	3.607	3.613	3.605	3.711	3.696	3.93	3.62	3.699	3.625	3.657	3.654	3.605	3.661	3.839	3.633	3.655	3.574	3.639	3.78	3.668	3.738	3.807	3.742	3.699	3.693	3.686	3.761
122.pdb	7.76	-912.787	-1802.651	-707.321	4.093	4.229	5.032	4.718	5.068	4.119	4.188	3.69	4.141	3.959	4.61	4.204	4.826	4.096	3.88	3.826	4.438	4.212	4.618	4.346	4.431	3.941	4.276	3.924	4.239	4.067	4.374	4.167	4.168	4.011	4.465	4.122	4.318	4.18	4.416	4.148	4.245	4.012	4.63	4.253	4.356	4.153	4.438	4.126	4.219
123.pdb	3.04	-1061.773	-2016.275	-999.884	3.961	3.726	3.483	3.477	3.602	3.877	4.47	4.252	4.216	3.989	3.976	3.864	3.925	3.927	4.024	3.633	3.971	3.818	3.842	3.768	3.892	3.884	3.883	3.715	3.936	3.813	3.839	3.775	3.78	4.042	3.783	3.655	3.863	3.765	3.921	3.815	3.831	4.005	3.641	3.59	3.892	3.78	3.94	3.822	3.853
124.pdb	7.738	-936.362	-1899.518	-840.27	4.178	4.675	5.085	5.395	3.467	3.546	11.235	13.008	7.707	8.842	8.16	9.201	3.956	4.208	7.247	8.1	6.833	7.693	6.877	7.573	3.9	4.147	5.987	6.582	6.072	6.776	6.105	6.686	3.948	3.973	5.762	6.285	5.72	6.284	5.773	6.322	4.291	4.224	5.348	5.672	5.711	6.108	5.755	6.14	4.272
125.pdb	4.916	-1037.056	-1972.179	-930.103	3.82	3.637	3.726	3.649	3.87	3.938	4.444	5.124	4.132	4.381	4.085	4.387	3.603	3.536	3.978	4.353	3.997	4.137	3.945	4.067	3.718	3.661	3.942	4.215	3.984	4.08	3.945	4.028	3.84	3.604	3.888	4.073	3.92	3.95	3.824	3.849	3.99	3.705	3.897	3.971	4.032	3.976	3.951	3.892	3.962
126.pdb	5.257	-1119.55	-2035.633	-994.796	3.66	3.619	3.652	3.706	3.372	3.487	3.104	3.477	3.382	3.548	3.378	3.591	3.518	3.504	3.332	3.449	3.472	3.6	3.531	3.542	3.556	3.551	3.345	3.462	3.512	3.612	3.556	3.568	3.663	3.947	3.422	3.523	3.577	3.578	3.578	3.558	3.749	3.952	3.555	3.6	3.662	3.644	3.663	3.627	3.734
127.pdb	7.463	-1072.051	-1973.892	-980.484	5.137	5.444	6.496	6.169	3.446	3.497	4.061	5.029	4.599	5.237	5.278	5.599	4.232	4.193	8.128	8.06	5.231	5.548	5.677	6.099	4.124	4.107	6.567	6.539	4.9	5.145	5.235	5.558	4.129	3.943	6.549	6.446	5.215	5.535	5.191	5.424	4.093	3.919	6.071	5.981	5.004	5.25	4.985	5.158	4.267
128.pdb	4.884	-1148.158	-2066.395	-1054.681	3.897	3.656	4.064	4.003	3.685	3.653	3.656	3.871	3.776	3.763	3.86	3.937	3.698	3.646	3.591	3.755	3.872	3.843	3.765	3.783	3.743	3.759	3.623	3.721	3.862	3.879	3.782	3.833	3.613	3.715	3.733	3.792	3.805	3.798	3.768	3.795	3.757	3.784	3.768	3.708	3.893	3.841	3.862	3.838	3.78
129.pdb	7.335	-1095.902	-2002.24	-1011.321	4.258	5.042	4.672	5.538	4.569	3.918	2.949	3.413	3.604	4.228	3.81	4.475	4.42	3.86	3.331	3.344	3.96	4.664	4.108	4.365	4.134	3.764	3.744	3.535	3.861	4.391	3.972	4.167	4.164	4.375	3.976	4.036	4.03	4.342	4.032	4.094	4.122	4.26	4.131	4.243	4.018	4.252	4.02	4.045	4.145
130.pdb	4.115	-1068.882	-2004.577	-983.735	4.326	4.686	6.298	7.138	4.525	4.453	3.119	3.461	3.722	4.074	4.709	5.3	3.884	3.769	3.911	4.222	4.581	5.095	4.692	5.272	3.875	3.844	4.116	4.299	4.4	4.82	4.483	4.953	3.819	3.641	4.661	5.009	4.451	4.899	4.235	4.579	3.823	3.681	4.653	4.805	4.349	4.723	4.169	4.456	3.906
131.pdb	5.481	-1122.643	-2027.708	-1047.496	3.653	3.641	3.488	3.499	3.742	3.803	3.204	3.365	3.428	3.503	3.346	3.432	3.684	3.772	3.381	3.423	3.448	3.501	3.515	3.437	3.654	3.747	3.502	3.55	3.485	3.551	3.535	3.502	3.618	3.728	3.498	3.537	3.558	3.53	3.553	3.55	3.663	3.742	3.699	3.766	3.606	3.574	3.601	3.591	3.662
132.pdb	7.058	-1080.221	-1971.19	-969.495	3.938	3.836	4.199	4.301	3.412	3.796	3.357	3.45	3.648	3.643	3.778	3.875	3.657	3.688	3.481	3.309	3.832	3.862	3.71	3.76	3.633	3.663	3.458	3.472	3.77	3.8	3.678	3.724	3.679	4.125	3.643	3.679	3.73	3.746	3.723	3.695	3.714	4.062	3.854	3.927	3.751	3.757	3.745	3.714	3.751
133.pdb	6.256	-1075.25	-1990.429	-1001.456	3.883	4.087	4.778	5.052	3.512	3.526	5.808	6.43	4.845	5.259	5.293	5.741	4.246	3.846	4.578	4.953	4.823	5.19	5.002	5.368	4.282	4.034	4.223	4.477	4.706	4.995	4.84	5.129	4.321	4.585	4.361	4.621	4.649	4.921	4.868	4.936	4.482	4.553	4.091	4.356	4.728	4.838	4.911	4.851	4.382
134.pdb	5.737	-1062.871	-1965.169	-973.411	3.841	3.867	4.471	5.14	3.692	3.607	3.822	3.725	3.831	3.796	4.147	4.433	3.645	3.618	3.872	3.864	4.045	4.244	3.952	4.08	3.87	3.722	3.812	3.778	4.113	4.166	4.044	4.043	3.68	3.736	3.977	4.119	4.003	4.007	3.954	3.96	3.885	3.844	3.972	3.968	4.12	4.052	4.079	4.012	3.877
135.pdb	5.275	-1090.49	-2019.034	-944.161	3.864	3.66	4.036	3.816	3.774	3.676	3.967	4.231	3.916	3.945	4.001	4.023	3.558	3.576	4.226	4.662	3.956	3.902	3.944	4.011	3.62	3.616	4.075	4.333	3.902	3.85	3.893	3.932	3.7	3.504	4.065	4.204	3.888	3.878	3.783	3.841	3.836	3.587	4.002	4.029	3.97	3.884	3.883	3.854	3.841
136.pdb	3.611	-1057.658	-2029.467	-998.145	4.067	3.884	3.511	3.487	3.649	4.667	5.334	4.379	4.701	4.132	4.422	3.933	4.038	4.479	4.412	3.757	4.304	3.917	4.129	3.785	3.897	4.181	4.158	4.061	4.132	3.834	4	3.735	3.873	4.272	3.996	3.917	4.014	3.765	4.086	3.846	3.884	4.186	3.787	3.821	3.999	3.778	4.059	3.846	3.914
137.pdb	7.547	-963.972	-1894.587	-838.146	3.591	3.539	4.63	4.228	3.638	3.58	2.975	3.279	3.283	3.409	3.803	3.754	4.355	4.028	11.441	12.365	3.732	3.682	4.142	4.417	4.338	4.147	8.84	9.437	3.875	3.858	4.183	4.409	4.719	6.001	7.787	8.135	4.064	4.235	4.361	4.422	4.681	5.689	6.863	7.206	4.142	4.27	4.389	4.426	4.499
138.pdb	2.79	-1116.246	-2057.523	-1067.135	3.8	3.608	3.479	3.514	3.761	3.582	3.172	3.385	3.486	3.496	3.325	3.449	3.547	3.404	3.362	3.232	3.484	3.502	3.471	3.449	3.715	3.671	3.495	3.348	3.626	3.677	3.617	3.638	3.866	3.555	3.491	3.39	3.653	3.632	3.56	3.555	3.934	3.639	3.544	3.551	3.746	3.689	3.668	3.625	3.912
139.pdb	4.848	-1058.771	-2023.138	-983.2	3.938	4.223	3.987	3.985	3.656	3.693	3.388	3.441	3.663	3.832	3.688	3.713	3.505	3.5	3.49	3.766	3.771	3.883	3.767	3.833	3.553	3.553	3.545	3.742	3.741	3.827	3.738	3.79	3.564	3.523	3.656	3.803	3.778	3.876	3.661	3.693	3.675	3.607	3.695	3.694	3.835	3.887	3.738	3.734	3.719
140.pdb	8.862	-1092.542	-1914.423	-959.14	4.827	4.735	4.89	4.568	5.094	4.147	2.948	3.279	3.887	4.007	3.919	3.924	12.426	7.927	4.368	4.653	4.222	4.194	4.562	4.55	9.469	6.494	4.61	4.484	4.055	4.053	4.31	4.319	11.027	9.315	4.68	4.505	4.414	4.402	7.4	5.797	9.598	8.212	4.876	4.601	4.325	4.302	6.814	5.464	8.803
141.pdb	5.569	-1054.809	-2015.044	-970.237	4.203	3.711	3.494	3.504	6.768	4.724	3.406	3.39	3.804	3.551	3.45	3.447	5.407	4.37	3.55	3.256	3.701	3.535	3.51	3.546	4.8	4.124	4.623	3.745	3.672	3.559	3.529	3.567	4.395	4.121	4.341	3.685	3.664	3.596	3.632	3.657	4.284	4.056	4.649	3.959	3.693	3.63	3.667	3.681	4.27
142.pdb	5.626	-1070.737	-1986.077	-965.977	4.01	4.258	4.99	5.114	3.841	3.694	5.552	6.755	4.781	5.507	5.271	5.935	3.552	3.44	4.797	5.673	4.851	5.376	4.97	5.455	3.706	3.659	4.478	5.014	4.642	5.056	4.731	5.116	3.894	3.676	4.606	5.039	4.587	4.944	4.437	4.729	4.082	3.793	4.482	4.704	4.628	4.83	4.503	4.651	4.07
143.pdb	9.921	-947.993	-1919.685	-843.887	3.951	3.854	4.25	3.866	4.456	4.567	27.081	19.397	15.516	11.626	15.665	11.632	15.638	12.223	15.379	11.48	11.76	9.039	11.7	8.941	12.681	10.492	11.738	9.176	10.512	8.537	10.467	8.463	10.728	9.324	9.866	7.848	9.164	7.541	13.737	10.746	9.765	8.673	8.506	6.999	8.622	7.296	12.433	9.967	8.796
144.pdb	4.924	-1067.129	-2031.715	-1012.357	3.819	3.629	3.668	3.585	3.428	3.503	3.582	3.617	3.7	3.623	3.625	3.601	3.357	3.491	3.621	3.879	3.689	3.61	3.635	3.555	3.446	3.54	3.557	3.754	3.673	3.617	3.632	3.576	3.652	3.381	3.584	3.712	3.669	3.586	3.563	3.556	3.75	3.489	3.704	3.69	3.748	3.642	3.659	3.617	3.761
145.pdb	7.259	-897.24	-1904.428	-806.492	4.101	4.249	4.491	4.156	4.111	3.643	4.348	4.827	4.224	4.538	4.419	4.492	4.904	3.959	7.988	8.167	4.313	4.411	4.375	4.555	4.485	3.88	6.695	6.659	4.147	4.238	4.193	4.347	4.185	3.713	6.144	6.033	4.175	4.327	4.494	4.332	4.252	3.771	5.726	5.457	4.232	4.273	4.498	4.277	4.227
146.pdb	5.147	-1076.6	-1999.15	-982.515	3.922	3.681	3.941	3.926	3.816	3.762	3.744	3.894	3.833	3.787	3.843	3.91	3.565	3.499	3.624	3.665	3.869	3.834	3.798	3.8	3.655	3.636	3.688	3.697	3.861	3.853	3.807	3.827	3.543	3.707	3.751	3.754	3.83	3.798	3.709	3.709	3.723	3.771	3.812	3.746	3.932	3.836	3.831	3.762	3.756
147.pdb	3.778	-1096.457	-2027.357	-1042.272	3.833	3.861	3.472	3.509	3.612	3.976	3.115	3.356	3.474	3.608	3.294	3.432	3.655	3.859	3.328	3.486	3.473	3.575	3.474	3.448	3.65	3.785	3.423	3.649	3.515	3.591	3.516	3.496	3.657	3.658	3.435	3.614	3.579	3.569	3.552	3.545	3.718	3.694	3.486	3.648	3.643	3.614	3.621	3.594	3.737
148.pdb	5.329	-997.406	-1959.255	-932.76	3.677	3.623	3.487	3.46	3.482	3.567	2.948	3.402	3.313	3.513	3.217	3.431	3.529	3.653	3.232	3.6	3.371	3.495	3.386	3.4	3.535	3.628	3.316	3.589	3.415	3.516	3.426	3.445	3.712	3.406	3.358	3.557	3.476	3.481	3.456	3.504	3.752	3.489	3.406	3.565	3.549	3.537	3.532	3.556	3.739
149.pdb	6.307	-1008.609	-1997.204	-945.283	3.639	3.628	3.537	3.538	5.212	4.426	2.938	3.398	3.288	3.513	3.238	3.468	4.419	4.044	3.235	3.382	3.371	3.521	3.444	3.455	4.126	3.886	3.894	3.73	3.414	3.533	3.469	3.484	3.855	3.994	3.805	3.682	3.503	3.513	3.5	3.52	3.898	3.973	4.101	3.975	3.597	3.575	3.595	3.581	3.855
150.pdb	5.388	-1103.776	-2035.518	-1016.778	3.94	3.965	4.73	4.942	3.577	3.575	4.642	4.898	4.291	4.432	4.686	4.92	3.439	3.43	4.157	4.5	4.437	4.602	4.502	4.698	3.618	3.611	3.964	4.192	4.322	4.445	4.371	4.517	3.658	3.474	4.155	4.379	4.284	4.407	4.157	4.271	3.864	3.607	4.084	4.22	4.352	4.362	4.245	4.248	3.877
151.pdb	5.977	-1097.834	-1994.835	-950.294	3.934	4.001	4.572	4.351	3.57	3.717	3.77	4.238	3.852	4.12	4.171	4.295	3.643	3.538	5.017	5.529	4.092	4.197	4.132	4.365	3.631	3.566	4.534	4.925	3.971	4.053	4.001	4.179	3.773	3.576	4.544	4.781	3.987	4.144	3.944	4.015	3.854	3.635	4.42	4.606	4.019	4.098	3.983	3.991	3.867
152.pdb	5.587	-1079.828	-1996.537	-974.331	3.739	3.76	3.552	3.493	3.716	3.758	2.935	3.29	3.337	3.525	3.244	3.392	4.353	4.081	3.241	3.588	3.409	3.514	3.44	3.424	4.215	3.988	3.4	3.645	3.541	3.586	3.565	3.519	3.967	3.85	3.438	3.607	3.6	3.567	3.85	3.696	3.992	3.847	3.461	3.56	3.682	3.612	3.89	3.719	3.95
153.pdb	6.202	-1113.693	-2039.817	-1033.752	4.285	4.935	5.807	6.168	3.632	3.666	5.978	6.555	5.132	5.745	5.893	6.362	3.404	3.568	5.738	6.268	5.357	5.886	5.643	6.129	3.516	3.609	5.036	5.4	4.953	5.338	5.168	5.52	3.707	3.456	5.229	5.592	4.991	5.403	4.769	5.11	3.911	3.589	4.981	5.168	4.947	5.189	4.762	4.945	3.973
154.pdb	5.387	-1127.19	-2035.13	-1044.914	3.914	3.905	4.009	4.186	3.943	3.88	3.072	3.409	3.493	3.657	3.541	3.798	3.729	3.686	3.386	3.29	3.665	3.833	3.555	3.681	3.673	3.653	3.571	3.487	3.639	3.772	3.557	3.658	3.529	3.859	3.681	3.662	3.628	3.707	3.548	3.625	3.628	3.866	3.805	3.828	3.694	3.738	3.628	3.67	3.676
155.pdb	6.325	-1045.599	-1901.969	-894.414	4.604	5.498	5.835	6.662	3.669	3.682	5.073	5.257	4.838	5.377	5.454	5.959	3.666	3.559	4.424	4.783	5.171	5.806	5.502	5.853	4.034	3.908	4.172	4.416	5.071	5.506	5.319	5.541	3.828	3.764	4.588	4.977	5.176	5.533	4.988	5.12	4.093	3.891	4.343	4.666	5.172	5.344	5.015	5	4.178
156.pdb	6.716	-1063.85	-1999.959	-928.732	4.14	4.133	4.52	4.213	3.591	3.631	5.516	6.932	4.828	5.533	5.018	5.572	3.671	3.776	5.963	6.745	4.725	5.093	4.844	5.231	3.797	3.881	5.173	5.707	4.556	4.842	4.645	4.946	3.873	3.648	5.01	5.333	4.544	4.783	4.466	4.741	4.076	3.776	4.654	4.935	4.601	4.701	4.536	4.665	4.087
157.pdb	6.559	-987.029	-1981.518	-874.516	3.858	3.646	4.167	3.978	3.491	3.531	6.154	9.136	5.006	6.391	5.16	6.557	3.365	3.468	5.673	7.551	4.726	5.587	4.675	5.636	3.497	3.582	4.945	6.211	4.485	5.143	4.446	5.179	3.643	3.456	4.751	5.653	4.328	4.873	4.205	4.825	3.887	3.633	4.538	5.182	4.418	4.784	4.315	4.744	3.882
158.pdb	7.824	-972.135	-1917.121	-894.022	3.84	3.885	3.976	3.981	5.026	4.112	2.968	3.328	3.404	3.607	3.472	3.655	6.078	5.922	3.442	3.317	3.595	3.731	3.519	3.589	5.264	5.152	3.97	3.582	3.605	3.701	3.548	3.594	5.892	9.764	3.971	3.682	3.607	3.652	4.265	4.422	5.51	8.581	4.461	3.967	3.67	3.685	4.218	4.327	5.232
159.pdb	7.08	-945.166	-1881.872	-833.568	4.222	4.259	4.661	4.656	3.481	3.578	3.472	3.695	3.847	3.977	4.066	4.176	3.564	3.54	3.539	3.604	4.118	4.203	3.985	3.991	3.576	3.559	3.519	3.595	3.989	4.052	3.889	3.893	3.676	4.062	3.805	3.86	3.956	3.966	3.84	3.815	3.713	4.013	4.192	4.12	3.939	3.941	3.843	3.815	3.798
160.pdb	6.775	-1048.051	-2010.339	-934.407	3.655	3.626	3.611	3.623	4.584	4.869	4.785	4.671	4.22	4.149	4.198	4.147	13.578	9.6	4.158	4.175	4.017	3.974	4.011	3.899	10.772	7.953	4.3	4.407	4.302	4.145	4.298	4.089	11.651	8.516	4.128	4.211	4.169	3.996	7.953	6.137	10.158	7.588	4.03	4.034	4.172	3.977	7.325	5.761	9.074
161.pdb	7.95	-1104.021	-1969.37	-1032.345	4.032	4.371	4.678	5.031	5.07	4.107	3.04	3.273	3.536	3.822	3.859	4.152	4.402	3.894	3.302	3.314	3.917	4.225	4.072	4.169	4.139	3.822	3.891	3.578	3.841	4.088	3.957	4.046	3.949	4.173	4.088	3.941	3.972	4.111	3.913	3.973	3.935	4.101	4.515	4.16	3.957	4.062	3.907	3.947	3.951
162.pdb	4.972	-942.328	-1927.358	-872.687	3.725	3.534	3.471	3.417	3.643	3.642	3.738	4.026	3.731	3.78	3.604	3.722	3.616	3.487	3.681	4.025	3.645	3.659	3.613	3.635	3.688	3.585	3.668	3.898	3.692	3.69	3.668	3.672	3.657	3.532	3.619	3.778	3.679	3.645	3.652	3.604	3.782	3.618	3.712	3.735	3.78	3.698	3.757	3.664	3.773
163.pdb	5.348	-1059.76	-1979.88	-969.337	3.705	3.666	3.525	3.525	3.878	3.833	2.924	3.332	3.315	3.499	3.224	3.428	3.911	3.758	3.335	3.894	3.385	3.508	3.375	3.447	3.812	3.733	3.516	3.874	3.442	3.552	3.435	3.506	3.832	3.632	3.518	3.786	3.489	3.538	3.537	3.541	3.838	3.665	3.717	3.961	3.551	3.581	3.591	3.584	3.816
164.pdb	5.108	-1100.16	-2052.289	-995.796	3.646	3.671	3.522	3.499	3.652	3.575	3.803	3.313	3.724	3.492	3.662	3.406	3.522	3.491	3.691	3.622	3.657	3.494	3.676	3.425	3.639	3.592	3.678	3.606	3.711	3.57	3.725	3.518	3.82	3.442	3.639	3.579	3.709	3.548	3.658	3.495	3.923	3.539	3.72	3.611	3.814	3.612	3.771	3.568	3.877
165.pdb	3.873	-940.944	-1932.513	-844.015	4.311	3.665	3.812	3.608	3.678	3.549	3.051	3.462	3.681	3.564	3.432	3.535	3.509	3.424	3.377	3.336	3.725	3.578	3.671	3.795	3.528	3.483	3.478	3.407	3.686	3.584	3.646	3.746	3.515	3.469	3.561	3.457	3.779	3.73	3.584	3.657	3.588	3.539	3.477	3.437	3.796	3.745	3.634	3.684	3.709
166.pdb	5.129	-939.089	-1887.486	-760.61	4.092	3.875	3.876	3.8	3.662	3.971	6.931	4.893	5.512	4.384	5.404	4.346	5.818	5.619	5.304	4.067	4.967	4.189	4.807	4.245	5.193	4.985	4.757	4.035	4.711	4.071	4.591	4.113	5.361	5.478	4.536	3.976	4.491	4.065	5.267	4.743	5.058	5.148	4.428	4.111	4.383	4.026	5.03	4.591	4.897
167.pdb	8.693	-1095.798	-1927.53	-921.586	3.907	4.142	3.626	3.575	3.357	3.832	8.102	6.443	6.005	5.293	5.864	5.009	12.112	9.625	5.874	4.964	5.212	4.72	5.106	4.532	9.29	7.631	5.035	4.587	4.821	4.451	4.741	4.31	11.983	19.524	4.683	4.334	4.574	4.276	7.966	6.531	10.356	16.392	4.748	4.481	4.454	4.208	7.28	6.087	9.282
168.pdb	8.302	-918.549	-1870.538	-812.095	5.073	7.213	6.328	7.963	3.4	3.691	9.631	10.245	7.352	8.729	7.98	9.104	3.312	3.406	6.673	7.298	7.011	8.474	7.367	8.193	3.398	3.49	5.582	6.096	6.151	7.27	6.418	7.059	3.465	3.453	5.768	6.562	6.149	7.09	5.78	6.272	3.828	3.7	5.269	5.867	6.005	6.69	5.696	6.008	4.036
169.pdb	6.673	-1134.97	-1998.858	-1000.847	4.986	6.584	7.307	8.816	3.333	3.444	3.356	3.663	4.171	5.124	5.332	6.239	3.459	3.472	3.673	4.123	5.216	6.354	5.662	6.386	3.542	3.562	3.56	3.897	4.84	5.701	5.174	5.725	3.454	3.939	4.497	5.126	5.136	5.897	4.856	5.28	3.556	3.917	4.468	4.998	4.941	5.553	4.707	5.039	3.794
170.pdb	7.658	-1118.134	-1955.427	-1014.687	4.584	5.3	5.981	6.648	3.839	3.632	3.676	3.917	4.13	4.608	4.829	5.282	3.736	3.489	3.79	4.107	4.747	5.288	5.152	5.48	3.683	3.554	3.806	3.949	4.454	4.887	4.758	5.031	3.628	3.766	4.35	4.623	4.723	5.085	4.533	4.694	3.71	3.783	4.411	4.731	4.61	4.879	4.451	4.554	3.856
171.pdb	5.31	-1111.68	-1973	-1005.881	3.932	4.184	4.728	5.38	4.273	3.747	4.11	4.509	4.021	4.346	4.419	4.944	3.988	3.783	3.826	4.071	4.257	4.691	4.387	4.691	3.922	3.76	3.975	3.963	4.14	4.446	4.238	4.446	3.864	4.175	4.163	4.318	4.177	4.394	4.131	4.321	3.978	4.137	4.167	4.166	4.22	4.326	4.182	4.265	3.971
172.pdb	7.123	-1055.066	-1943.937	-961.627	4.446	5.01	5.664	6.199	4.319	4.048	5.192	5.742	4.819	5.376	5.428	5.97	4.244	3.99	4.85	5.582	5.101	5.65	5.414	5.8	4.393	4.226	4.673	5.071	4.998	5.412	5.234	5.525	4.056	4.018	4.921	5.353	5.076	5.422	5.021	5.206	4.365	4.158	4.586	4.972	5.163	5.304	5.117	5.125	4.378
173.pdb	8.559	-1052.938	-1910.367	-925.6	8.806	12.435	10.285	14.088	3.553	3.703	4.17	3.663	6.488	8.049	7.228	8.876	3.557	3.57	3.852	3.592	7.754	10.062	8.235	9.363	3.682	3.591	3.752	3.629	6.798	8.455	7.159	7.931	3.852	4.357	5.386	6.244	7.488	8.831	6.439	7.032	4.017	4.286	5.076	5.689	7.02	8.027	6.146	6.527	4.815
174.pdb	8.141	-1058.173	-1943.87	-943.495	3.989	3.787	3.964	3.918	3.685	3.598	6.683	5.022	5.336	4.404	5.323	4.47	6.764	7.378	5.177	4.251	4.878	4.242	4.767	4.342	5.704	6.126	4.679	4.033	4.555	4.087	4.471	4.162	6.32	7.204	4.5	4.004	4.374	4.087	5.545	5.561	5.825	6.525	4.717	4.37	4.287	4.041	5.262	5.269	5.519
175.pdb	2.483	-1119.492	-2049.592	-1031.285	3.766	3.614	3.877	3.755	3.644	3.554	3.154	3.326	3.46	3.47	3.516	3.54	3.521	3.492	3.43	3.255	3.599	3.565	3.635	3.503	3.631	3.55	3.501	3.354	3.662	3.59	3.689	3.544	3.515	3.614	3.595	3.455	3.704	3.558	3.631	3.521	3.618	3.658	3.497	3.453	3.758	3.605	3.697	3.574	3.642
176.pdb	7.675	-993.874	-1961.542	-886.687	5.035	6.266	6.238	6.782	4.628	3.722	6.795	8.392	5.915	7.329	6.516	7.587	3.864	3.45	5.961	7.111	6.023	7.147	6.459	7.227	3.78	3.508	5.517	5.981	5.42	6.266	5.747	6.326	3.867	3.645	5.697	6.181	5.605	6.314	5.218	5.697	4.018	3.765	5.393	5.757	5.441	5.969	5.118	5.455	4.187
177.pdb	7.498	-1048.631	-1962.774	-966.223	3.859	3.851	4.223	4.584	4.518	4.401	5.987	5.162	4.923	4.506	5.105	4.873	4.127	4.012	4.837	4.361	4.689	4.532	4.617	4.394	4.037	4.007	4.73	4.374	4.481	4.398	4.427	4.294	4.216	4.615	4.604	4.427	4.314	4.206	4.289	4.16	4.225	4.488	4.423	4.297	4.304	4.168	4.284	4.13	4.164
178.pdb	10.945	-959.481	-1864.771	-853.131	9.24	9.785	8.489	8.796	4.987	4.011	3.218	3.334	6.229	6.56	5.853	6.065	22.135	15.815	8.136	8.021	6.982	7.305	7.596	8.149	16.048	11.815	7.086	6.685	6.205	6.433	6.665	7.065	16.696	17.892	7.437	7.213	7.18	7.609	13.189	11.176	14.237	15.079	6.761	6.414	6.717	6.978	11.724	9.951	13.405
179.pdb	5.135	-1071.368	-1985.465	-973.37	3.873	3.683	3.794	3.904	4.219	4.123	3.935	4.472	3.904	4.078	3.865	4.188	3.782	3.653	3.746	4.224	3.867	4.02	3.804	3.985	3.822	3.728	3.904	4.19	3.876	3.985	3.828	3.958	3.935	3.65	3.876	4.119	3.837	3.903	3.731	3.803	4.051	3.752	4.003	4.116	3.951	3.946	3.863	3.863	4.022
180.pdb	6.274	-1073.789	-1920.123	-938.091	4.128	4.53	5.886	5.936	3.914	3.636	4.776	5.443	4.452	4.987	5.331	5.69	4.055	4.208	4.629	5.54	4.93	5.303	5.288	5.628	4.073	4.161	4.391	4.905	4.725	4.994	4.994	5.238	3.87	3.997	4.765	5.163	4.821	5.096	4.834	5.146	4.064	4.033	4.579	4.802	4.823	4.943	4.835	4.984	4.074
181.pdb	5.837	-1123.742	-2010.167	-1029.561	3.901	3.933	4.318	4.405	3.964	3.503	3.047	3.385	3.474	3.659	3.682	3.895	3.714	3.467	3.298	3.364	3.755	3.908	3.75	3.859	3.66	3.509	3.52	3.41	3.704	3.829	3.7	3.792	3.522	3.734	3.719	3.659	3.74	3.82	3.653	3.72	3.605	3.756	3.799	3.764	3.773	3.825	3.7	3.741	3.654
182.pdb	5.361	-1069.925	-1990.915	-979.548	3.666	3.633	3.612	3.643	3.648	3.638	5.939	6.773	4.802	5.203	4.775	5.208	3.472	3.42	4.733	5.336	4.406	4.683	4.395	4.65	3.675	3.585	4.371	4.77	4.324	4.491	4.316	4.466	3.74	3.537	4.182	4.488	4.186	4.299	4.112	4.213	3.99	3.686	4.12	4.252	4.32	4.296	4.258	4.224	3.936
183.pdb	4.941	-1086.54	-2013.741	-1001.479	3.659	3.661	3.526	3.505	4.031	3.794	3.717	3.936	3.688	3.798	3.621	3.72	3.733	3.618	3.62	3.813	3.634	3.701	3.676	3.615	3.772	3.664	3.757	3.807	3.688	3.714	3.72	3.65	3.737	3.555	3.699	3.731	3.707	3.652	3.663	3.608	3.855	3.63	3.785	3.728	3.81	3.698	3.773	3.662	3.822
184.pdb	5.008	-991.973	-1964.42	-909.543	3.861	3.856	3.445	3.497	3.628	3.806	12.241	7.617	8.051	5.736	7.843	5.557	4.317	4.233	7.904	5.689	6.516	4.99	6.479	4.89	4.101	4.084	6.478	5.062	5.804	4.689	5.777	4.614	3.886	3.942	5.72	4.671	5.394	4.462	5.622	4.623	3.898	3.954	5.192	4.432	5.152	4.385	5.343	4.519	3.892
185.pdb	7.965	-1111.097	-1996.722	-1006.125	5.544	7.394	8.002	10.07	3.497	3.61	3.014	3.278	4.279	5.336	5.508	6.674	3.563	3.522	3.569	3.944	5.52	6.914	6.081	6.983	3.67	3.709	3.545	3.833	5.111	6.206	5.531	6.258	3.624	3.94	4.659	5.392	5.534	6.485	5.151	5.693	3.671	3.915	4.74	5.353	5.255	6.04	4.936	5.38	3.983
186.pdb	9.935	-966.349	-1918.901	-886.389	3.535	3.567	11.768	17.172	3.888	4.308	18.269	18.802	10.902	11.184	15.019	17.987	26.151	19.006	13.424	12.916	11.191	13.18	11.78	13.338	19.062	14.05	10.245	10.047	9.614	10.92	10.056	11.038	20.366	20.434	10.626	11.828	8.752	9.544	17.728	15.571	17.106	17.161	9.133	10.216	7.971	8.631	15.451	13.654	14.844
187.pdb	6.024	-1097.482	-1989.515	-975.508	4.199	4.596	3.722	3.781	5.352	5.149	6.358	4.645	5.279	4.62	5.04	4.213	10.346	7.799	4.959	4.031	4.76	4.341	4.602	4.077	8.176	6.42	5.09	4.403	4.529	4.171	4.41	3.973	7.575	6.339	4.748	4.248	4.368	4.098	6.596	5.268	6.836	5.833	4.835	4.337	4.287	4.049	6.143	5.025	6.397
188.pdb	4.663	-1108.37	-2051.76	-1034.682	3.661	3.626	3.573	3.53	3.729	3.606	3.18	3.282	3.42	3.454	3.376	3.406	3.608	3.476	3.36	3.365	3.471	3.479	3.529	3.402	3.633	3.555	3.483	3.445	3.524	3.538	3.567	3.48	3.646	3.549	3.506	3.467	3.586	3.509	3.551	3.453	3.727	3.619	3.601	3.417	3.663	3.574	3.634	3.527	3.716
189.pdb	6.216	-1090.672	-1962.909	-999.583	4.721	5.971	5.888	7.047	3.558	3.54	4.191	4.314	4.456	5.143	5.039	5.681	3.409	3.413	3.856	3.836	4.933	5.778	5.206	5.612	3.676	3.695	3.756	3.737	4.752	5.398	4.956	5.274	3.517	3.766	4.289	4.565	4.909	5.414	4.617	4.877	3.775	3.892	4.11	4.334	4.893	5.244	4.649	4.796	3.933
190.pdb	7.295	-1112.604	-2004.318	-1005.624	3.931	4.14	4.994	5.416	3.332	3.444	3.784	3.355	3.858	3.748	4.389	4.386	3.641	3.52	3.82	3.844	4.237	4.304	4.3	4.3	4.16	4.039	3.657	3.71	4.477	4.497	4.525	4.495	4.048	3.84	3.991	4.137	4.406	4.424	4.41	4.315	4.006	3.86	4.136	4.333	4.311	4.343	4.314	4.253	3.993
191.pdb	6	-1086.061	-1959.685	-973.287	3.897	3.762	4.197	4.391	3.943	3.627	5.379	6.473	4.638	5.118	4.788	5.432	3.569	3.443	4.433	5.104	4.491	4.876	4.462	4.876	3.835	3.838	4.269	4.612	4.46	4.814	4.438	4.814	3.878	3.643	4.251	4.557	4.33	4.604	4.19	4.503	4.149	3.817	4.116	4.306	4.481	4.588	4.364	4.504	4.107
192.pdb	4.516	-1108.22	-2021.895	-1035.091	3.955	3.716	3.499	3.489	3.645	3.716	3.605	3.403	3.78	3.56	3.552	3.446	3.465	3.542	3.621	3.373	3.687	3.536	3.667	3.442	3.564	3.616	3.629	3.487	3.705	3.593	3.691	3.523	3.678	3.512	3.597	3.488	3.744	3.561	3.61	3.492	3.801	3.602	3.659	3.478	3.836	3.629	3.724	3.571	3.827
193.pdb	5.607	-1038.882	-1988.483	-940.078	3.883	3.717	4.023	3.998	3.616	3.579	2.957	3.297	3.42	3.507	3.49	3.647	3.882	3.775	3.358	3.263	3.621	3.671	3.502	3.545	3.826	3.733	3.444	3.368	3.645	3.665	3.555	3.571	3.811	4.114	3.589	3.525	3.621	3.6	3.673	3.651	3.853	4.058	3.699	3.57	3.688	3.639	3.732	3.682	3.858
194.pdb	6.492	-953.806	-1979.13	-883.37	3.964	3.839	3.693	3.687	4.39	4.34	3.18	3.324	3.572	3.581	3.437	3.505	5.588	5.239	3.56	3.929	3.613	3.616	3.411	3.476	4.946	4.761	3.836	4.066	3.625	3.664	3.474	3.559	4.528	4.382	3.801	3.971	3.572	3.615	4.136	4.075	4.414	4.269	3.895	3.993	3.637	3.648	4.107	4.032	4.339
195.pdb	8.205	-999.358	-1937.791	-907.755	7.477	10.427	16.376	18.706	3.993	4.28	4.408	4.123	5.943	7.275	10.392	11.415	3.746	3.858	3.989	3.904	9.42	11.085	9.559	10.784	3.701	3.815	3.99	4.03	7.968	9.246	8.072	9.021	3.662	3.877	7.087	7.699	7.953	9.302	7.157	7.904	3.862	3.967	6.312	6.88	7.404	8.473	6.741	7.308	4.464
196.pdb	7.272	-1078.811	-1991.109	-999.556	3.873	3.611	4.019	3.582	3.509	3.499	3.997	3.406	3.935	3.509	4.008	3.494	3.964	4.093	3.874	3.862	3.963	3.533	3.902	3.471	4.005	4.082	3.752	3.741	3.994	3.665	3.948	3.618	3.908	3.939	3.819	3.701	3.933	3.617	4.042	3.832	3.886	3.939	4.048	4.643	3.911	3.67	4.001	3.849	3.884
197.pdb	8.557	-1051.02	-1907.531	-943.848	6.851	7.32	7.768	8.041	4.616	4.085	3.337	3.314	5.094	5.317	5.553	5.678	10.111	7.182	5.245	5.416	5.985	6.225	6.354	6.638	8.155	6.116	5.035	4.972	5.55	5.665	5.826	5.974	8.217	7.318	5.718	5.739	6.031	6.243	7.782	6.835	7.454	6.622	5.395	5.227	5.759	5.843	7.219	6.336	7.353
198.pdb	2.153	-1078.484	-1978.567	-981.557	3.742	3.636	3.487	3.506	3.821	3.671	3.449	3.533	3.595	3.585	3.468	3.519	3.673	3.554	3.373	3.295	3.559	3.558	3.531	3.48	3.744	3.609	3.522	3.42	3.641	3.599	3.62	3.54	3.602	3.547	3.514	3.442	3.644	3.559	3.601	3.519	3.677	3.603	3.777	3.601	3.7	3.603	3.664	3.57	3.688
199.pdb	5.632	-1117.224	-2001.045	-1040.671	4.043	4.198	4.79	4.727	3.856	3.691	5.076	4.55	4.56	4.374	4.933	4.639	3.726	3.685	4.269	3.976	4.636	4.492	4.677	4.49	3.835	3.807	4.131	3.881	4.49	4.381	4.52	4.38	3.833	3.648	4.296	4.093	4.425	4.343	4.336	4.24	4.054	3.795	4.225	3.967	4.51	4.35	4.436	4.264	4.052
200.pdb	7.582	-1150.571	-2001.752	-1032.309	3.903	3.909	3.524	3.55	4.217	3.994	3.953	3.65	3.928	3.78	3.738	3.6	4.991	4.419	3.986	4.052	3.793	3.703	3.714	3.544	4.519	4.138	4.063	4.033	3.738	3.671	3.678	3.552	5.057	5.274	3.928	3.912	3.723	3.623	4.096	3.81	4.819	4.984	4.037	4.068	3.747	3.656	4.057	3.812	4.666
201.pdb	5.754	-990.593	-1970.75	-908.355	3.96	3.791	3.791	3.989	4.448	4.051	3.024	3.352	3.492	3.571	3.408	3.671	3.952	3.729	3.304	3.265	3.592	3.711	3.47	3.559	3.866	3.712	3.685	3.527	3.617	3.702	3.526	3.589	3.656	3.97	3.712	3.643	3.613	3.629	3.512	3.552	3.739	3.949	3.895	3.831	3.689	3.668	3.605	3.604	3.776
202.pdb	6.595	-1056.077	-2025.961	-987.651	3.76	3.642	3.644	3.532	4.49	4.438	2.977	3.36	3.368	3.501	3.311	3.446	4.333	4.55	4	4.642	3.46	3.511	3.428	3.53	4.227	4.34	4.164	4.574	3.599	3.613	3.575	3.627	4.17	3.998	4.034	4.313	3.612	3.63	3.695	3.834	4.179	3.976	4.077	4.136	3.712	3.673	3.781	3.843	4.109
203.pdb	5.158	-1115.165	-2052.604	-1007.577	3.872	3.696	3.763	3.81	3.565	3.561	4.383	3.627	4.127	3.662	4.073	3.719	3.438	3.423	4.202	4.126	4.006	3.711	3.956	3.737	3.546	3.507	3.99	3.937	3.945	3.702	3.908	3.722	3.706	3.342	3.933	3.906	3.901	3.717	3.788	3.634	3.859	3.466	3.933	3.834	3.996	3.758	3.902	3.689	3.861
204.pdb	6.364	-955.57	-1968.158	-855.904	3.896	3.999	4.466	4.55	3.801	3.768	4.473	5.611	4.185	4.805	4.469	5.08	3.552	3.616	4.887	5.848	4.278	4.72	4.531	5.003	3.716	3.815	4.525	5.154	4.22	4.594	4.409	4.806	3.894	3.589	4.51	5.003	4.307	4.645	4.188	4.538	4.075	3.736	4.305	4.664	4.389	4.591	4.29	4.501	4.045
205.pdb	5.435	-1159.824	-2077.527	-1091.633	3.812	3.656	4.072	4.236	3.449	3.509	4.023	3.811	3.918	3.733	4.048	4.023	3.382	3.463	4.314	4.508	3.969	3.901	3.973	3.971	3.459	3.515	4.026	4.175	3.88	3.83	3.883	3.883	3.654	3.374	4.038	4.19	3.869	3.838	3.77	3.79	3.775	3.497	3.971	3.99	3.934	3.863	3.851	3.823	3.781
206.pdb	6.347	-1070.376	-1941.572	-976.305	3.912	3.867	4.603	4.584	3.774	3.615	5.486	6.855	4.699	5.361	5.045	5.719	3.557	3.485	4.56	5.469	4.667	5.102	4.722	5.225	3.846	3.914	4.298	4.851	4.606	5.019	4.647	5.111	3.764	3.778	4.374	4.784	4.5	4.862	4.386	4.76	4.043	3.92	4.176	4.486	4.61	4.8	4.515	4.715	4.021
207.pdb	5.094	-1056.979	-2048.187	-968.722	3.877	3.724	3.737	3.656	3.899	3.994	3.891	3.783	3.884	3.753	3.814	3.719	3.562	3.615	3.852	3.981	3.835	3.721	3.795	3.729	3.603	3.638	3.867	3.986	3.797	3.711	3.768	3.718	3.749	3.493	3.835	3.903	3.79	3.719	3.659	3.621	3.85	3.586	4.007	4.036	3.867	3.759	3.759	3.678	3.854
208.pdb	6.068	-1107.85	-2009.862	-992.785	3.831	3.625	3.923	3.724	3.771	4.22	3.086	3.449	3.458	3.537	3.504	3.586	3.913	4.261	3.564	4.147	3.613	3.599	3.575	3.632	3.881	4.196	3.633	4.171	3.664	3.716	3.636	3.741	3.978	4.124	3.706	4.06	3.675	3.717	3.72	3.853	4.007	4.067	3.624	3.922	3.749	3.738	3.787	3.851	3.978
209.pdb	5.672	-1067.572	-1995.356	-972.215	3.763	3.686	3.596	3.733	3.972	3.784	2.981	3.349	3.372	3.517	3.288	3.541	4.007	3.77	3.419	3.776	3.447	3.589	3.439	3.496	3.942	3.753	3.604	3.778	3.538	3.622	3.532	3.552	3.976	4.173	3.602	3.767	3.578	3.579	3.634	3.593	4.005	4.124	3.722	3.818	3.669	3.636	3.715	3.648	3.965
210.pdb	5.362	-1058.033	-1986.192	-905.299	3.671	3.576	3.917	4.034	3.342	3.528	6.756	8.242	5.213	5.909	5.337	6.138	3.754	4.293	4.958	5.679	4.781	5.284	4.819	5.242	3.769	4.12	4.419	4.962	4.536	4.906	4.564	4.875	3.858	3.85	4.294	4.73	4.385	4.615	4.484	4.912	4.078	3.987	4.223	4.559	4.481	4.602	4.563	4.849	4.01
211.pdb	4.932	-1109.772	-2029.056	-971.218	3.828	3.656	3.818	3.835	3.673	3.593	4.776	5.547	4.302	4.602	4.297	4.691	3.471	3.461	4.139	4.602	4.141	4.346	4.062	4.29	3.651	3.649	3.984	4.266	4.109	4.265	4.05	4.223	3.742	3.532	3.942	4.158	4.006	4.11	3.894	4.045	3.926	3.666	3.925	3.994	4.115	4.125	4.021	4.071	3.91
212.pdb	4.142	-1078.968	-1969.16	-992.191	3.766	3.634	3.674	3.642	3.464	3.669	3.031	3.399	3.399	3.516	3.353	3.52	3.628	3.678	3.493	3.986	3.49	3.558	3.458	3.523	3.602	3.663	3.483	3.881	3.505	3.577	3.481	3.55	3.609	3.604	3.531	3.821	3.538	3.567	3.543	3.578	3.656	3.645	3.582	3.898	3.589	3.608	3.593	3.616	3.675
213.pdb	9.099	-1050.349	-1902.84	-912.99	3.87	3.706	4.129	3.748	3.538	3.552	4.384	3.51	4.127	3.608	4.257	3.629	6.68	6.633	6.381	6.332	4.128	3.655	4.087	3.692	6.05	5.936	5.434	5.405	4.293	3.877	4.263	3.904	5.403	5.274	5.107	4.991	4.184	3.865	5.374	5.066	5.092	5.034	5.214	5.53	4.128	3.9	5.12	4.901	4.888
214.pdb	5.169	-1147.803	-2104.932	-1044.395	3.94	4.091	4.725	5.108	3.607	3.496	3.71	3.537	3.825	3.814	4.217	4.323	3.442	3.368	4.01	4.224	4.125	4.246	4.222	4.328	3.541	3.472	3.876	3.981	4.028	4.104	4.101	4.166	3.659	3.38	4.088	4.263	4.069	4.151	3.936	3.98	3.774	3.486	4.094	4.072	4.096	4.11	3.986	3.968	3.802
215.pdb	6.629	-965.475	-1910.52	-904.347	3.711	3.677	3.582	3.527	3.855	3.624	2.992	3.45	3.351	3.563	3.287	3.489	4.377	3.98	4.235	4.526	3.428	3.551	3.448	3.485	4.264	3.944	4.108	4.226	3.58	3.631	3.595	3.581	4.339	4.459	3.977	4.051	3.618	3.6	3.856	3.732	4.292	4.368	4.042	3.971	3.699	3.667	3.897	3.777	4.195
216.pdb	10.866	-839.968	-1798.984	-697.185	7.556	8.417	7.045	6.911	4.858	3.993	5.847	5.272	6.702	6.845	6.446	6.091	15.006	10.128	8.907	9.265	6.816	6.867	7.551	7.717	11.635	8.246	7.558	7.508	6.335	6.271	6.887	6.908	10.632	8.667	7.429	7.358	7.021	7.21	10.54	8.779	9.448	7.736	6.737	6.537	6.636	6.677	9.569	7.985	9.133
217.pdb	4.722	-1088.01	-2037.389	-1037.732	3.703	3.614	3.665	3.591	3.46	3.521	3.036	3.431	3.369	3.522	3.351	3.511	3.367	3.576	3.504	3.923	3.468	3.545	3.475	3.523	3.484	3.616	3.489	3.789	3.531	3.583	3.536	3.566	3.69	3.508	3.533	3.74	3.569	3.576	3.483	3.579	3.72	3.568	3.708	3.816	3.615	3.614	3.543	3.617	3.717
218.pdb	5.2	-1161.735	-2067.803	-1106.551	3.837	3.742	4.215	4.211	3.66	3.67	3.994	4.121	3.915	3.932	4.105	4.166	3.412	3.512	4.251	4.63	4.015	4.025	4.08	4.167	3.501	3.598	4.054	4.31	3.931	3.961	3.979	4.068	3.71	3.434	4.094	4.285	3.951	4.003	3.816	3.925	3.828	3.562	4.096	4.168	4.009	4.014	3.897	3.95	3.83
219.pdb	5.42	-1085.226	-1983.405	-904.211	3.994	4.168	5.027	5.585	3.391	3.484	5.356	6.396	4.675	5.282	5.192	5.99	3.374	3.498	4.423	5.104	4.792	5.383	4.884	5.433	3.531	3.61	4.079	4.564	4.556	4.995	4.625	5.033	3.712	3.784	4.316	4.819	4.498	4.86	4.371	4.729	3.916	3.887	4.209	4.595	4.538	4.766	4.431	4.657	3.929
220.pdb	4.921	-1036.397	-1939.698	-927.36	3.9	3.733	4.228	4.094	3.787	3.722	4.101	4.327	4.001	4.03	4.164	4.21	3.699	3.816	3.765	3.831	4.076	4.051	4.035	4.043	3.754	3.775	3.772	3.795	4.023	3.962	3.992	3.956	3.744	3.681	3.886	3.869	3.974	3.911	3.916	3.946	3.883	3.733	3.9	3.819	4.051	3.916	4.003	3.945	3.886
221.pdb	5.62	-1083.314	-1977.512	-940.025	3.853	3.952	4.422	4.561	3.591	3.62	4.249	4.886	4.051	4.419	4.335	4.723	3.461	3.343	4.477	5.276	4.175	4.466	4.289	4.623	3.545	3.468	4.182	4.724	4.059	4.279	4.145	4.397	3.727	3.508	4.242	4.683	4.086	4.308	3.982	4.131	3.865	3.614	4.178	4.483	4.141	4.263	4.055	4.115	3.863
222.pdb	9.919	-882.328	-1886.306	-773.615	9.349	12.786	9.321	12.378	4.525	3.534	5.081	4.281	7.215	8.534	7.201	8.329	4.064	3.606	7.194	6.332	7.917	9.815	8.616	9.657	4.026	3.7	6.304	5.399	6.925	8.333	7.45	8.215	3.921	3.672	7.059	7.144	7.83	9.129	6.68	7.307	4	3.749	6.814	6.743	7.244	8.284	6.286	6.766	4.892
223.pdb	7.915	-1075.733	-1958.581	-973.904	8.086	10.191	10.692	13.115	3.53	3.651	5.014	5.135	6.55	7.663	7.853	9.125	4.731	4.165	8.733	8.326	7.931	9.48	8.322	9.811	4.399	3.991	6.999	6.768	6.882	8.021	7.175	8.268	4.133	3.833	7.922	8.355	7.358	8.653	6.927	7.551	4.249	3.847	6.962	7.352	6.917	7.861	6.557	6.942	4.888
224.pdb	4.855	-1132.175	-2058.641	-1066.514	3.65	3.659	3.504	3.507	4.153	4.07	3.505	3.596	3.578	3.628	3.505	3.552	3.689	3.682	3.493	3.504	3.553	3.587	3.602	3.487	3.682	3.721	3.713	3.693	3.582	3.641	3.618	3.565	3.731	3.622	3.661	3.646	3.625	3.584	3.54	3.511	3.852	3.698	3.762	3.631	3.744	3.653	3.673	3.592	3.818
225.pdb	5.98	-1076.267	-1995.319	-970.486	4.014	4.072	4.867	4.904	4.371	3.706	3.729	3.663	3.872	3.868	4.298	4.284	3.864	3.488	3.652	3.693	4.203	4.213	4.244	4.208	3.891	3.674	3.892	3.698	4.139	4.172	4.169	4.168	3.719	3.721	4.135	3.999	4.138	4.149	4.007	3.988	3.887	3.798	4.131	3.848	4.208	4.142	4.098	4.008	3.908
226.pdb	3.367	-1093.716	-2020.247	-1021.279	3.875	3.8	3.999	4.002	3.745	3.581	3.295	3.408	3.585	3.604	3.647	3.705	3.556	3.463	3.293	3.247	3.723	3.737	3.656	3.633	3.882	3.727	3.444	3.358	3.926	3.866	3.875	3.789	3.671	3.665	3.582	3.519	3.875	3.791	3.774	3.7	3.764	3.723	3.569	3.592	3.919	3.818	3.834	3.743	3.782
227.pdb	6.235	-939.28	-1915.351	-855.087	5.214	6.118	6.867	8.224	3.771	3.924	5.92	7.35	5.567	6.734	6.393	7.787	3.91	3.72	5.521	6.397	6	7.23	6.331	7.261	3.898	3.741	4.937	5.573	5.469	6.368	5.717	6.391	3.718	3.645	5.42	6.235	5.616	6.336	5.383	5.816	3.889	3.741	5.056	5.633	5.442	5.968	5.248	5.535	4.11
228.pdb	16.848	-960.639	-1879.839	-853.613	37.015	35.822	51.7	47.16	3.755	3.537	3.075	3.32	20.045	19.571	27.387	25.24	18.882	15.385	12.303	12.153	30.597	28.767	32.069	32.004	13.813	11.465	9.454	9.281	23.866	22.482	24.97	24.909	34.529	30.105	20.015	18.751	27.379	27.092	26.778	25.374	28.424	24.847	16.804	15.647	23.483	23.212	22.982	21.781	29.856
229.pdb	8.886	-820.602	-1819.103	-731.484	3.701	3.598	3.679	3.656	3.897	3.931	4.634	4.347	4.167	3.973	4.156	4.002	3.805	3.633	9.313	9.984	4.005	3.867	4.295	4.92	4.35	4.22	7.508	7.966	4.364	4.249	4.582	5.038	4.229	4.347	6.551	6.889	4.405	4.75	4.408	4.697	4.547	4.639	6.351	7.874	4.641	4.926	4.643	4.882	4.406
230.pdb	5.197	-1115.298	-2050.186	-1057.887	3.877	3.925	3.776	3.697	4.055	3.632	3.608	3.385	3.743	3.655	3.692	3.541	3.655	3.569	4.588	4.623	3.754	3.669	4	3.857	3.743	3.722	4.411	4.293	3.795	3.759	3.98	3.9	3.894	3.541	4.252	4.144	3.959	3.905	3.835	3.821	4.024	3.642	4.188	3.981	4.056	3.928	3.953	3.858	3.999
231.pdb	4.812	-1135.999	-2064.168	-1055.147	3.868	3.724	4.39	4.365	3.621	3.58	5.031	4.815	4.449	4.269	4.711	4.59	3.427	3.403	4.27	4.261	4.43	4.301	4.398	4.293	3.534	3.512	4.054	4.034	4.259	4.159	4.236	4.153	3.716	3.383	4.138	4.117	4.162	4.067	4.035	3.967	3.867	3.522	4.144	4.126	4.213	4.069	4.107	3.986	3.867
232.pdb	3.514	-1072.415	-2016.291	-998.839	3.995	3.754	3.495	3.509	3.63	3.903	5.531	4.465	4.763	4.109	4.513	3.987	4.202	4.185	4.674	3.794	4.34	3.909	4.212	3.816	4.19	4.038	4.326	3.831	4.297	3.868	4.201	3.798	4.12	4.101	4.118	3.75	4.16	3.789	4.316	3.932	4.075	4.043	3.905	3.672	4.116	3.792	4.245	3.911	4.062
233.pdb	7.173	-1023.583	-1981.933	-947.465	5.827	7.202	7.608	8.737	4.944	4.943	4.337	3.917	5.082	5.56	5.972	6.327	4.452	4.331	3.975	3.748	5.924	6.619	6.479	6.669	4.588	4.668	4.298	4.147	5.658	6.3	6.074	6.337	4.35	4.804	5.125	5.294	6.025	6.51	5.652	5.814	4.255	4.639	4.898	5.003	5.667	6.089	5.356	5.508	4.517
234.pdb	4.575	-1110.664	-1994.284	-1001.181	3.679	3.613	3.531	3.501	3.622	3.843	6.249	4.565	4.964	4.089	4.89	4.033	4.072	4.023	6.916	6.027	4.486	3.893	4.608	4.054	4.091	3.981	5.818	5.299	4.397	3.894	4.489	4.015	4.962	5.111	5.246	4.849	4.327	3.934	4.495	4.053	4.762	4.878	4.811	4.584	4.266	3.936	4.406	4.035	4.582
235.pdb	5.268	-1101.755	-1997.883	-1009.078	3.754	3.602	3.762	3.667	3.71	3.7	3.813	4.604	3.783	4.103	3.787	4.135	3.672	3.598	3.903	4.675	3.776	3.957	3.756	4.005	3.664	3.644	3.839	4.35	3.745	3.902	3.73	3.938	3.831	3.597	3.82	4.179	3.734	3.87	3.71	3.849	3.911	3.675	3.888	4.09	3.817	3.89	3.797	3.873	3.885
236.pdb	7.998	-1070.237	-1994.835	-983.965	4.099	4.351	4.414	4.149	7.185	6.489	3.261	4.008	3.68	4.179	3.838	4.078	5.491	5.127	4.606	5.655	3.925	4.169	3.956	4.192	4.917	4.655	5.466	5.933	3.886	4.055	3.909	4.072	4.742	4.248	5.203	5.487	3.947	4.128	3.886	4.011	4.581	4.158	5.4	5.599	3.946	4.073	3.895	3.975	4.501
237.pdb	5.809	-1064.139	-1969.982	-921.269	3.909	3.883	4.23	4.461	3.615	3.62	5.25	5.945	4.58	4.914	4.74	5.203	3.722	3.903	4.294	4.595	4.463	4.763	4.468	4.779	4.037	4.111	4.068	4.27	4.514	4.704	4.518	4.716	4.139	4.043	4.109	4.318	4.396	4.55	4.38	4.61	4.361	4.162	3.948	4.141	4.538	4.565	4.525	4.615	4.286
238.pdb	8.385	-988.362	-1909.525	-885.185	4.213	4.511	3.764	3.895	4.008	3.661	3.569	3.73	3.891	4.121	3.666	3.812	5.167	4.823	3.804	4.136	3.849	4.045	3.783	3.766	4.68	4.509	3.872	3.977	3.813	4.004	3.764	3.795	5.408	7.861	3.845	3.957	3.854	3.938	4.276	4.233	5.201	7.136	3.984	4.15	3.94	3.988	4.292	4.233	5.036
239.pdb	5.405	-1020.086	-1938.549	-888.318	3.618	3.677	3.466	3.464	4.53	4.225	3.374	3.758	3.496	3.718	3.42	3.611	4.336	4.157	3.505	3.585	3.486	3.633	3.553	3.589	4.241	4.081	3.846	3.798	3.627	3.707	3.677	3.674	4.004	3.894	3.751	3.715	3.666	3.675	3.77	3.758	4.077	3.91	3.861	3.706	3.783	3.725	3.87	3.794	4
240.pdb	3.092	-1067.399	-2034.399	-975.808	3.784	3.644	3.808	3.797	3.531	3.686	3.046	3.326	3.415	3.485	3.427	3.562	3.558	3.606	3.209	3.254	3.546	3.589	3.536	3.499	3.634	3.631	3.316	3.398	3.606	3.612	3.599	3.544	3.64	3.563	3.439	3.497	3.636	3.564	3.596	3.541	3.715	3.62	3.411	3.473	3.699	3.612	3.666	3.592	3.727
241.pdb	5.9	-1064.071	-2005.847	-982.361	3.858	3.804	4.379	4.201	3.786	3.811	3.454	3.891	3.656	3.848	3.916	4.046	3.703	3.809	4.334	5.001	3.897	3.965	3.993	4.185	3.753	3.794	4.152	4.605	3.886	3.915	3.958	4.08	3.885	3.579	4.208	4.504	3.938	4.025	3.89	4.026	3.967	3.644	4.123	4.278	3.998	4.005	3.958	4.005	3.949
242.pdb	8.862	-1023.103	-1922.952	-907.016	9.098	10.487	10.773	11.358	4.246	3.825	5.232	5.801	7.165	8.144	8.003	8.58	7.421	5.455	9.134	9.469	8.368	9.216	8.974	9.911	6.218	4.88	7.505	7.588	7.229	7.844	7.684	8.366	5.563	4.587	8.322	8.53	7.967	8.79	8.266	8.11	5.368	4.466	7.475	7.544	7.404	7.988	7.653	7.421	5.989
243.pdb	7.877	-1085.313	-1993.987	-983.462	3.803	3.675	5.021	4.751	3.54	3.748	4.884	4.193	4.344	3.934	4.953	4.472	4.027	5.356	4.799	4.774	4.57	4.206	4.596	4.393	4.061	5.131	4.379	4.432	4.459	4.325	4.48	4.465	3.92	5.08	4.54	4.512	4.344	4.307	4.486	4.965	3.898	4.858	4.481	4.487	4.255	4.251	4.374	4.799	3.883
244.pdb	9.301	-941.753	-1894.908	-780.615	4.863	5.16	5.421	5.208	3.723	3.63	9.169	12.34	7.016	8.75	7.295	8.774	4.099	3.972	6.854	8.921	6.484	7.569	6.771	7.825	4.397	4.369	5.811	7.157	6.111	6.968	6.326	7.16	4.117	4.074	5.713	6.67	6.033	6.76	5.956	6.591	4.477	4.369	5.38	6.288	6.014	6.558	5.95	6.417	4.542
245.pdb	5.912	-1060.332	-1995.93	-982.227	3.672	3.778	3.451	3.511	3.771	3.81	3.003	3.35	3.337	3.564	3.227	3.431	4.16	4.149	3.336	3.722	3.375	3.546	3.417	3.435	4.063	4.003	3.481	3.751	3.499	3.588	3.53	3.504	4.028	3.777	3.473	3.691	3.558	3.559	3.734	3.701	4.032	3.784	3.568	3.646	3.64	3.601	3.786	3.72	3.972
246.pdb	6.11	-1095.688	-1953.814	-962.344	5.11	5.816	8.189	8.789	3.468	3.513	5.174	6.525	5.142	6.171	6.681	7.657	3.351	3.325	5.143	6.096	6.157	7.043	6.762	7.749	3.434	3.426	4.584	5.235	5.518	6.189	5.972	6.719	3.633	3.348	5.485	6.123	5.799	6.538	5.424	6.002	3.834	3.496	5.168	5.664	5.606	6.13	5.293	5.683	4.047
247.pdb	7.37	-1131.237	-1995.376	-1004.076	3.937	3.727	3.94	3.928	6.316	3.724	3.53	3.39	3.733	3.559	3.735	3.659	5.204	3.932	3.554	3.486	3.802	3.682	3.663	3.6	4.679	3.836	4.475	3.566	3.759	3.672	3.654	3.611	4.282	4.107	4.341	3.656	3.711	3.634	3.742	3.717	4.19	4.045	4.741	3.94	3.729	3.661	3.755	3.73	4.148
248.pdb	11.344	-1117.015	-1930.205	-957.947	3.597	3.629	3.501	3.469	4.153	3.755	5.476	5.121	4.536	4.375	4.489	4.295	9.143	8.877	4.641	4.237	4.191	4.073	4.275	4.012	7.845	7.634	4.478	4.077	4.456	4.342	4.519	4.296	7.305	6.873	4.234	3.925	4.334	4.163	6.442	6.237	6.752	6.396	7.376	6.274	4.368	4.217	6.124	5.945	6.226
249.pdb	5.814	-967.245	-1964.997	-897.166	3.674	3.616	3.838	3.74	3.462	3.672	3.755	3.721	3.714	3.668	3.796	3.731	3.377	3.601	3.766	4.055	3.756	3.692	3.755	3.684	3.462	3.618	3.665	3.927	3.724	3.682	3.724	3.676	3.676	3.466	3.708	3.881	3.714	3.664	3.638	3.647	3.753	3.55	3.928	4.08	3.772	3.701	3.709	3.687	3.74
250.pdb	5.533	-986.001	-1942.328	-928.435	4.617	6.081	4.723	6.038	3.985	4.253	4.9	5.603	4.758	5.842	4.811	5.82	5.015	5.772	4.276	4.366	4.747	5.907	4.781	5.217	5.05	5.508	4.179	4.328	4.84	5.675	4.866	5.158	4.888	5.062	4.315	4.756	4.816	5.343	5.102	5.585	4.986	5.033	4.829	5.067	4.91	5.272	5.148	5.473	4.924
251.pdb	5.972	-1098.746	-2004.289	-1038.729	3.938	3.728	3.997	4.034	3.455	3.542	3.034	3.331	3.486	3.529	3.515	3.682	3.749	3.73	3.304	3.379	3.656	3.698	3.567	3.564	3.685	3.692	3.354	3.433	3.631	3.677	3.565	3.577	3.754	4.327	3.515	3.583	3.639	3.607	3.66	3.645	3.796	4.231	3.715	3.867	3.693	3.647	3.711	3.679	3.82
252.pdb	8.608	-1034.378	-1906.057	-891.235	4.247	4.773	5.079	5.528	4.263	3.683	3.003	3.22	3.625	3.997	4.041	4.374	4.146	3.82	3.301	3.411	4.11	4.507	4.154	4.32	3.954	3.739	3.622	3.502	3.975	4.274	4.007	4.134	3.996	4.58	3.986	4.008	4.055	4.262	4.012	4.098	4.024	4.453	4.223	4.22	4.069	4.209	4.032	4.073	4.061
253.pdb	6.239	-1123.657	-2039.806	-1008.343	5.231	5.816	6.121	6.386	3.519	3.687	5.041	5.467	5.136	5.641	5.581	5.927	3.549	3.557	6.16	6.352	5.464	5.89	5.955	6.207	3.577	3.6	5.279	5.464	5.006	5.338	5.375	5.576	3.658	3.398	5.49	5.694	5.346	5.624	5.016	5.146	3.826	3.519	5.088	5.245	5.205	5.354	4.929	4.956	4.06
254.pdb	6.351	-1077.662	-2041.053	-1011.205	3.832	3.834	4.477	4.334	3.604	3.679	3.09	3.4	3.461	3.617	3.783	3.867	3.487	3.509	4.377	4.854	3.8	3.856	3.955	4.08	3.884	3.903	4.119	4.463	4.02	4.064	4.136	4.232	3.93	3.896	4.209	4.43	4.076	4.153	3.983	4.054	3.907	3.886	4.341	4.554	4.032	4.101	3.955	4.019	3.894
255.pdb	6.75	-978.01	-1895.829	-866.182	3.861	3.703	5.74	6.287	3.954	3.586	4.124	3.744	3.992	3.723	4.932	5.015	3.777	3.475	3.804	3.427	4.575	4.578	4.558	4.621	3.894	3.57	3.854	3.48	4.463	4.373	4.45	4.406	3.831	3.572	4.326	4.182	4.332	4.265	4.28	4.197	4.042	3.726	4.272	4.106	4.425	4.278	4.381	4.222	4.012
256.pdb	7.062	-1083.666	-1976.768	-1004.403	5.152	5.769	7.34	9.124	4.362	4.218	4.345	5.145	4.748	5.457	5.843	7.134	3.782	3.6	4.666	5.178	5.612	6.679	5.973	7.09	3.803	3.682	4.565	4.858	5.171	5.971	5.441	6.279	4.123	4.403	5.259	5.924	5.383	6.177	4.993	5.619	4.194	4.366	5.065	5.416	5.232	5.851	4.908	5.386	4.354
257.pdb	5.309	-1078.721	-1943.131	-966.968	3.899	3.713	4.656	4.53	3.605	3.731	4.626	5.381	4.262	4.547	4.641	4.955	3.593	3.523	4.372	5.093	4.394	4.541	4.459	4.673	3.642	3.587	4.117	4.639	4.23	4.335	4.279	4.434	3.718	3.549	4.252	4.612	4.203	4.29	4.14	4.21	3.877	3.644	4.21	4.487	4.255	4.246	4.202	4.179	3.881
258.pdb	7.85	-993.316	-1885.425	-890.191	4.244	4.826	5.086	5.071	4.814	3.929	3.082	3.51	3.663	4.168	4.084	4.291	4.171	3.565	3.233	3.501	4.137	4.469	4.284	4.396	4.011	3.611	3.76	3.644	4.026	4.277	4.136	4.222	4.059	3.77	4.091	4	4.158	4.343	4.015	4.018	4.029	3.789	4.559	4.243	4.116	4.263	3.997	3.993	4.065
259.pdb	5.966	-1104.622	-2019.611	-1021.353	3.757	3.626	3.593	3.429	4.327	4.309	3.038	3.556	3.398	3.591	3.316	3.492	4.128	4.361	3.798	4.468	3.463	3.537	3.45	3.505	3.935	4.113	3.974	4.415	3.485	3.557	3.475	3.533	4.024	3.965	3.879	4.168	3.532	3.552	3.566	3.709	3.995	3.937	4.041	4.265	3.589	3.598	3.618	3.729	3.955
260.pdb	4.852	-1105.907	-2057.729	-1033.908	3.733	3.707	3.489	3.518	4.426	4.092	3.775	3.647	3.754	3.677	3.632	3.583	3.817	3.724	3.642	3.508	3.666	3.624	3.711	3.512	3.794	3.761	3.903	3.703	3.686	3.677	3.72	3.592	3.688	3.651	3.8	3.657	3.723	3.615	3.618	3.545	3.843	3.73	3.885	3.77	3.846	3.687	3.759	3.629	3.824
261.pdb	11.823	-930.118	-1799.665	-788.29	10.749	12.306	10.726	11.276	5.426	4.188	5.489	4.456	8.119	8.381	8.107	7.866	18.081	12.493	15.709	13.112	8.988	9.346	9.492	9.88	13.299	9.556	12.281	10.138	7.675	7.93	8.053	8.331	11.547	9.161	11.893	10.422	8.592	9.126	12.589	10.824	10.086	8.099	10.63	9.444	7.867	8.247	11.198	9.662	10.196
262.pdb	4.989	-1077.968	-2016.825	-988.439	3.905	3.818	4.224	4.57	3.445	3.58	5.387	6.261	4.646	5.039	4.806	5.415	3.351	3.417	4.429	4.832	4.505	4.883	4.476	4.861	3.548	3.603	4.101	4.415	4.365	4.656	4.343	4.639	3.546	3.538	4.132	4.454	4.255	4.475	4.126	4.362	3.806	3.707	4.054	4.313	4.354	4.459	4.246	4.365	3.823
263.pdb	8.203	-1093.114	-2020.509	-1007.652	5.476	7.134	6.772	9.024	3.585	3.612	5.601	6.981	5.539	7.057	6.187	8.002	4.552	3.96	7.613	8.13	5.95	7.713	6.455	8.017	4.275	3.853	6.27	6.624	5.393	6.695	5.772	6.923	4.153	3.817	6.396	7.224	5.712	6.965	5.721	6.4	4.183	3.867	5.898	6.464	5.477	6.483	5.485	6.011	4.398
264.pdb	5.486	-1138.583	-2018.786	-1058.996	3.917	3.893	4.318	4.362	3.533	3.569	3.29	3.292	3.603	3.593	3.804	3.827	3.386	3.427	3.431	3.371	3.842	3.849	3.752	3.763	3.532	3.614	3.465	3.437	3.837	3.884	3.77	3.819	3.446	3.578	3.678	3.668	3.799	3.834	3.664	3.712	3.633	3.661	3.548	3.591	3.897	3.86	3.784	3.759	3.681
265.pdb	4.624	-1118.219	-2025.101	-1037.666	4.05	4.149	5.251	5.661	4.553	4.575	3.291	3.803	3.67	3.976	4.271	4.732	3.901	3.986	4.245	4.592	4.197	4.538	4.483	4.9	3.804	3.88	4.348	4.586	4.05	4.32	4.265	4.592	3.898	3.653	4.574	4.855	4.222	4.504	4.062	4.353	3.916	3.696	4.893	4.809	4.182	4.397	4.049	4.272	3.938
266.pdb	9.241	-886.526	-1874.952	-802.909	4.261	4.912	4.888	5.447	5.017	4.757	5.822	5.598	5.042	5.255	5.355	5.523	4.217	4.408	5.561	5.864	4.991	5.319	5.36	5.433	4.138	4.225	5.38	5.495	4.738	4.954	5.015	5.04	4.167	3.84	5.257	5.483	4.864	5.014	4.695	4.843	4.166	3.862	5.57	5.553	4.747	4.837	4.606	4.694	4.182
267.pdb	4.077	-1028.803	-1998.003	-939.149	3.931	3.685	4.18	4.403	3.791	3.926	3.53	3.685	3.731	3.685	3.855	4.044	3.698	3.731	3.632	3.55	3.88	3.924	3.762	3.806	3.897	3.824	3.685	3.675	3.984	3.946	3.895	3.858	3.758	3.847	3.809	3.857	3.903	3.823	3.837	3.793	3.849	3.865	3.67	3.884	3.954	3.842	3.9	3.817	3.863
268.pdb	5.539	-1086.897	-2049.885	-1037.721	3.873	3.928	4.387	4.477	4.624	4.084	4.221	4.193	4.047	4.061	4.304	4.335	3.96	3.743	4.242	4.586	4.16	4.199	4.274	4.319	3.912	3.819	4.369	4.419	4.074	4.142	4.16	4.232	4.034	3.58	4.373	4.433	4.102	4.171	3.987	4.066	4.162	3.704	4.334	4.266	4.198	4.175	4.102	4.088	4.114
269.pdb	5.877	-1052.266	-2027.528	-986.844	3.914	3.917	4.48	4.548	3.728	3.584	4.843	5.129	4.379	4.523	4.662	4.839	3.536	3.47	4.441	4.877	4.412	4.531	4.452	4.655	3.721	3.661	4.203	4.446	4.332	4.409	4.362	4.502	3.836	3.495	4.272	4.472	4.272	4.385	4.158	4.273	4.035	3.632	4.132	4.239	4.365	4.351	4.27	4.257	4.015
270.pdb	7.474	-1038.791	-1934.87	-918.375	4.867	5.282	6.467	6.23	3.547	3.607	4.598	5.564	4.732	5.423	5.533	5.897	5.391	4.557	8.61	8.876	5.311	5.692	5.649	6.3	4.84	4.302	6.922	7.119	4.917	5.217	5.171	5.674	4.433	4.052	6.809	6.897	5.11	5.595	5.584	5.64	4.449	4.05	6.198	6.222	5.011	5.336	5.406	5.373	4.519
271.pdb	8.129	-886.297	-1873.044	-809.33	3.65	4.534	13.487	11.91	3.852	3.96	9.281	7.712	6.466	6.123	11.384	9.811	5.916	5.274	19.867	20.575	8.806	8.052	8.795	7.786	5.397	4.834	14.529	15.037	7.694	7.028	7.686	6.828	6.135	5.992	14.268	14.255	6.879	6.369	7.745	6.78	5.721	5.611	12.042	12.192	6.41	5.989	7.131	6.331	5.376
272.pdb	5.287	-1114.897	-2088.425	-1024.821	3.854	3.67	4.158	4.23	3.532	3.635	5.286	5.707	4.57	4.688	4.722	4.968	3.418	3.567	4.483	5.007	4.432	4.536	4.361	4.573	3.595	3.716	4.166	4.55	4.311	4.406	4.258	4.433	3.76	3.557	4.164	4.47	4.177	4.281	4.067	4.246	3.964	3.709	4.107	4.265	4.278	4.286	4.186	4.258	3.946
273.pdb	5.189	-997.898	-1947.679	-914.655	4.138	4.641	6.129	6.786	3.539	3.54	4.493	4.838	4.316	4.739	5.311	5.812	3.663	3.738	4.02	4.025	4.92	5.422	4.8	4.978	3.799	3.799	3.86	3.863	4.708	5.046	4.618	4.713	3.853	3.608	4.427	4.594	4.522	4.699	4.452	4.558	4.023	3.745	4.187	4.333	4.552	4.631	4.494	4.514	4.043
274.pdb	5.233	-986.918	-2012.086	-910.621	3.786	4.03	3.478	3.523	3.918	3.79	5.274	4.096	4.53	4.063	4.376	3.81	4.428	4.131	4.358	3.642	4.18	3.883	4.128	3.684	4.162	3.961	4.211	3.691	4.042	3.817	4.004	3.669	4.12	4.098	4.028	3.649	3.96	3.741	4.19	3.829	4.063	4.041	4.066	3.585	3.939	3.753	4.131	3.826	4.017
275.pdb	5.205	-1088.754	-2055.092	-1003.865	3.719	3.634	3.811	3.649	4.466	4.05	3.568	3.661	3.644	3.647	3.689	3.655	3.972	3.826	3.658	4.128	3.699	3.648	3.689	3.619	3.913	3.805	3.927	4.102	3.723	3.677	3.715	3.656	3.902	3.645	3.898	3.989	3.716	3.651	3.668	3.645	3.984	3.714	3.96	3.885	3.815	3.708	3.775	3.702	3.94
276.pdb	8.456	-1060.429	-1905.521	-942.703	3.932	3.837	3.514	3.57	3.351	3.452	6.679	5.142	5.306	4.49	5.096	4.356	5.741	4.808	5.097	4.184	4.708	4.183	4.598	4.026	5.175	4.66	4.515	3.94	4.542	4.228	4.459	4.11	4.981	4.997	4.265	3.848	4.354	4.056	5.194	4.521	4.773	4.814	4.369	4.256	4.285	4.06	4.985	4.448	4.633
277.pdb	5.538	-1055.402	-1989.685	-911.157	3.956	4.221	4.719	5.198	3.842	3.662	3.855	4.118	3.906	4.17	4.287	4.658	3.59	3.468	3.687	3.853	4.177	4.513	4.139	4.388	4.014	3.865	3.739	3.789	4.348	4.549	4.32	4.456	3.901	3.741	3.984	4.142	4.247	4.409	4.123	4.219	4.073	3.877	3.83	4.154	4.332	4.411	4.229	4.253	4.053
278.pdb	5.021	-1069.273	-1902.208	-858.613	3.956	4.07	4.868	5.224	3.536	3.766	4.655	5.018	4.305	4.544	4.761	5.121	3.463	3.557	4.067	4.27	4.493	4.771	4.5	4.793	3.585	3.616	3.89	4.102	4.327	4.511	4.332	4.528	3.582	3.555	4.135	4.382	4.257	4.437	4.144	4.292	3.786	3.656	4.08	4.247	4.315	4.374	4.22	4.253	3.814
279.pdb	6.13	-1051.425	-1982.276	-922.744	4.014	3.813	4.72	4.219	3.798	3.74	5.599	5.475	4.807	4.644	5.159	4.847	7.871	6.164	4.915	4.606	4.778	4.502	4.999	4.844	7.016	5.754	4.543	4.317	4.909	4.611	5.075	4.867	8.545	7.417	4.587	4.293	4.863	4.656	6.449	5.611	7.699	6.747	4.499	4.727	4.772	4.558	6.093	5.353	7.085
280.pdb	8.174	-875.869	-1776.89	-739.047	6.368	9.124	6.725	9.16	4.213	3.557	4.077	4.073	5.222	6.599	5.401	6.617	4.029	3.533	3.858	3.827	5.723	7.453	6.258	7.029	3.963	3.63	3.976	3.737	5.25	6.546	5.651	6.228	3.928	3.878	4.664	5.093	5.794	6.807	5.29	5.684	4.091	3.959	4.547	4.721	5.619	6.387	5.199	5.451	4.47
281.pdb	5.192	-1094.733	-2058.096	-1057.715	3.85	3.743	4.563	4.775	4.009	3.856	3.952	4.078	3.901	3.911	4.257	4.426	3.69	3.673	3.851	4.115	4.122	4.199	4.155	4.321	3.763	3.798	3.904	4.028	4.068	4.161	4.093	4.253	3.858	3.63	4.069	4.215	4.045	4.151	3.949	4.1	3.989	3.73	4.1	4.066	4.123	4.147	4.043	4.105	3.966
282.pdb	7.732	-1082.548	-2010.226	-973.643	4.196	4.304	4.64	4.412	3.651	3.617	8.11	7.887	6.153	6.096	6.375	6.149	3.517	3.602	6.793	7.107	5.649	5.534	5.994	5.892	3.69	3.831	5.745	5.944	5.246	5.223	5.505	5.492	3.863	3.838	5.469	5.561	5.243	5.254	5.08	5.111	4.088	3.949	4.996	5.096	5.2	5.11	5.065	4.991	4.106
283.pdb	6.527	-984.68	-1972.925	-861.184	4.45	4.877	5.665	6.138	3.449	3.493	6.399	6.597	5.425	5.737	6.032	6.368	3.308	3.366	5.27	5.708	5.505	5.871	5.797	6.021	3.51	3.56	4.663	4.97	5.107	5.39	5.327	5.503	3.687	3.925	4.913	5.262	5.151	5.377	4.894	5.05	3.979	4.059	4.562	4.867	5.15	5.247	4.936	4.973	4.057
284.pdb	7.031	-1036.292	-1972.313	-949.27	4.153	4.201	5.097	4.908	3.445	3.547	7.823	10.772	5.988	7.486	6.46	7.84	3.614	3.437	6.845	8.678	5.691	6.627	5.952	6.998	3.775	3.715	5.712	6.968	5.292	6.038	5.488	6.316	3.856	3.948	5.558	6.453	5.221	5.893	5.147	5.718	4.121	4.092	5.121	5.821	5.215	5.689	5.153	5.543	4.126
285.pdb	5.591	-1058.438	-1987.435	-952.86	3.685	3.669	3.5	3.486	4.046	3.946	4.428	5.294	4.056	4.482	3.964	4.39	4.011	3.844	4.054	4.67	3.871	4.15	3.883	4.059	3.993	3.901	4.051	4.429	3.893	4.116	3.902	4.048	3.799	3.765	3.913	4.193	3.859	3.972	3.917	3.987	3.955	3.848	3.948	4.08	3.979	4.007	4.027	4.019	3.91
286.pdb	8.046	-1029.31	-1933.249	-947.747	8.101	11.996	11.151	16.655	3.574	3.493	5.758	5.753	6.929	8.875	8.454	11.204	3.382	3.382	5.073	5.263	8.337	11.468	8.989	11.118	3.449	3.446	4.573	4.673	7.148	9.494	7.638	9.232	3.371	3.491	6.218	7.668	7.73	9.785	6.748	8.04	3.606	3.604	5.83	7.001	7.2	8.83	6.382	7.376	4.355
287.pdb	13.881	-801.187	-1765.181	-736.011	3.897	4.07	32.409	30.393	4.669	3.834	5.496	4.559	4.696	4.315	18.952	17.476	17.141	10.899	4.375	3.881	13.934	13.007	13.919	12.939	12.621	8.475	4.473	3.865	11.345	10.663	11.335	10.611	16.717	21.092	11.457	10.497	9.847	9.303	14.991	12.082	14.277	17.653	10.042	9.073	8.959	8.402	13.245	10.717	12.547
288.pdb	6.07	-1157.145	-2032.611	-1051.978	4.232	4.505	4.973	5.436	4.224	3.626	2.973	3.298	3.602	3.902	3.973	4.367	3.94	3.598	3.256	3.429	4.059	4.413	4.307	4.49	3.86	3.668	3.579	3.495	3.969	4.262	4.155	4.32	3.744	4.035	3.927	3.98	4.17	4.357	4.055	4.17	3.825	4.005	3.957	3.849	4.166	4.278	4.07	4.122	3.892
289.pdb	5.882	-1056.772	-1945.177	-945.126	3.764	3.661	3.612	3.561	3.919	3.688	3.102	3.843	3.433	3.752	3.357	3.702	4.277	4.21	3.439	4.113	3.493	3.688	3.477	3.624	4.065	4.061	3.599	3.971	3.53	3.707	3.518	3.659	3.922	3.868	3.602	3.869	3.567	3.659	3.741	3.873	3.947	3.866	3.655	3.776	3.647	3.692	3.792	3.87	3.916
290.pdb	6.039	-1069.019	-1981.987	-949.097	4.108	4.458	5.088	5.893	3.734	3.65	4.807	5.175	4.458	4.817	4.947	5.534	4.144	3.889	4.595	5.139	4.668	5.175	4.859	5.27	4.157	3.961	4.308	4.643	4.547	4.907	4.69	4.979	3.884	3.821	4.503	4.955	4.574	4.874	4.663	4.808	4.068	3.883	4.316	4.627	4.612	4.751	4.686	4.696	4.074
291.pdb	4.856	-1075.87	-2034.614	-986.184	3.75	3.625	3.672	3.705	4.23	3.963	3.991	3.796	3.871	3.71	3.832	3.75	3.791	3.662	3.786	3.484	3.805	3.709	3.86	3.633	3.781	3.726	3.934	3.643	3.793	3.745	3.835	3.689	3.601	3.758	3.869	3.659	3.818	3.676	3.738	3.623	3.802	3.836	3.928	3.649	3.949	3.754	3.883	3.71	3.794
292.pdb	3.59	-1056.387	-2000.448	-973.793	3.892	3.723	3.575	3.574	3.679	3.826	3.853	3.751	3.873	3.737	3.714	3.663	3.68	3.718	3.774	3.463	3.773	3.683	3.672	3.73	3.874	3.899	3.742	3.584	3.895	3.828	3.819	3.863	3.831	3.918	3.7	3.582	3.834	3.835	3.792	3.812	3.903	3.929	3.585	3.627	3.893	3.859	3.858	3.84	3.901
293.pdb	9.3	-834.679	-1830.856	-717.449	4.279	5.192	4.91	6.555	4.483	4.664	3.218	3.513	3.749	4.352	4.064	5.034	4.277	4.233	12.164	11.052	4.136	5.086	3.945	4.551	4.278	4.158	9.604	8.923	4.172	4.817	4.029	4.416	4.287	5.196	8.43	8.331	4.079	4.571	4.037	4.293	4.347	5.067	7.399	7.546	4.164	4.568	4.129	4.336	4.336
294.pdb	4.995	-1155.355	-2082.048	-1080.54	3.664	3.692	3.583	3.548	3.608	3.616	3.364	3.413	3.514	3.552	3.473	3.48	3.507	3.578	3.489	3.674	3.537	3.551	3.562	3.459	3.533	3.586	3.528	3.655	3.549	3.564	3.568	3.496	3.687	3.49	3.542	3.628	3.587	3.535	3.536	3.504	3.769	3.568	3.623	3.61	3.672	3.592	3.629	3.567	3.752
295.pdb	3.249	-963.398	-1964.277	-882.666	3.802	3.631	3.809	3.804	3.726	4.418	5.282	4.095	4.542	3.863	4.545	3.949	3.575	3.924	4.402	3.612	4.298	3.843	4.263	3.749	3.651	3.834	4.177	3.881	4.174	3.796	4.149	3.725	3.511	3.757	4.085	3.861	4.079	3.706	4.004	3.666	3.586	3.768	3.93	3.764	4.047	3.725	3.983	3.691	3.622
296.pdb	6.666	-1106.067	-2004.52	-1021.06	5.029	6.521	6.274	7.663	3.686	3.692	4.292	4.229	4.661	5.375	5.283	5.946	3.707	3.633	4.032	4.18	5.199	6.138	5.599	6.102	3.939	3.803	3.917	4.017	5	5.639	5.3	5.613	3.954	4.041	4.506	4.929	5.246	5.794	4.986	5.205	4.113	4.071	4.232	4.683	5.163	5.527	4.946	5.036	4.265
297.pdb	10.334	-1071.631	-1965.793	-1012.774	3.907	3.733	4.033	3.811	3.368	3.529	5.994	4.75	4.951	4.242	5.014	4.28	5.325	6.08	4.861	4.228	4.645	4.098	4.596	4.107	5.203	5.763	4.363	3.995	4.723	4.356	4.687	4.362	4.987	6.364	4.281	3.949	4.531	4.237	5.206	5.216	4.784	5.914	4.545	4.348	4.438	4.216	5	5.032	4.638
298.pdb	7.539	-1076.919	-1951.198	-979.304	8.053	12.34	11.057	16.706	3.587	3.954	5.308	5.858	6.681	9.099	8.183	11.282	3.471	3.577	4.44	4.806	8.139	11.635	8.609	10.531	3.575	3.614	4.156	4.522	7.05	9.648	7.402	8.82	3.466	3.573	5.881	7.568	7.533	9.524	6.593	7.696	3.721	3.71	5.424	6.717	7.067	8.646	6.285	7.123	4.443
299.pdb	6.495	-993.554	-1898.56	-908.68	3.912	4.108	4.109	4.103	4.08	3.954	3.537	3.478	3.725	3.793	3.823	3.791	3.891	3.615	3.572	3.824	3.853	3.896	3.854	3.801	3.786	3.647	3.741	3.868	3.783	3.85	3.784	3.778	3.837	3.593	3.833	3.927	3.81	3.844	3.768	3.678	3.829	3.637	3.949	4.077	3.808	3.838	3.773	3.7	3.842
300.pdb	8.377	-1018.392	-1937.724	-951.993	3.676	3.649	3.572	3.553	3.277	3.426	4.57	3.455	4.123	3.552	4.071	3.504	3.984	4.182	6.18	5.517	3.94	3.552	4.053	3.952	4.228	4.424	5.212	4.82	4.134	3.891	4.219	4.191	4.445	6.92	4.802	4.503	4.11	4.082	4.313	4.34	4.347	6.383	4.791	4.594	4.084	4.108	4.253	4.323	4.235
301.pdb	10.5	-1056.151	-1936.031	-970.612	11.196	13.341	12.864	17.028	3.895	3.743	4.921	6.373	8.059	9.857	8.893	11.701	6.089	5.369	7.29	8.382	9.661	12.247	8.94	12.537	5.642	5.277	6.159	6.836	8.433	10.459	7.892	10.676	5.048	4.741	7.835	9.384	8.553	11.209	7.97	9.94	5.143	4.717	7.53	8.61	8.048	10.111	7.562	9.053	6.152
302.pdb	6.695	-842.985	-1837.768	-701.455	3.858	3.742	4	3.966	3.837	3.738	5.013	5.932	4.435	4.837	4.506	4.949	3.644	3.645	4.834	5.762	4.29	4.547	4.276	4.61	3.855	3.898	4.502	5.087	4.287	4.511	4.276	4.559	3.894	4.013	4.376	4.807	4.193	4.396	4.111	4.358	4.127	4.081	4.193	4.503	4.337	4.389	4.269	4.357	4.082
303.pdb	9.181	-1127.463	-2011.901	-1028.263	3.915	3.648	4.108	3.626	4.622	4.675	8.95	5.682	6.432	4.665	6.529	4.654	7.736	10.089	8.032	6.215	5.658	4.319	5.592	4.439	6.409	8.05	6.895	5.702	5.182	4.232	5.133	4.322	5.665	6.869	6.199	5.183	4.889	4.187	6.276	6.558	5.314	6.322	5.909	5.172	4.726	4.178	5.881	6.154	5.08
304.pdb	9.361	-1005.163	-1920.213	-895.468	3.824	3.64	8.749	8.064	3.912	3.466	8.858	7.293	6.341	5.467	8.804	7.679	17.479	11.082	9.107	9.875	7.144	6.332	7.903	8.102	13.224	8.916	7.375	7.739	6.536	5.895	7.106	7.222	12.917	12.269	7.719	7.82	6.449	6.506	11.894	9.517	11.184	10.645	7.226	7.287	6.083	6.113	10.62	8.623	9.957
305.pdb	6.087	-1090.646	-2062.438	-1034.765	3.868	3.67	3.933	3.863	4.959	4.586	4.219	4.305	4.044	3.987	4.076	4.084	4.221	4.014	4.341	4.758	4.007	3.946	3.945	3.967	4.141	3.981	4.547	4.701	4.001	3.938	3.954	3.954	4.164	3.774	4.394	4.491	3.937	3.897	3.86	3.851	4.28	3.853	4.337	4.289	4.072	3.942	4.007	3.904	4.212
306.pdb	6.319	-1102.813	-2060.066	-1040.578	3.985	3.888	4.444	4.145	4.061	3.844	4.033	4.025	4.009	3.957	4.238	4.085	3.697	3.643	4.562	4.933	4.154	4.019	4.2	4.18	3.737	3.696	4.395	4.57	4.069	3.965	4.104	4.086	3.881	3.53	4.407	4.464	4.08	4.046	3.95	3.957	4.005	3.627	4.331	4.237	4.151	4.041	4.042	3.967	4.002
307.pdb	4.732	-1118.331	-2056.892	-1060.904	3.882	3.713	4.199	4.135	3.513	3.528	4.127	3.913	4.004	3.813	4.163	4.024	3.396	3.362	3.818	3.803	4.069	3.92	4.009	3.88	3.486	3.442	3.717	3.711	3.968	3.841	3.923	3.81	3.688	3.343	3.837	3.817	3.915	3.791	3.795	3.688	3.83	3.464	3.859	3.708	3.995	3.816	3.895	3.73	3.839
308.pdb	5.357	-1078.485	-2020.54	-1018.066	3.925	3.616	4.568	4.055	3.616	3.854	4.077	3.558	4.001	3.587	4.322	3.806	3.866	3.907	4.68	4.756	4.19	3.743	4.135	3.881	3.853	3.963	4.325	4.456	4.099	3.826	4.058	3.93	3.883	3.74	4.386	4.355	4.031	3.867	4.069	3.936	3.863	3.785	4.414	4.379	3.99	3.883	4.022	3.941	3.874
309.pdb	11.28	-1006.256	-1868.16	-876.726	3.794	3.646	4.288	3.787	7.988	7.278	17.359	15.08	10.577	9.363	10.824	9.433	6.865	6.095	15.065	15.685	8.481	7.504	8.594	7.589	6.129	5.745	12.706	12.883	7.525	6.89	7.61	6.953	7.811	9.076	10.601	10.609	6.847	6.292	7.236	6.545	7.153	8.113	18.257	15.177	6.459	5.953	6.783	6.164	6.593
310.pdb	8.532	-882.96	-1907.378	-784.164	4.485	5.087	5.781	6.382	3.697	3.578	14.861	26.706	9.673	15.896	10.321	16.544	3.348	3.351	10.204	16.503	8.376	12.725	8.663	12.846	3.552	3.587	8.035	12.195	7.272	10.559	7.488	10.65	5.288	6.116	7.471	10.742	6.887	9.537	6.59	9.144	5.245	5.785	6.654	9.288	6.585	8.691	6.337	8.364	5.118
311.pdb	6.548	-1047.099	-2028.87	-980.067	3.698	3.639	3.736	3.741	4.398	4.215	4.023	3.832	3.86	3.735	3.879	3.787	3.866	3.799	3.836	4.046	3.819	3.737	3.815	3.703	3.905	3.964	4.023	4.102	3.86	3.876	3.857	3.851	3.904	3.771	3.951	4.012	3.825	3.808	3.753	3.757	4.101	3.879	3.928	3.921	4.003	3.892	3.942	3.849	4.034
312.pdb	8.311	-1047.613	-1943.479	-942.372	4.039	3.71	3.51	3.479	3.731	3.627	3.677	4.05	3.858	3.88	3.593	3.764	4.979	5.244	4.748	5.401	3.742	3.746	3.662	3.876	4.672	4.901	4.409	4.81	3.821	3.863	3.761	3.961	4.426	4.473	4.184	4.477	3.816	3.911	4.254	4.541	4.45	4.38	4.018	4.316	3.938	3.927	4.303	4.452	4.382
313.pdb	7.204	-1025.054	-2004.993	-941.339	3.916	3.732	3.834	3.612	7.181	6.066	3.086	3.272	3.501	3.502	3.46	3.442	5.696	5.104	4.122	4.68	3.612	3.539	3.533	3.514	5.017	4.603	5.142	5.142	3.624	3.554	3.564	3.535	4.737	4.238	4.815	4.76	3.635	3.574	3.694	3.657	4.56	4.151	5.186	5.016	3.671	3.613	3.721	3.681	4.453
314.pdb	5.951	-1113.154	-1988.38	-1029.203	4.519	4.819	6.177	6.696	3.599	3.587	3.215	3.448	3.867	4.133	4.696	5.072	3.646	3.575	3.394	3.465	4.637	4.988	4.712	4.937	3.635	3.586	3.463	3.506	4.381	4.643	4.438	4.605	3.619	4	4.141	4.303	4.454	4.647	4.289	4.396	3.714	3.971	4.16	4.238	4.394	4.516	4.256	4.307	3.848
315.pdb	10.678	-1105.833	-2025.668	-1034.368	3.894	3.625	4.225	3.851	4.095	3.373	9.495	6.767	6.695	5.196	6.86	5.309	6.689	7.272	7.645	6.454	5.872	4.748	5.825	4.951	6.011	6.525	6.462	5.427	5.567	4.818	5.532	4.971	5.472	5.662	5.903	5.033	5.204	4.701	6.282	6.211	5.221	5.428	5.889	5.082	5.039	4.667	5.937	5.924	5
316.pdb	5.21	-1095.62	-2056.137	-1033.505	3.785	3.62	3.791	3.734	3.52	3.538	4.121	4.215	3.953	3.918	3.956	3.975	3.382	3.521	3.942	4.221	3.899	3.856	3.869	3.84	3.589	3.682	3.801	3.993	3.926	3.893	3.903	3.88	3.748	3.568	3.799	3.928	3.88	3.828	3.771	3.805	3.886	3.673	3.704	3.813	3.973	3.873	3.883	3.854	3.87
317.pdb	9.837	-959.239	-1895.642	-850.414	5.784	5.404	6.108	5.289	5.624	3.72	3.319	4.712	4.552	5.058	4.714	5.001	13.885	9.698	16.131	15.243	5.07	5.135	6.064	6.458	10.449	7.661	12.629	11.402	4.697	4.748	5.443	5.74	8.886	6.853	10.999	9.874	5.511	5.673	8.783	7.728	7.897	6.246	9.97	8.918	5.249	5.364	7.977	7.076	7.545
318.pdb	9.146	-712.6	-1714.483	-588.933	7.386	8.347	6.872	7.227	4.635	3.83	5.729	3.638	6.557	5.993	6.3	5.432	4.815	4.003	6.256	5.488	6.662	6.404	7.01	6.648	4.404	3.909	5.716	4.935	5.892	5.733	6.153	5.916	4.089	3.769	6.005	5.508	6.399	6.402	5.921	5.568	4.282	3.88	5.894	5.169	6.175	6.056	5.777	5.361	4.799
319.pdb	7.001	-1075.044	-1934.676	-931.375	4.676	5.434	5.559	6.218	5.218	4.287	3.906	3.951	4.291	4.692	4.732	5.085	5.278	4.435	4.271	4.714	4.714	5.201	5.143	5.343	4.727	4.188	4.586	4.571	4.442	4.824	4.764	4.93	4.516	4.194	4.83	4.983	4.746	5.031	4.879	4.861	4.478	4.131	4.847	4.909	4.676	4.839	4.787	4.698	4.511
320.pdb	5.651	-1108.509	-2009.89	-962.632	3.897	3.647	3.769	3.701	3.997	3.724	3.991	3.882	3.944	3.765	3.88	3.792	3.98	3.888	3.824	3.554	3.886	3.744	3.785	3.647	3.944	3.859	3.882	3.611	3.882	3.758	3.806	3.686	3.936	4.244	3.854	3.633	3.825	3.678	3.838	3.759	4.052	4.212	3.896	3.641	3.94	3.746	3.951	3.813	4.026
321.pdb	5.573	-1085.288	-1993.055	-962.649	3.929	3.781	3.87	4.034	4.324	4.189	2.912	3.964	3.42	3.873	3.391	3.999	4.091	3.895	3.334	3.616	3.57	3.926	3.431	3.771	4.002	3.884	3.664	3.807	3.634	3.91	3.529	3.794	3.935	4.07	3.716	3.864	3.609	3.791	3.595	3.755	3.986	4.047	3.805	3.951	3.706	3.818	3.695	3.788	3.977
322.pdb	5.229	-1102.451	-2016.235	-1034.407	3.764	3.645	3.612	3.562	3.849	3.885	3.541	3.315	3.652	3.48	3.576	3.439	3.683	3.731	3.622	3.756	3.639	3.507	3.595	3.483	3.959	3.954	3.698	3.799	3.857	3.73	3.824	3.712	3.903	3.744	3.676	3.74	3.812	3.699	3.763	3.685	4.092	3.841	3.563	3.712	3.984	3.787	3.943	3.776	4.037
323.pdb	5.474	-997.124	-1926.317	-919.408	3.923	3.723	4.035	4.005	4.875	4.425	3.964	4.251	3.944	3.987	4	4.128	4.193	3.876	3.783	4.165	3.974	3.993	3.915	3.97	4.004	3.801	4.147	4.252	3.888	3.907	3.844	3.89	3.943	3.7	4.119	4.19	3.86	3.857	3.777	3.777	3.999	3.739	4.226	4.316	3.92	3.863	3.851	3.797	3.986
324.pdb	6.918	-1031.632	-1918.392	-939.337	3.654	3.643	3.489	3.519	6.958	5.243	3.359	3.403	3.506	3.523	3.424	3.461	6.51	5.329	3.463	3.659	3.501	3.521	3.55	3.458	5.539	4.745	4.628	4.187	3.525	3.535	3.562	3.488	4.951	4.533	4.343	4.02	3.58	3.519	4.062	3.873	4.737	4.385	4.695	4.318	3.631	3.565	4.032	3.86	4.557
325.pdb	8.763	-1034.738	-1947.368	-914.186	7.038	7.839	8.054	8.416	3.595	3.6	6.099	7.643	6.569	7.741	7.077	8.03	6.634	5.338	7.604	8.551	7.064	7.966	7.389	8.759	5.854	5.03	6.268	6.901	6.371	7.078	6.615	7.673	5.219	4.56	6.714	7.28	6.7	7.706	7.227	7.553	5.213	4.519	5.991	6.476	6.447	7.148	6.887	7.021	5.517
326.pdb	5.509	-1058.685	-1960.335	-961.146	3.891	3.965	4.468	5.005	3.382	3.549	4.108	4.277	3.999	4.121	4.288	4.641	3.383	3.591	3.794	3.877	4.156	4.416	4.171	4.375	3.459	3.595	3.657	3.768	4.019	4.213	4.03	4.182	3.531	3.566	3.86	4.077	4.002	4.139	3.901	4.072	3.7	3.67	3.925	4.252	4.065	4.13	3.981	4.074	3.732
327.pdb	2.759	-1112.71	-2033.722	-1028.979	4.047	3.645	3.471	3.487	3.564	3.531	3.084	3.334	3.565	3.49	3.278	3.411	3.649	3.657	3.321	3.186	3.534	3.489	3.347	3.483	3.643	3.637	3.402	3.301	3.558	3.516	3.418	3.511	3.489	3.661	3.419	3.348	3.544	3.538	3.481	3.566	3.582	3.692	3.393	3.364	3.612	3.585	3.56	3.608	3.659
328.pdb	7.49	-1062.562	-1899.957	-907.25	4.788	5.279	6.987	6.976	3.647	3.539	3.135	3.512	3.961	4.396	5.061	5.244	4.642	5.053	5.831	6.157	4.97	5.256	5.229	5.922	4.381	4.703	5.103	5.284	4.692	4.943	4.886	5.442	4.347	4.589	5.574	5.707	4.867	5.41	5.037	5.667	4.233	4.452	5.074	5.256	4.685	5.159	4.827	5.374	4.325
329.pdb	5.085	-1101.981	-2052.925	-1038.334	3.923	3.682	3.985	4.007	4.136	3.644	3.465	3.332	3.694	3.507	3.725	3.669	3.764	3.491	3.494	3.424	3.791	3.674	3.678	3.599	3.819	3.61	3.708	3.498	3.826	3.717	3.741	3.661	3.965	3.495	3.777	3.625	3.777	3.665	3.671	3.597	4.05	3.602	3.85	3.565	3.879	3.726	3.791	3.669	4.028
330.pdb	7.439	-1029.283	-1951.547	-938.797	3.846	3.626	3.73	3.732	4.942	5.31	3.171	3.96	3.508	3.793	3.451	3.846	12.183	8.473	3.36	3.653	3.582	3.773	3.45	3.668	9.415	7.016	3.887	4.205	3.656	3.855	3.557	3.777	10.287	9.592	3.848	4.087	3.615	3.746	6.731	5.349	9.056	8.458	3.814	4.494	3.701	3.776	6.298	5.111	8.188
331.pdb	6.514	-1034.929	-1904.303	-823.204	4.891	5.759	6.293	7.326	3.671	3.709	5.735	6.769	5.313	6.264	6.014	7.048	3.787	3.558	5.45	6.272	5.64	6.618	6.087	6.896	3.887	3.76	4.857	5.418	5.251	6.004	5.587	6.213	3.779	3.595	5.216	5.895	5.448	6.122	5.25	5.652	4.046	3.732	4.924	5.424	5.392	5.815	5.228	5.423	4.187
332.pdb	10.415	-969.309	-1901.575	-869.342	12.062	14.944	12.315	15.678	4.304	3.617	7.302	8.368	9.682	11.656	9.809	12.023	8.398	6.012	9.529	10.303	10.56	12.997	11.415	13.514	6.884	5.312	7.787	8.074	8.884	10.726	9.526	11.113	6.614	5.384	8.919	9.975	10.033	11.879	10.119	10.572	6.363	5.216	7.962	8.641	9.254	10.657	9.326	9.567	7.313
333.pdb	5.734	-1006.984	-1994.604	-914.356	3.76	3.762	3.48	3.507	4.414	3.877	3.058	3.614	3.409	3.688	3.269	3.56	4.258	4.053	3.372	3.847	3.433	3.628	3.467	3.523	4.031	3.918	3.72	3.857	3.469	3.633	3.495	3.555	3.879	3.792	3.66	3.769	3.548	3.596	3.616	3.689	3.897	3.797	3.871	4.022	3.618	3.633	3.675	3.711	3.874
334.pdb	9.266	-1098.703	-2038.137	-996.162	3.908	4.098	3.444	3.626	5.741	3.806	10.045	6.807	6.976	5.452	6.744	5.217	11.215	10.364	6.841	5.143	5.799	4.844	5.81	4.702	8.812	8.164	6.474	4.698	5.351	4.574	5.36	4.467	7.555	7.075	5.717	4.43	5.069	4.393	7.625	6.958	6.823	6.437	5.715	4.605	4.874	4.309	7.004	6.446	6.337
335.pdb	4.125	-1044.41	-1962.44	-941.134	3.97	3.98	5.315	5.695	4.51	4.45	3.65	3.881	3.81	3.93	4.483	4.788	3.935	3.824	3.591	3.819	4.312	4.519	4.34	4.635	3.838	3.765	3.897	4.029	4.145	4.301	4.166	4.388	3.923	3.55	4.252	4.446	4.127	4.307	4.005	4.15	3.966	3.626	4.464	4.635	4.129	4.244	4.027	4.114	3.966
336.pdb	6.786	-1065.782	-2002.755	-967.69	3.966	4.439	4.491	4.767	3.894	3.739	5.6	6.989	4.783	5.714	5.045	5.878	4.349	4.082	4.833	6.202	4.686	5.398	4.823	5.427	4.285	4.176	4.52	5.381	4.553	5.14	4.657	5.162	4.171	4.118	4.512	5.228	4.518	5.017	4.686	5.014	4.326	4.15	4.336	4.848	4.59	4.893	4.73	4.891	4.266
337.pdb	6.076	-1078.597	-1971.076	-994.428	3.537	3.591	4.894	4.906	4.01	3.799	4.248	3.966	3.893	3.779	4.571	4.436	4.062	3.835	3.94	3.609	4.227	4.154	4.239	4.131	4.079	3.808	3.963	3.673	4.198	4.054	4.208	4.037	4.001	4.038	4.196	3.981	4.073	3.948	4.189	4.004	4.002	4.009	4.496	4.083	4.062	3.939	4.158	3.985	3.924
338.pdb	8.719	-1056.204	-1927.498	-949.734	4.297	5.163	5.086	6.354	3.916	3.535	4.534	4.257	4.416	4.71	4.81	5.306	3.734	3.557	7.081	7.382	4.639	5.258	4.446	4.752	4.096	3.995	6.026	6.099	4.685	5.161	4.539	4.782	3.84	4.09	5.791	6.163	4.491	4.858	4.342	4.541	4.161	4.315	5.454	5.635	4.65	4.917	4.525	4.653	4.183
339.pdb	5.197	-1041.462	-1956.917	-899.798	3.731	3.806	3.52	3.528	3.673	3.605	3.461	3.747	3.596	3.777	3.491	3.638	3.987	3.736	3.754	4.204	3.571	3.694	3.592	3.644	3.901	3.716	3.727	4.005	3.61	3.689	3.626	3.652	3.882	3.628	3.675	3.886	3.647	3.683	3.761	3.695	3.939	3.671	3.734	3.837	3.733	3.71	3.828	3.72	3.904
340.pdb	7.976	-976.977	-1924.666	-856.347	7.388	9.71	8.58	10.804	3.661	3.588	4.204	4.013	5.796	6.861	6.392	7.409	4.776	4.183	4.133	4.326	6.724	8.176	7.237	8.095	4.531	4.085	3.976	4.08	6.053	7.104	6.438	7.044	4.997	4.807	5.127	5.761	6.628	7.577	6.329	6.591	4.949	4.677	4.766	5.291	6.317	7.007	6.067	6.185	5.356
341.pdb	10.056	-1023.106	-1867.22	-897.64	5.014	6.297	4.51	5.032	4.786	4.378	3.644	3.563	4.329	4.93	4.077	4.297	5.325	4.56	3.668	3.409	4.389	4.964	4.55	4.511	4.745	4.232	4.041	3.732	4.188	4.617	4.309	4.277	4.57	4.5	4.158	4.057	4.45	4.681	4.62	4.37	4.427	4.36	4.569	4.267	4.351	4.534	4.492	4.274	4.525
342.pdb	5.62	-1061.495	-1937.958	-951.46	3.789	3.625	3.61	3.602	4.268	4.086	2.951	3.334	3.37	3.48	3.28	3.468	4.057	3.789	3.614	4.196	3.45	3.52	3.422	3.496	3.893	3.741	3.832	4.159	3.479	3.551	3.458	3.533	3.871	3.619	3.776	4.02	3.524	3.551	3.536	3.525	3.865	3.655	3.976	4.218	3.578	3.593	3.587	3.571	3.853
343.pdb	9.549	-825.605	-1831.099	-726.692	3.908	3.736	3.734	3.61	5.865	4.92	8.246	9.19	6.077	6.463	5.99	6.4	5.05	4.402	6.07	7.021	5.296	5.512	5.308	5.601	4.781	4.289	6.002	6.321	5.032	5.15	5.041	5.217	4.409	4.059	5.435	5.643	4.814	4.921	4.88	4.95	4.416	4.06	5.219	5.145	4.752	4.778	4.807	4.802	4.331
344.pdb	5.374	-1098.274	-2025.537	-1021.153	3.858	3.837	4.24	4.54	3.77	3.9	3.547	3.239	3.702	3.538	3.893	3.89	3.621	3.636	3.728	3.904	3.881	3.872	3.876	3.895	3.799	3.92	3.742	3.903	3.95	4.026	3.946	4.043	3.794	3.755	3.866	4.062	3.928	4.002	3.851	3.909	3.941	3.804	3.767	3.906	4.029	4.001	3.964	3.924	3.927
345.pdb	7.593	-1136.628	-1949.533	-1043.635	7.931	9.725	10.54	12.837	3.662	3.548	6.454	7.785	7.192	8.755	8.497	10.311	3.829	3.521	7.421	8.527	8.308	10.116	8.816	10.519	3.83	3.607	6.168	6.867	7.19	8.532	7.571	8.834	3.711	3.508	7.261	8.36	7.643	9.013	6.855	7.766	3.96	3.654	6.395	7.356	7.194	8.217	6.539	7.178	4.622
346.pdb	6.511	-985.344	-1865.236	-882.461	3.874	3.97	4.31	4.422	4.558	3.954	4.695	9.423	4.284	6.696	4.503	6.923	4.056	3.713	5.048	8.044	4.293	5.938	4.465	6.078	4.051	4.14	4.884	6.68	4.23	5.702	4.359	5.806	3.938	3.943	4.741	6.116	4.262	5.439	4.198	5.34	4.127	4.17	4.595	5.557	4.366	5.379	4.313	5.296	4.085
347.pdb	3.23	-1083.344	-2014.594	-1014.188	3.84	3.693	3.581	3.579	3.646	3.524	3.027	3.097	3.433	3.395	3.304	3.338	3.474	3.378	3.367	3.1	3.483	3.456	3.433	3.389	3.517	3.452	3.46	3.241	3.512	3.492	3.475	3.441	3.615	3.383	3.49	3.326	3.548	3.492	3.44	3.4	3.681	3.471	3.41	3.314	3.614	3.547	3.524	3.471	3.707
348.pdb	6.709	-1119.508	-2008.291	-988.961	5.363	7.328	7.302	9.66	3.471	3.605	4.857	4.855	5.11	6.092	6.08	7.258	3.463	3.431	4.682	4.861	5.841	7.281	6.338	7.226	3.625	3.546	4.279	4.443	5.368	6.405	5.74	6.363	3.493	3.668	5.034	5.747	5.665	6.556	5.283	5.742	3.752	3.774	4.733	5.254	5.519	6.163	5.2	5.484	4.02
349.pdb	4.931	-1117.232	-2091.576	-1047.442	3.671	3.699	3.522	3.531	4.469	3.984	3.63	3.396	3.651	3.547	3.576	3.463	3.853	3.568	3.569	3.382	3.608	3.542	3.661	3.434	3.87	3.644	3.869	3.583	3.682	3.605	3.722	3.525	3.845	3.51	3.782	3.57	3.712	3.559	3.625	3.45	3.966	3.606	3.863	3.565	3.835	3.631	3.763	3.54	3.917
350.pdb	9.944	-783.249	-1825.028	-697.619	3.618	3.543	3.554	3.507	3.65	3.747	3.383	4.582	3.501	4.063	3.468	4.045	4.946	4.987	6.966	7.474	3.518	3.878	3.635	4.305	4.502	4.576	5.861	6.232	3.543	3.847	3.63	4.167	4.416	5.079	5.284	5.55	3.628	4.042	4.152	4.579	4.382	4.864	4.985	5.145	3.731	4.036	4.168	4.483	4.255
351.pdb	6.996	-976.588	-1926.878	-881.889	4.23	3.996	4.89	4.196	3.449	3.479	3.75	4.14	3.99	4.068	4.32	4.168	4.431	3.858	10.204	9.185	4.29	4.11	4.445	4.434	4.175	3.845	7.952	7.283	4.133	4.038	4.249	4.281	4.029	3.74	7.187	6.511	4.245	4.224	4.482	4.272	4.015	3.753	6.611	6.059	4.198	4.154	4.395	4.195	4.051
352.pdb	5.197	-1081.323	-2002.457	-1024.899	4.056	4.184	4.787	4.891	3.784	3.696	4.153	3.91	4.104	4.047	4.47	4.401	3.636	3.585	3.939	4.043	4.332	4.328	4.373	4.375	3.886	3.743	3.888	3.927	4.346	4.261	4.377	4.296	3.781	3.707	4.112	4.168	4.313	4.274	4.199	4.132	3.937	3.778	4.085	4.006	4.354	4.238	4.259	4.12	3.957
353.pdb	5.349	-1115.516	-2067.65	-1032.605	4.007	4.004	4.908	4.863	3.594	3.762	3.721	3.787	3.864	3.895	4.314	4.325	3.49	3.542	3.876	4.19	4.212	4.218	4.281	4.353	3.576	3.607	3.782	4.047	4.096	4.097	4.148	4.199	3.654	3.503	4.063	4.251	4.12	4.16	3.995	4.023	3.817	3.612	3.926	4.063	4.178	4.141	4.074	4.027	3.849
354.pdb	6.696	-1088.124	-2013.845	-1012.525	3.882	3.66	3.746	3.725	3.959	3.666	6.056	6.055	4.969	4.858	4.901	4.89	3.556	3.546	4.937	5.282	4.561	4.48	4.478	4.468	3.679	3.683	4.611	4.743	4.402	4.349	4.34	4.34	3.825	3.613	4.395	4.489	4.248	4.204	4.103	4.157	4.047	3.755	4.274	4.258	4.363	4.224	4.242	4.185	4.02
355.pdb	4.807	-1059.983	-1985.691	-933.656	3.661	3.587	3.59	3.598	3.73	3.639	3.953	4.57	3.807	4.079	3.771	4.084	3.607	3.492	3.734	4.281	3.734	3.918	3.767	3.928	3.679	3.599	3.733	4.067	3.756	3.892	3.781	3.899	3.715	3.531	3.697	3.95	3.757	3.837	3.721	3.789	3.844	3.627	3.743	3.843	3.857	3.866	3.828	3.825	3.813
356.pdb	10.572	-1001.872	-1891.438	-865.361	6.571	6.544	5.584	5.053	4.308	4.346	3.598	3.457	5.084	5.001	4.591	4.255	6.945	5.848	10.388	9.091	5.251	5.018	5.439	5.469	5.937	5.161	8.362	7.509	4.918	4.71	5.059	5.048	5.488	5.265	7.667	6.895	5.361	5.347	5.964	5.509	5.149	4.99	7.031	6.207	5.1	5.104	5.602	5.239	5.386
357.pdb	4.634	-1096.533	-2017.326	-1003.612	3.688	3.673	3.534	3.591	3.62	3.687	3.214	3.627	3.451	3.65	3.374	3.609	3.602	3.557	3.377	3.404	3.479	3.63	3.564	3.545	3.613	3.588	3.458	3.499	3.518	3.636	3.582	3.572	3.604	3.609	3.477	3.522	3.603	3.592	3.583	3.543	3.699	3.672	3.632	3.583	3.683	3.648	3.666	3.607	3.697
358.pdb	10.016	-1003.393	-1921.443	-921.057	4.049	3.818	3.927	3.605	4.327	5.075	3.012	3.432	3.53	3.625	3.47	3.519	11.119	11.93	4.689	5.277	3.663	3.618	3.577	3.734	8.823	9.399	4.568	5.21	3.804	3.798	3.74	3.885	7.474	7.873	4.408	4.808	3.802	3.871	6.575	6.865	6.83	7.076	4.249	4.604	3.878	3.874	6.188	6.369	6.367
359.pdb	8.491	-1084.68	-1957.206	-985.245	6.049	8.168	12.913	17.269	5.615	5.874	3.639	3.497	4.844	5.833	8.276	10.383	4.588	4.634	3.446	3.363	7.534	9.645	7.995	9.26	4.259	4.312	4.169	4.2	6.55	8.15	6.896	7.862	4.087	4.207	6.355	7.467	6.726	7.923	6.229	6.968	4.123	4.175	6.93	7.165	6.316	7.277	5.902	6.482	4.444
360.pdb	2.356	-1124.99	-2047.127	-1035.683	3.612	3.583	3.63	3.699	3.589	3.602	3.273	3.395	3.443	3.489	3.451	3.547	3.477	3.479	3.408	3.28	3.505	3.559	3.606	3.5	3.55	3.551	3.469	3.387	3.553	3.593	3.629	3.548	3.407	3.574	3.509	3.465	3.625	3.555	3.576	3.51	3.513	3.628	3.423	3.444	3.677	3.604	3.636	3.566	3.529
361.pdb	5.62	-1096.197	-1987.871	-977.644	4.014	4.348	4.998	5.984	3.474	3.51	5.249	6.187	4.632	5.268	5.124	6.086	3.541	4.065	4.229	4.661	4.754	5.507	4.751	5.396	3.586	3.939	3.978	4.278	4.484	5.052	4.482	4.969	3.815	3.991	4.233	4.704	4.388	4.845	4.307	4.899	3.99	4.067	4.105	4.474	4.438	4.765	4.37	4.811	3.994
362.pdb	12.084	-576.269	-1658.905	-436.124	12.129	15.119	10.58	12.768	7.981	7.356	7.931	8.001	10.03	11.56	9.256	10.385	13.795	9.475	9.059	9.007	10.213	11.963	10.859	12.31	10.657	7.922	8.7	8.457	8.756	10.176	9.239	10.436	12.045	11.574	9.17	9.535	9.817	11.373	11.313	10.668	10.538	10.069	8.258	8.26	8.933	10.152	10.18	9.564	10.803
363.pdb	8.515	-1064.706	-2021.026	-988.466	6.534	7.403	8.291	9.384	3.907	3.774	4.193	4.037	5.363	5.72	6.242	6.71	5.078	4.819	9.372	8.816	6.339	6.941	6.927	7.696	4.606	4.453	7.55	7.135	5.67	6.136	6.111	6.702	4.551	4.187	7.735	7.697	6.196	6.842	6.139	6.535	4.468	4.134	6.862	7.118	5.853	6.356	5.805	6.099	4.813
364.pdb	3.977	-1034.344	-1995.068	-948.466	3.696	3.726	3.48	3.516	3.795	3.985	3.376	3.697	3.536	3.711	3.428	3.606	3.654	3.738	3.447	3.556	3.517	3.646	3.57	3.529	3.65	3.699	3.563	3.699	3.549	3.64	3.588	3.553	3.606	3.681	3.542	3.653	3.61	3.587	3.573	3.54	3.72	3.721	3.655	3.698	3.704	3.636	3.674	3.597	3.716
365.pdb	6.217	-1086.216	-1952.916	-988.97	4.792	5.773	6.542	9.338	4.58	4.697	5.593	4.446	5.193	5.109	6.068	6.892	4.778	4.757	6.368	5.524	5.642	6.519	5.993	6.482	5.124	5.206	5.772	5.249	5.686	6.415	5.949	6.387	4.738	4.916	5.964	6.271	5.718	6.264	5.754	6.073	4.614	4.808	5.463	5.749	5.451	5.95	5.481	5.791	4.643
366.pdb	6.016	-1102.724	-1989.785	-976.154	4.456	4.518	5.491	5.718	4.388	4.106	3.069	3.28	3.763	3.899	4.28	4.499	4.787	4.304	3.318	3.369	4.339	4.505	4.572	4.637	4.499	4.162	3.675	3.615	4.235	4.348	4.409	4.447	5.025	5.349	4.129	4.141	4.419	4.461	4.565	4.458	4.896	5.057	4.067	3.965	4.412	4.365	4.534	4.363	4.823
367.pdb	7.143	-1063.598	-1933.151	-965.812	5.446	6.257	7.026	7.69	3.801	3.612	4.643	5.143	5.045	5.7	5.835	6.417	4.765	4.191	6.63	6.806	5.705	6.364	6.118	6.881	4.569	4.166	5.687	5.741	5.323	5.802	5.633	6.19	4.223	3.928	6.022	6.229	5.596	6.203	5.652	5.906	4.339	3.962	5.475	5.638	5.463	5.852	5.51	5.604	4.523
368.pdb	9.999	-1029.576	-1902.46	-887.363	8.332	10.155	8.817	11.308	3.39	3.603	7.11	6.647	7.721	8.401	7.963	8.978	4.487	5.547	6.327	6.15	8.086	9.37	9.039	9.688	4.247	4.999	5.348	5.301	7.006	8.003	7.721	8.241	4.02	4.587	6.215	6.803	7.843	8.624	7.294	8.091	4.179	4.582	6.001	6.488	7.339	7.947	6.88	7.503	4.871
369.pdb	6.365	-1016.535	-1910.449	-903.603	3.694	3.624	3.613	3.548	5.548	4.881	2.983	3.342	3.339	3.483	3.298	3.445	5.25	4.539	4.724	5.174	3.43	3.505	3.429	3.441	4.715	4.252	4.999	5.077	3.484	3.548	3.483	3.5	4.391	4.038	4.652	4.695	3.525	3.525	3.777	3.639	4.324	3.995	4.652	4.646	3.614	3.575	3.824	3.67	4.219
370.pdb	7.028	-1113.469	-2034.695	-1029.98	4.944	5.662	6.393	6.584	3.699	3.634	4.837	5.931	4.891	5.796	5.615	6.257	4.765	5.188	7.084	7.492	5.392	6.059	5.725	6.334	4.404	4.683	5.955	6.206	4.964	5.462	5.215	5.668	4.24	4.443	6.065	6.3	5.161	5.667	5.338	5.883	4.211	4.34	5.515	5.734	4.983	5.377	5.131	5.557	4.333
371.pdb	10.294	-862.452	-1835.514	-774.274	10.646	12.907	10.184	11.538	5.127	4.785	4.366	4.718	7.506	8.813	7.275	8.128	16.259	10.843	6.184	6.109	8.399	9.721	8.713	9.594	12.054	8.5	5.832	5.668	7.21	8.244	7.445	8.149	16.378	19.72	6.92	7.135	8.085	9.101	11.434	9.9	13.913	16.552	6.363	6.456	7.413	8.231	10.204	8.896	13.368
372.pdb	6.063	-975.614	-1959.393	-864.484	5.389	8.315	11.114	17.163	5.597	5.407	3.149	3.53	4.269	5.923	7.131	10.346	4.509	4.445	3.422	3.809	6.551	9.669	6.935	9.439	4.293	4.303	4.147	4.342	5.878	8.257	6.166	8.085	4.133	4.078	5.889	7.547	6.011	8.131	5.617	7.164	4.08	4.033	6.959	7.295	5.654	7.417	5.326	6.612	4.298
373.pdb	9.825	-1030.959	-1969.115	-961.533	6.761	8.125	6.086	6.362	4.785	3.649	3.527	3.586	5.144	5.856	4.807	4.974	7.75	5.486	4.05	4.321	5.458	6.024	6.103	6.228	6.346	4.853	4.295	4.097	4.978	5.415	5.462	5.568	8.602	7.186	4.743	4.663	5.721	6.079	6.512	5.919	7.712	6.517	4.756	4.572	5.46	5.706	6.119	5.572	7.554
374.pdb	5.743	-1014.941	-1982.722	-925.439	4.182	4.225	5.074	4.929	3.468	3.557	4.366	5.002	4.274	4.613	4.72	4.966	3.317	3.34	4.566	5.316	4.541	4.719	4.667	4.896	3.439	3.46	4.2	4.729	4.326	4.464	4.421	4.597	3.717	3.63	4.419	4.779	4.373	4.522	4.17	4.302	3.837	3.697	4.302	4.567	4.364	4.429	4.194	4.246	3.894
375.pdb	7.517	-990.749	-1937.227	-884.768	4.112	4.156	4.47	4.189	6.611	6.717	3.136	3.386	3.624	3.771	3.803	3.787	7.689	6.742	3.642	4.113	3.906	3.91	4.158	4.073	6.722	5.9	4.632	4.981	4.126	3.987	4.315	4.109	6.36	5.897	4.591	4.783	4.275	4.118	5.206	4.64	5.998	5.523	4.606	4.731	4.32	4.102	5.096	4.538	5.684
376.pdb	6.941	-996.006	-1926.807	-888.597	3.995	4.035	4.672	4.694	3.766	3.715	5.397	6.446	4.696	5.241	5.034	5.57	3.974	3.903	4.514	5.255	4.688	5.058	4.695	5.13	4.046	4.014	4.265	4.741	4.563	4.853	4.568	4.907	3.838	3.828	4.366	4.729	4.453	4.732	4.491	4.744	4.085	3.924	4.116	4.425	4.557	4.662	4.588	4.672	4.07
377.pdb	6.223	-1047.18	-1947.83	-959.753	3.611	3.657	3.523	3.518	5.15	4.434	3.112	3.372	3.361	3.514	3.317	3.445	4.653	4.547	3.424	3.277	3.415	3.516	3.508	3.517	4.335	4.229	3.999	3.662	3.486	3.535	3.556	3.536	4.034	4.675	3.88	3.626	3.567	3.56	3.676	3.761	4.011	4.5	4.175	3.893	3.626	3.6	3.716	3.767	3.944
378.pdb	7.52	-965.773	-1912.748	-826.833	4.145	4.054	4.01	4.207	3.824	3.608	4.755	4.507	4.45	4.28	4.382	4.357	3.597	3.573	11.72	10.463	4.303	4.256	4.208	4.078	4.059	3.998	9.088	8.178	4.473	4.404	4.402	4.271	3.886	4.084	7.818	7.185	4.35	4.227	4.195	4.124	4.205	4.318	6.905	6.48	4.539	4.398	4.41	4.312	4.195
379.pdb	3.693	-937.755	-1889.674	-816.821	3.751	3.727	3.511	3.51	3.595	3.75	4.032	3.597	3.892	3.662	3.771	3.553	4.572	4.358	3.808	3.548	3.765	3.611	3.755	3.592	4.239	4.106	3.737	3.615	3.716	3.609	3.709	3.594	4.093	4.091	3.68	3.589	3.717	3.621	4.077	3.869	4.046	4.035	3.559	3.515	3.741	3.653	4.041	3.86	3.997
380.pdb	5.709	-1099.573	-2022.231	-1013.904	4.31	4.588	5.268	5.523	3.603	3.664	5.223	6.28	4.766	5.434	5.245	5.902	3.396	3.54	5.166	5.881	4.933	5.464	5.307	5.787	3.516	3.633	4.645	5.142	4.639	5.052	4.919	5.295	3.743	3.439	4.801	5.237	4.798	5.153	4.573	4.919	3.917	3.579	4.568	4.851	4.767	4.984	4.58	4.789	3.982
381.pdb	5.317	-1090.012	-2011.784	-977.69	3.92	3.69	4.141	4.111	3.429	3.503	4.689	5.315	4.304	4.502	4.415	4.713	3.353	3.406	4.09	4.345	4.25	4.372	4.14	4.32	3.476	3.539	3.87	4.064	4.118	4.23	4.036	4.192	3.569	3.456	3.937	4.076	4.013	4.091	3.884	4.015	3.744	3.599	3.943	4.034	4.085	4.105	3.977	4.042	3.774
382.pdb	4.963	-1047.715	-1929.364	-971.666	3.809	3.629	3.98	3.996	3.713	3.655	3.934	4.196	3.872	3.913	3.957	4.096	3.508	3.388	3.749	3.977	3.908	3.94	3.9	3.894	3.574	3.475	3.737	3.87	3.857	3.867	3.851	3.833	3.781	3.486	3.798	3.901	3.843	3.792	3.742	3.69	3.877	3.565	3.864	3.881	3.913	3.806	3.829	3.722	3.866
383.pdb	2.873	-1123.97	-2040.165	-1048.757	3.592	3.618	3.592	3.619	3.613	3.645	3.123	3.397	3.358	3.508	3.358	3.508	3.538	3.498	3.388	3.259	3.436	3.545	3.494	3.452	3.81	3.695	3.463	3.387	3.666	3.681	3.709	3.611	3.739	3.609	3.495	3.445	3.686	3.612	3.66	3.559	3.828	3.673	3.414	3.475	3.769	3.665	3.747	3.621	3.789
384.pdb	7.377	-859.469	-1917.224	-803.17	3.951	3.768	3.879	3.76	4.6	4.11	4.927	4.374	4.439	4.071	4.403	4.067	4.034	3.754	4.337	4.411	4.252	3.967	4.212	3.992	3.871	3.708	4.425	4.31	4.076	3.879	4.046	3.898	4.003	3.51	4.288	4.173	4.027	3.872	3.93	3.798	4.093	3.614	4.376	4.161	4.097	3.899	4.017	3.837	4.069
385.pdb	9.021	-959.575	-1875.719	-850.069	3.672	3.598	5.965	5.418	3.463	3.439	6.005	4.812	4.838	4.205	5.985	5.115	10.192	8.301	5.497	4.861	5.214	4.609	5.383	4.936	7.995	6.748	4.819	4.387	4.81	4.367	4.937	4.613	7.502	10.675	5.106	4.645	4.684	4.41	7.334	6.323	6.787	9.311	5.116	5.008	4.558	4.317	6.766	5.911	6.268
386.pdb	9.002	-1061.225	-1963.655	-929.48	3.576	3.676	3.422	3.549	3.891	3.871	9.904	6.571	6.74	5.124	6.663	5.06	9.327	8.467	6.768	5.117	5.634	4.599	5.66	4.79	7.523	6.896	5.809	4.702	5.204	4.387	5.223	4.531	6.447	6.015	5.212	4.414	4.894	4.36	7.131	6.237	5.937	5.578	4.867	4.287	4.728	4.272	6.592	5.836	5.543
387.pdb	7.282	-1095.749	-2014.901	-1019.652	3.879	3.88	3.861	3.916	4.613	4.911	6.021	4.886	4.95	4.383	4.941	4.401	13.6	8.91	4.886	4.091	4.587	4.227	4.67	4.105	10.403	7.179	4.795	4.364	4.442	4.1	4.505	4.008	15.321	15.909	4.562	4.252	4.38	3.983	8.121	5.788	13.032	13.491	4.492	4.136	4.296	3.955	7.414	5.46	11.507
388.pdb	5.297	-997.62	-1967.477	-920.654	4.386	4.671	4.671	4.624	3.55	3.713	2.948	3.145	3.667	3.908	3.81	3.885	3.471	3.503	3.654	3.908	4.002	4.147	4.105	4.119	3.514	3.536	3.619	3.843	3.901	4.011	3.979	3.99	3.627	3.473	3.882	4.038	4.06	4.126	3.861	3.85	3.689	3.543	4.018	4.101	4.039	4.076	3.873	3.846	3.805
389.pdb	8.571	-890.246	-1929.364	-801.684	6.753	4.841	4.252	3.694	7.31	8.127	4.246	4.05	5.5	4.445	4.249	3.872	8.139	7.794	3.906	3.662	5.084	4.195	4.493	3.905	7.213	6.793	5.041	5.15	5.153	4.344	4.71	4.126	6.317	6.024	4.844	4.786	5.119	4.269	5.562	4.793	5.957	5.652	4.828	4.66	5.018	4.252	5.388	4.688	6.09
390.pdb	5.56	-1140.656	-2024.72	-1053.739	3.903	3.669	3.987	4.118	3.959	3.567	4.529	4.536	4.216	4.103	4.258	4.327	3.862	3.671	4.047	3.962	4.14	4.108	4.048	4.042	3.926	3.724	4.018	3.83	4.119	4.038	4.05	3.989	3.72	4.014	4.01	3.902	4.02	3.925	3.993	3.947	3.919	4.037	4.03	3.813	4.136	3.959	4.113	3.977	3.917
391.pdb	6.143	-948.104	-1952.25	-821.495	4.154	4.019	3.44	3.463	3.655	3.753	3.531	3.702	3.842	3.86	3.485	3.583	3.824	3.97	3.596	3.637	3.708	3.728	3.581	3.619	4.071	4.192	3.616	3.676	3.922	3.955	3.827	3.873	3.945	3.993	3.572	3.623	3.892	3.902	3.86	3.936	4.158	4.08	3.453	3.606	4.078	3.99	4.052	4.018	4.157
392.pdb	5.097	-1132.091	-2071.831	-1068.683	3.847	3.644	4.013	4.11	3.486	3.531	3.411	3.258	3.629	3.451	3.712	3.684	3.368	3.497	3.782	3.996	3.757	3.671	3.741	3.703	3.478	3.547	3.684	3.841	3.742	3.665	3.73	3.689	3.699	3.362	3.766	3.908	3.753	3.68	3.634	3.644	3.796	3.47	3.764	3.79	3.825	3.717	3.726	3.687	3.804
393.pdb	9.311	-939.101	-1841.455	-818.664	7.402	8.487	8.295	9.015	4.093	3.559	7.013	7.414	7.208	7.95	7.654	8.214	9.746	7.639	9.789	9.71	7.57	8.305	8.073	8.833	7.819	6.402	7.89	7.659	6.669	7.211	7.047	7.607	6.861	5.663	7.991	7.998	7.118	7.783	8.717	8.429	6.549	5.382	7.187	7.044	6.814	7.195	8.147	7.734	6.691
394.pdb	20.891	-922.528	-1828.014	-800.218	4.204	5.042	6.911	8.821	3.671	3.503	5.666	3.492	4.935	4.267	6.288	6.157	5.265	8.027	8.257	5.779	5.594	5.785	5.364	5.25	6.092	7.523	6.729	5.02	6.131	5.967	5.959	5.566	5.442	7.301	6.774	5.971	5.608	5.461	6.139	6.963	5.67	7.133	6.58	5.848	5.77	5.628	6.213	6.88	5.425
395.pdb	4.328	-1085.118	-1937.339	-925.895	3.639	3.651	3.79	4.067	3.623	3.871	3.132	3.336	3.386	3.494	3.461	3.701	3.661	3.918	4.004	4.046	3.521	3.685	3.533	3.629	3.702	3.849	3.877	3.988	3.586	3.691	3.595	3.65	3.583	3.785	3.855	4.007	3.604	3.65	3.616	3.713	3.668	3.802	3.817	3.945	3.671	3.686	3.681	3.738	3.663
396.pdb	7.542	-957.153	-1868.634	-823.93	3.981	3.96	3.997	3.802	5.268	4.159	3.431	3.787	3.706	3.874	3.714	3.795	5.811	4.696	4.805	5.357	3.803	3.85	3.824	3.851	5.078	4.352	4.959	4.958	3.755	3.804	3.771	3.804	4.74	4.194	4.719	4.669	3.813	3.835	4.288	4.09	4.63	4.131	4.795	4.746	3.876	3.842	4.272	4.054	4.522
397.pdb	4.604	-1090.085	-2041.814	-1008.238	3.76	3.66	3.472	3.49	3.997	4.175	3.089	3.318	3.424	3.489	3.28	3.404	3.641	3.733	3.256	3.224	3.44	3.489	3.41	3.427	3.608	3.702	3.503	3.541	3.466	3.527	3.443	3.48	3.583	3.62	3.495	3.528	3.507	3.516	3.412	3.442	3.67	3.681	3.688	3.669	3.592	3.584	3.513	3.523	3.685
398.pdb	7.046	-956.686	-1899.689	-880.883	4.016	4.62	4.534	4.558	4.753	3.686	5.811	6.032	4.913	5.326	5.172	5.295	4.047	3.434	4.726	5.181	4.787	5.07	5.014	5.115	3.88	3.493	4.735	4.683	4.477	4.706	4.647	4.739	3.815	3.433	4.685	4.652	4.521	4.715	4.386	4.428	3.993	3.571	4.66	4.576	4.551	4.616	4.438	4.376	3.996
399.pdb	3.299	-1075.867	-2020.985	-976.485	3.911	3.735	3.518	3.581	3.923	3.886	3.196	3.375	3.553	3.555	3.357	3.478	3.651	3.616	4.359	3.631	3.542	3.564	3.358	3.716	3.818	3.76	4.214	3.716	3.694	3.685	3.557	3.799	3.682	3.659	4.04	3.682	3.628	3.786	3.521	3.708	3.755	3.704	4.403	3.901	3.698	3.803	3.609	3.738	3.781
400.pdb	5.514	-1119.151	-2033.29	-1022.846	3.934	3.811	4.136	4.302	3.814	3.579	4.347	3.887	4.141	3.849	4.242	4.095	3.626	3.554	3.928	3.755	4.139	4	4.067	3.96	3.907	3.894	3.89	3.696	4.222	4.144	4.167	4.114	3.738	3.827	3.952	3.848	4.121	4.053	4.021	3.996	3.997	3.93	3.856	3.774	4.273	4.101	4.19	4.054	3.987
401.pdb	8.171	-1042.558	-1897.143	-952.574	6.362	7.505	8.583	8.562	4.799	4.054	3.776	3.75	5.069	5.628	6.18	6.156	5.759	4.821	6.55	6.677	6.24	6.606	6.68	7.043	5.042	4.434	5.966	5.803	5.582	5.869	5.912	6.197	4.683	4.342	6.62	6.492	6.002	6.458	6.073	6.075	4.559	4.235	6.32	6.199	5.679	6.017	5.739	5.697	4.86
402.pdb	5.741	-1141.328	-2021.638	-1065.589	4.079	4.31	5.227	5.424	3.934	3.68	4.183	4.389	4.131	4.349	4.705	4.907	3.706	3.543	3.853	4.047	4.496	4.708	4.549	4.696	3.781	3.716	3.88	3.924	4.355	4.546	4.395	4.538	3.597	3.672	4.217	4.299	4.332	4.492	4.211	4.311	3.83	3.805	4.124	4.097	4.404	4.466	4.304	4.316	3.872
403.pdb	4.747	-1126.682	-2003.489	-949.379	3.798	3.763	3.478	3.498	3.753	3.94	3.477	3.845	3.638	3.804	3.478	3.671	3.708	3.728	3.512	3.758	3.585	3.702	3.569	3.575	3.743	3.736	3.592	3.818	3.642	3.714	3.63	3.619	3.725	3.649	3.564	3.738	3.664	3.648	3.637	3.599	3.835	3.706	3.672	3.771	3.766	3.695	3.744	3.654	3.829
404.pdb	8.007	-1010.816	-1975.361	-920.734	5.514	6.147	6.188	6.432	3.577	3.608	6.906	6.761	6.21	6.454	6.547	6.596	4.231	3.866	7.48	7.468	6.202	6.447	6.673	6.901	4.131	3.887	6.179	6.181	5.635	5.818	5.988	6.159	3.938	3.77	6.181	6.244	5.893	6.156	5.767	5.752	4.161	3.871	5.639	5.632	5.754	5.843	5.649	5.506	4.387
405.pdb	4.098	-938.526	-1898.565	-816.526	3.952	3.645	3.522	3.54	3.679	3.557	3.179	3.373	3.565	3.509	3.351	3.457	3.708	3.675	4.976	4.282	3.551	3.519	3.615	3.679	3.66	3.649	4.544	4.041	3.554	3.539	3.602	3.659	3.82	4.019	4.288	3.916	3.672	3.656	3.629	3.686	3.831	3.979	4.061	3.824	3.706	3.684	3.67	3.708	3.851
406.pdb	8.294	-1085.055	-1939.129	-981.848	3.982	3.615	3.739	3.53	3.941	3.692	3.081	3.4	3.531	3.507	3.41	3.465	7.589	7.129	4.488	5.044	3.601	3.515	3.52	3.688	6.243	5.96	4.306	4.593	3.588	3.542	3.528	3.672	5.488	5.294	4.164	4.327	3.619	3.661	5.07	5.051	5.158	4.997	4.075	4.139	3.656	3.686	4.865	4.844	4.962
407.pdb	5.304	-1125.545	-2053.06	-1052.989	3.679	3.624	3.674	3.607	3.619	3.603	3.396	3.283	3.537	3.454	3.535	3.445	3.503	3.661	3.66	3.865	3.583	3.505	3.637	3.568	3.628	3.699	3.647	3.778	3.656	3.572	3.697	3.619	3.799	3.486	3.653	3.735	3.694	3.62	3.635	3.639	3.892	3.572	3.66	3.649	3.788	3.669	3.74	3.685	3.856
408.pdb	4.707	-1115.82	-2059.059	-1015.554	3.919	3.764	4.145	4.51	3.622	3.656	3.678	3.873	3.798	3.818	3.911	4.192	3.495	3.469	3.586	3.732	3.914	4.049	3.866	4.02	3.616	3.609	3.598	3.707	3.9	4.009	3.864	3.988	3.664	3.517	3.735	3.908	3.875	3.943	3.765	3.846	3.791	3.613	3.743	3.786	3.946	3.952	3.855	3.872	3.813
409.pdb	5.548	-1056.536	-1973.004	-961.061	3.909	3.775	4.194	4.207	4.629	4.238	4.514	5.535	4.211	4.655	4.354	4.871	3.926	3.836	4.079	4.869	4.206	4.506	4.178	4.529	3.841	3.826	4.262	4.659	4.073	4.331	4.052	4.348	3.963	3.637	4.245	4.546	4.023	4.234	3.886	4.166	4.064	3.717	4.264	4.472	4.097	4.2	3.983	4.144	4.038
410.pdb	8.965	-805.81	-1860.733	-779.509	3.576	3.649	10.167	9.27	4.985	4.885	6.732	4.925	5.154	4.287	8.449	7.097	6.264	6.699	11.821	8.673	6.825	5.948	7.643	6.467	5.716	5.896	9.542	7.41	6.274	5.533	6.887	5.922	5.139	5.364	9.698	7.875	6.225	5.467	7.018	6.44	4.943	5.08	8.802	7.29	5.881	5.213	6.542	6.024	4.715
411.pdb	6.27	-1130.485	-2022.113	-1062.21	4.214	3.773	3.468	3.479	3.765	3.65	3.694	3.514	3.954	3.643	3.581	3.496	4.034	4.041	3.846	3.444	3.792	3.588	3.736	3.649	4.497	4.501	3.819	3.513	4.2	4.046	4.158	4.092	4.399	4.541	3.731	3.504	4.169	4.028	4.187	4.16	4.655	4.678	4.18	4.305	4.421	4.228	4.436	4.338	4.582
412.pdb	8.462	-1007.097	-1970.445	-904.11	5.75	8.545	6.592	8.086	4.18	3.52	7.416	6.559	6.583	7.552	7.004	7.323	4.248	3.706	6.402	6.293	6.586	7.73	7.217	7.514	4.13	3.762	5.661	5.369	5.913	6.766	6.386	6.603	4.078	4.009	5.894	6.048	6.259	6.992	5.972	6.061	4.193	4.034	5.449	5.439	5.991	6.515	5.752	5.74	4.453
413.pdb	5.642	-1084.161	-2040.334	-1028.721	4.054	4.217	4.776	4.644	3.73	3.952	3.632	4.036	3.843	4.127	4.204	4.34	3.647	3.782	4.875	5.498	4.154	4.299	4.557	4.716	3.616	3.736	4.493	4.982	4.004	4.135	4.307	4.448	3.713	3.476	4.564	4.898	4.256	4.402	4.158	4.281	3.778	3.576	4.534	4.722	4.22	4.331	4.138	4.23	3.824
414.pdb	4.893	-1186.238	-2075.093	-1100.555	3.901	3.688	4.136	4.157	3.872	3.798	4.322	4.116	4.111	3.902	4.229	4.137	3.56	3.536	3.911	3.829	4.119	3.987	4.03	3.941	3.666	3.658	3.898	3.819	4.059	3.966	3.992	3.931	3.742	3.537	3.958	3.903	3.973	3.882	3.843	3.8	3.898	3.644	3.992	3.889	4.065	3.914	3.956	3.845	3.899
415.pdb	14.136	-967.302	-1852.861	-850.255	10.717	11.189	8.465	7.945	6.492	4.319	4.249	3.951	7.483	7.57	6.357	5.948	24.376	19.754	6.478	5.533	7.81	7.695	8.349	8.339	17.439	14.393	6.483	5.128	6.748	6.689	7.153	7.172	34.632	27.403	6.978	5.833	7.866	7.975	14.174	12.775	28.48	22.686	6.801	5.665	7.2	7.282	12.457	11.282	25.519
416.pdb	4.213	-1104.861	-2054.306	-943.015	3.675	3.662	3.597	3.58	3.607	3.651	3.275	3.71	3.475	3.686	3.436	3.645	3.522	3.673	3.413	3.739	3.516	3.651	3.549	3.561	3.595	3.685	3.477	3.71	3.572	3.665	3.597	3.598	3.691	3.604	3.507	3.678	3.613	3.611	3.565	3.617	3.785	3.666	3.605	3.645	3.703	3.661	3.664	3.667	3.766
417.pdb	6.879	-999.477	-1991.989	-931.269	4.451	4.786	5.876	6.169	3.863	3.504	5.435	4.964	4.943	4.875	5.656	5.566	3.581	3.345	5.388	5.499	5.254	5.306	5.628	5.655	3.568	3.426	4.879	4.834	4.826	4.876	5.106	5.138	3.769	3.889	5.129	5.168	4.975	5.068	4.745	4.748	3.933	3.957	5.029	5.105	4.91	4.928	4.718	4.661	4.019
418.pdb	7.731	-1036.299	-2006.857	-952.359	3.816	3.627	3.627	3.565	3.713	3.649	3.179	3.25	3.497	3.439	3.403	3.407	3.835	3.983	3.646	4.072	3.54	3.481	3.487	3.496	4.27	4.313	3.669	3.931	3.94	3.854	3.9	3.865	3.968	4.071	3.658	3.839	3.883	3.818	3.911	3.956	4.214	4.148	3.551	4.005	4.102	3.924	4.125	4.039	4.148
419.pdb	5.656	-1112.724	-2013.067	-1024.156	3.685	3.859	3.626	3.659	5.855	5.572	6.504	5.077	5.094	4.468	5.065	4.368	7.936	6.678	5.053	4.21	4.605	4.199	4.643	4.095	6.647	5.721	5.321	4.664	4.471	4.101	4.5	4.023	6.672	5.812	4.897	4.413	4.337	3.99	5.603	4.775	6.113	5.415	4.968	4.531	4.26	3.963	5.315	4.617	5.708
420.pdb	8.099	-944.804	-1892.307	-848.497	6.119	8.007	7.196	8.811	4.689	3.599	3.765	3.737	4.942	5.872	5.481	6.274	4.169	3.538	4.027	4.265	5.693	6.852	6.269	6.95	4.018	3.611	4.248	4.043	5.199	6.078	5.63	6.152	3.777	3.862	4.985	5.235	5.728	6.523	5.234	5.617	3.964	3.935	4.815	4.865	5.559	6.14	5.147	5.385	4.323
421.pdb	5.143	-1095.325	-2014.706	-997.393	3.786	3.673	3.641	3.616	3.613	3.64	3.792	4.233	3.789	3.953	3.716	3.924	3.588	3.512	3.77	4.252	3.74	3.841	3.706	3.795	3.62	3.567	3.718	4.048	3.726	3.799	3.701	3.766	3.707	3.511	3.699	3.94	3.718	3.747	3.673	3.689	3.818	3.592	3.77	3.93	3.808	3.776	3.771	3.727	3.812
422.pdb	5.96	-1103.558	-2014.967	-991.849	4.506	5.261	4.941	5.114	3.765	3.647	3.403	3.653	3.955	4.457	4.172	4.384	3.632	3.507	3.701	3.96	4.283	4.676	4.642	4.713	3.607	3.548	3.723	3.855	4.102	4.415	4.371	4.442	3.515	3.613	4.027	4.17	4.398	4.606	4.196	4.227	3.613	3.658	4.098	4.294	4.332	4.478	4.164	4.163	3.762
423.pdb	5.32	-1091.454	-2054.276	-1014.564	3.999	3.675	3.486	3.488	3.415	3.582	3.161	3.328	3.58	3.501	3.323	3.408	3.669	3.717	3.342	3.191	3.549	3.497	3.428	3.465	3.63	3.693	3.366	3.321	3.55	3.534	3.459	3.511	3.547	4.119	3.396	3.363	3.567	3.543	3.552	3.579	3.604	4.057	3.555	3.614	3.612	3.588	3.599	3.617	3.67
424.pdb	4.754	-1021.791	-1915.715	-851.857	3.879	3.656	4.046	4.084	3.712	3.663	4.348	4.744	4.113	4.2	4.197	4.414	3.554	3.467	3.966	4.017	4.091	4.161	4.005	4.069	3.685	3.605	3.881	3.899	4.056	4.091	3.991	4.022	3.617	3.561	3.923	3.945	3.969	3.949	3.872	3.872	3.799	3.672	3.958	3.9	4.062	3.976	3.982	3.912	3.813
425.pdb	5.641	-1069.7	-1985.112	-996.517	3.554	3.585	3.699	3.967	3.764	3.675	3.295	3.519	3.424	3.552	3.497	3.743	4.011	3.985	4.098	4.562	3.516	3.69	3.504	3.628	4.385	4.258	3.987	4.266	3.92	3.969	3.911	3.922	4.985	5.011	3.915	4.191	3.84	3.855	3.981	3.997	4.919	4.898	4.128	4.604	3.976	3.953	4.093	4.071	4.692
426.pdb	6.948	-1075.56	-1991.266	-953.133	3.799	3.696	3.74	3.861	3.36	3.535	4.27	5.181	4.035	4.439	4.005	4.521	3.646	3.591	3.936	4.231	3.936	4.246	3.891	4.144	3.641	3.592	3.744	3.999	3.86	4.083	3.826	4.007	3.522	3.995	3.743	3.965	3.821	3.945	3.847	3.935	3.582	3.957	3.813	3.91	3.821	3.922	3.843	3.913	3.618
427.pdb	6.453	-1087.468	-1982.171	-977.57	3.894	3.706	4.25	4.261	3.604	3.606	5.994	7.407	4.944	5.556	5.122	5.834	3.845	3.755	4.917	5.962	4.713	5.124	4.626	5.18	3.953	3.926	4.48	5.177	4.576	4.911	4.511	4.952	3.828	3.792	4.422	4.948	4.388	4.703	4.426	4.742	4.076	3.904	4.224	4.628	4.501	4.644	4.533	4.677	4.046
428.pdb	5.506	-1056.372	-1928.606	-937.24	3.903	3.833	4.284	4.574	4.555	3.88	3.571	4.019	3.737	3.926	3.928	4.296	4.164	3.746	3.565	3.895	3.92	4.142	3.886	4.119	4.056	3.817	3.895	3.89	3.9	4.096	3.874	4.079	3.823	3.697	3.992	4.061	3.88	4.03	3.854	3.986	3.931	3.76	4.018	3.962	3.961	4.027	3.939	3.99	3.927
429.pdb	7.547	-1091.917	-1959.39	-1000.831	6.481	9.349	9.415	12.805	3.418	3.503	6.534	8.328	6.508	8.839	7.974	10.567	3.288	3.271	5.082	6.094	7.477	10.161	8.068	10.176	3.407	3.406	4.527	5.23	6.519	8.54	6.962	8.551	3.5	3.319	5.749	7.124	6.866	8.711	6.201	7.449	3.784	3.573	5.443	6.591	6.541	8.023	5.988	6.972	4.233
430.pdb	8.666	-1020.662	-1907.176	-928.269	10.294	14.539	16.154	22.167	3.551	3.598	5.191	5.539	7.742	10.039	10.672	13.853	3.477	3.462	4.374	4.551	10.546	14.082	11.126	13.205	3.827	3.748	4.1	4.233	9.041	11.641	9.476	10.983	3.709	3.865	7.113	8.717	9.64	11.694	8.261	9.452	4.026	4.034	6.305	7.655	8.915	10.531	7.767	8.662	5.07
431.pdb	9.124	-1135.895	-1971.305	-1017.647	5.114	6.304	6.607	7.556	3.956	3.703	3.177	3.592	4.145	4.948	4.892	5.574	3.891	3.615	3.958	4.471	4.966	5.817	5.45	6.011	4.09	3.912	3.957	4.215	4.846	5.49	5.21	5.635	3.968	3.817	4.62	5.05	5.19	5.769	4.933	5.214	3.937	3.818	5.196	5.837	4.961	5.444	4.746	4.981	4.133
432.pdb	5.066	-1095.884	-2028.051	-1033.914	3.822	3.641	3.567	3.569	4.39	4.209	3.096	3.238	3.459	3.439	3.331	3.404	4.058	3.958	3.421	3.83	3.495	3.483	3.454	3.432	3.898	3.832	3.744	3.956	3.516	3.507	3.485	3.468	3.823	3.756	3.7	3.859	3.552	3.503	3.533	3.516	3.847	3.765	3.821	3.917	3.618	3.553	3.602	3.564	3.843
433.pdb	7.827	-1052.357	-1941.329	-917.744	4.92	5.617	7.684	7.972	3.889	3.703	4.895	5.477	4.908	5.547	6.29	6.725	5.722	4.872	6.008	6.735	5.833	6.355	6.255	6.844	5.282	4.776	5.302	5.724	5.476	5.913	5.792	6.279	4.858	4.454	5.897	6.286	5.618	6.147	6.144	6.232	4.889	4.404	5.384	5.713	5.517	5.823	5.956	5.893	4.894
434.pdb	10.823	-1024.518	-1904.079	-900.182	4.228	4.825	4.54	4.792	3.766	3.537	6.659	5.918	5.443	5.371	5.599	5.355	4.844	5.706	5.056	4.7	5.142	5.178	5.185	4.935	4.799	5.479	4.626	4.312	5.034	5.14	5.066	4.957	4.688	7.168	4.605	4.432	4.898	4.931	5.237	5.541	4.549	6.527	4.703	4.7	4.747	4.77	5.029	5.278	4.495
435.pdb	9.644	-772.571	-1790.392	-611.996	11.427	14.266	12.456	12.711	4.147	3.422	4.186	4.411	7.807	9.339	8.321	8.561	5.023	4.096	6.687	6.653	9.356	10.463	9.442	10.517	4.538	4.006	5.84	5.576	7.909	8.803	7.973	8.844	4.43	4.201	7.494	7.359	8.664	9.928	7.558	8.029	4.443	4.163	6.841	6.544	7.969	8.942	7.048	7.359	5.607
436.pdb	7.721	-1014.534	-1968.605	-931.578	5.146	7.039	6.062	6.936	4.823	3.859	5.759	5.397	5.453	6.218	5.911	6.167	4.715	3.986	4.799	4.844	5.656	6.457	6.109	6.283	4.407	3.91	4.807	4.516	5.189	5.782	5.529	5.651	4.474	4.297	5.121	5.121	5.452	5.929	5.345	5.344	4.529	4.27	4.944	4.853	5.335	5.634	5.245	5.147	4.632
437.pdb	5.427	-1149.337	-2058.978	-1048.5	3.814	3.758	3.49	3.495	4.515	4.394	6.745	4.697	5.279	4.228	5.117	4.096	5.329	5.062	5.321	4.511	4.683	3.984	4.645	3.866	4.81	4.597	5.052	4.472	4.455	3.904	4.427	3.816	4.43	4.329	4.662	4.228	4.304	3.804	4.77	4.199	4.311	4.232	4.823	4.304	4.226	3.811	4.614	4.14	4.228
438.pdb	8.032	-1022.839	-1880.71	-867.572	4.406	5.272	5.627	6.964	3.657	3.704	4.611	4.362	4.508	4.817	5.119	5.663	3.561	3.54	5.188	5.541	4.881	5.532	4.764	5.064	3.891	3.84	4.678	4.928	4.799	5.259	4.711	4.907	3.85	4.108	4.915	5.437	4.65	4.98	4.462	4.601	4.154	4.29	4.561	5.056	4.77	4.987	4.613	4.671	4.196
439.pdb	5.212	-985.739	-1979.472	-914.371	3.629	3.622	3.484	3.465	4.562	4.386	3.603	3.817	3.616	3.719	3.543	3.641	4.031	3.852	3.648	3.902	3.572	3.634	3.668	3.571	3.881	3.793	3.953	4.064	3.574	3.644	3.646	3.596	3.993	3.754	3.836	3.914	3.643	3.601	3.617	3.541	4.063	3.818	3.939	4.062	3.759	3.68	3.738	3.63	3.99
440.pdb	5.275	-1040.164	-1907.223	-901.911	3.878	3.655	4.177	4.046	3.64	3.593	4.25	4.349	4.064	4.002	4.213	4.198	3.637	3.486	3.959	4.212	4.101	4.017	4.057	4.059	3.716	3.585	3.853	4.006	4.045	3.959	4.012	3.99	3.651	3.537	3.934	4.016	3.985	3.923	3.936	3.868	3.809	3.623	3.931	3.931	4.061	3.931	4.021	3.885	3.821
441.pdb	3.773	-1118.197	-2008.094	-1041.287	3.89	3.919	4.312	4.71	3.795	3.584	3.09	3.376	3.49	3.648	3.701	4.043	3.612	3.527	3.309	3.296	3.764	4.002	3.75	3.942	3.932	3.776	3.471	3.392	3.966	4.07	3.956	4.025	3.86	3.673	3.681	3.722	3.942	4.004	3.85	3.914	3.939	3.74	3.695	3.846	3.994	4.005	3.917	3.93	3.931
442.pdb	4.891	-1063.932	-1941.954	-977.861	3.794	3.676	3.597	3.591	4.014	4.328	3.107	3.361	3.451	3.519	3.352	3.476	3.935	4.083	3.629	4.007	3.5	3.543	3.49	3.534	3.805	3.929	3.757	4.114	3.511	3.562	3.504	3.556	3.84	3.744	3.717	3.983	3.562	3.58	3.574	3.612	3.845	3.755	4.025	4.17	3.613	3.616	3.623	3.643	3.837
443.pdb	4.749	-1140.478	-2050.439	-1069.862	3.836	3.6	4.124	4.123	4.335	4.104	3.049	3.504	3.442	3.552	3.587	3.813	4.045	3.864	3.379	3.362	3.67	3.742	3.605	3.678	3.949	3.901	3.698	3.609	3.692	3.8	3.643	3.752	3.809	3.985	3.804	3.737	3.682	3.722	3.666	3.727	3.9	3.993	3.881	3.737	3.779	3.772	3.765	3.776	3.889
444.pdb	5.339	-1012.431	-1989.895	-899.26	3.823	3.626	3.917	3.745	4.587	4.482	2.971	3.413	3.397	3.52	3.444	3.579	4.091	4.177	3.444	3.965	3.57	3.595	3.503	3.635	3.925	3.982	3.825	4.137	3.576	3.594	3.526	3.624	3.944	3.76	3.848	4.039	3.585	3.624	3.54	3.673	3.94	3.769	3.91	3.962	3.642	3.654	3.604	3.695	3.921
445.pdb	5.655	-1130.23	-2050.227	-1061.6	3.965	3.871	4.85	4.423	3.558	3.594	3.512	3.601	3.738	3.736	4.181	4.012	3.365	3.597	4.608	4.829	4.109	3.965	4.18	4.159	3.464	3.615	4.258	4.417	3.997	3.887	4.051	4.032	3.688	3.434	4.406	4.419	4.034	4	3.875	3.946	3.79	3.531	4.333	4.229	4.061	3.987	3.929	3.942	3.819
446.pdb	6.84	-1045.969	-1980.093	-905.52	5.582	5.128	5.306	5.449	3.889	4.747	12.453	8.285	9.018	6.706	8.88	6.867	17.784	12.71	8.646	6.605	7.781	6.287	8.108	6.123	13.255	9.739	7.06	5.986	6.884	5.665	7.13	5.542	11.861	10.107	6.622	5.852	6.82	5.459	12.04	8.568	10.28	8.858	6.028	5.618	6.343	5.193	10.692	7.784	9.497
447.pdb	6.486	-1084.423	-2037.823	-1007.778	4.29	4.968	5.988	6.763	3.504	3.514	3.494	4.112	3.892	4.54	4.741	5.438	3.452	3.623	4.292	5.062	4.591	5.281	4.844	5.309	3.878	3.876	4.029	4.546	4.625	5.056	4.815	5.078	3.982	3.627	4.519	5.101	4.71	5.056	4.532	4.808	3.952	3.674	4.594	5.086	4.564	4.856	4.416	4.65	4.009
448.pdb	9.697	-878.71	-1819.353	-787.224	3.753	3.58	6.612	5.183	8.068	6.881	3.001	3.336	3.377	3.458	4.807	4.26	22.75	15.725	3.31	3.275	4.456	4.033	4.462	4.183	16.955	12.193	4.896	4.477	4.683	4.308	4.688	4.42	18.943	12.45	5.325	4.654	4.501	4.252	11.236	8.449	16.048	10.791	5.725	4.969	4.495	4.235	10.108	7.734	13.999
449.pdb	9.088	-1066.895	-1922.013	-904.335	3.767	3.712	3.578	3.483	3.773	3.739	4.305	3.56	4.036	3.636	3.942	3.522	4.889	5.394	4.511	4.693	3.884	3.585	3.869	3.752	4.579	4.933	4.265	4.375	3.903	3.691	3.892	3.817	4.492	4.792	4.093	4.152	3.867	3.796	4.315	4.463	4.389	4.605	4.285	4.194	3.885	3.806	4.258	4.362	4.285
450.pdb	4.839	-1151.119	-2077.98	-1069.81	3.879	3.738	4.133	4.343	3.908	3.906	4.227	3.911	4.053	3.824	4.18	4.127	3.551	3.514	3.887	3.854	4.08	3.997	4.039	3.962	3.611	3.588	3.894	3.872	3.993	3.932	3.962	3.905	3.789	3.424	3.954	3.989	3.946	3.872	3.808	3.748	3.925	3.551	4.04	4.078	4.032	3.903	3.918	3.8	3.917
451.pdb	9.67	-901.821	-1877.837	-815.967	7.05	7.142	6.435	6.507	5.048	5.529	6.808	6.792	6.929	6.967	6.622	6.65	12.086	8.709	7.565	7.179	6.764	6.814	7.011	7.488	9.832	7.495	6.726	6.629	6.404	6.377	6.589	6.883	11.929	9.771	6.653	6.598	6.681	6.935	9.096	7.884	10.699	8.78	6.019	6.198	6.531	6.581	8.543	7.372	10.091
452.pdb	5.156	-1057.703	-1993	-950.555	4.21	3.66	4.321	4.175	3.709	4.684	8.618	5.617	6.414	4.638	6.47	4.896	6.432	5.901	6.541	4.589	5.717	4.484	5.953	4.992	5.525	5.148	5.597	4.621	5.215	4.273	5.392	4.654	5.635	5.655	5.278	4.509	5.156	4.455	6.145	5.147	5.285	5.288	5.073	4.556	4.945	4.35	5.769	4.926	5.106
453.pdb	9.516	-934.499	-1867.515	-820.519	7.692	9.495	6.831	8.031	4.707	3.77	6.683	7.127	7.188	8.311	6.757	7.579	5.775	4.681	5.61	5.928	7.069	8.218	7.401	8.303	5.523	4.758	5.309	5.209	6.556	7.391	6.805	7.455	6.73	5.8	5.69	5.914	6.983	7.863	6.813	7.082	6.553	5.62	5.374	5.451	6.793	7.369	6.651	6.718	6.742
454.pdb	4.523	-1115.285	-1971.34	-996.486	4.168	3.797	3.501	3.535	4.755	5.078	5.515	4.615	4.841	4.206	4.508	4.075	6.082	5.256	4.612	3.852	4.394	3.982	4.212	3.914	5.274	4.763	4.66	4.261	4.21	3.931	4.073	3.879	5.218	5.231	4.37	4.08	4.092	3.863	4.74	4.19	4.96	4.946	4.546	4.246	4.065	3.854	4.605	4.127	4.828
455.pdb	5.264	-1037.098	-1945.134	-964.694	3.945	3.77	4.061	4.238	4.359	3.89	4.801	6.018	4.373	4.894	4.431	5.128	3.797	3.642	4.169	4.593	4.269	4.675	4.178	4.581	3.84	3.826	4.232	4.359	4.183	4.555	4.115	4.484	3.637	3.805	4.189	4.328	4.081	4.341	3.939	4.266	3.888	3.945	4.177	4.178	4.216	4.368	4.098	4.306	3.898
456.pdb	31.112	-932.356	-1800.304	-787.695	7.246	8.016	84.724	81.947	9.053	7.901	59.418	57.928	33.332	32.972	72.071	69.937	358.378	357.802	31.688	31.053	50.463	49.297	50.776	49.349	474.82	474.436	24.143	23.336	214.773	213.899	215.008	213.937	533.041	532.753	39.288	37.989	173.455	172.753	313.547	312.691	567.973	567.743	34.504	33.082	262.497	261.912	379.24	378.526	474.519
457.pdb	5.209	-1038.47	-2006.648	-974.257	3.9	3.677	4.016	4.167	4.117	3.738	3.457	3.447	3.679	3.562	3.737	3.807	4.167	3.978	3.599	3.32	3.791	3.764	3.75	3.662	4.251	4.083	3.772	3.459	3.948	3.896	3.917	3.82	4.161	4.309	3.833	3.636	3.914	3.791	3.977	3.899	4.282	4.291	3.857	3.583	4.056	3.863	4.108	3.953	4.218
458.pdb	8.338	-1009.909	-1935.041	-908.675	7.06	8.057	7.341	7.613	4.571	3.595	6.774	5.413	6.917	6.735	7.057	6.513	4.897	4.057	6.835	6.44	7.058	7.028	7.281	7.125	4.517	4.001	6.08	5.492	6.233	6.243	6.4	6.316	4.312	3.974	6.395	6.022	6.532	6.664	6.165	5.957	4.46	4.029	5.943	5.483	6.285	6.262	5.979	5.672	4.893
459.pdb	7.628	-1081.85	-2014.444	-990.956	3.86	3.69	3.649	3.621	3.88	3.49	3.532	4.192	3.696	3.941	3.591	3.907	3.811	3.557	3.921	4.744	3.68	3.834	3.618	3.784	3.724	3.567	3.907	4.326	3.648	3.773	3.601	3.735	3.774	3.47	3.843	4.15	3.653	3.726	3.629	3.713	3.831	3.545	4.031	4.006	3.721	3.745	3.701	3.734	3.836
460.pdb	9.891	-921.104	-1843.696	-796.546	4.968	5.101	5.788	5.551	4.622	3.605	5.193	4.536	5.08	4.819	5.49	5.044	12.366	8.474	7.622	7.382	5.316	5.063	5.799	5.708	9.532	6.942	6.622	6.123	4.953	4.767	5.315	5.251	8.468	6.592	6.413	5.98	5.246	5.221	8.274	6.869	7.704	6.08	6.05	5.408	5.146	5.023	7.67	6.396	7.248
461.pdb	5.27	-1070.238	-2013.192	-978.897	3.905	3.655	3.62	3.652	4.607	4.227	3.899	3.563	3.902	3.609	3.76	3.608	4.296	4.039	3.78	3.424	3.808	3.623	3.709	3.526	4.122	3.992	4.056	3.692	3.8	3.692	3.726	3.62	4.033	4.123	3.947	3.682	3.761	3.627	3.777	3.666	4.144	4.119	3.986	3.646	3.9	3.706	3.913	3.739	4.104
462.pdb	2.806	-1096.982	-2051.716	-1008.46	3.644	3.615	3.722	3.798	3.655	3.657	3.356	3.455	3.5	3.535	3.539	3.626	3.517	3.518	3.484	3.305	3.574	3.623	3.629	3.53	3.656	3.657	3.541	3.422	3.664	3.701	3.705	3.631	3.499	3.618	3.586	3.516	3.693	3.628	3.64	3.581	3.606	3.685	3.503	3.557	3.75	3.682	3.706	3.643	3.612
463.pdb	8.421	-848.833	-1818.85	-745.695	5.338	6.136	6.189	6.399	4.787	3.818	8.591	8.082	6.965	7.109	7.39	7.241	3.928	3.369	6.868	6.99	6.706	6.872	7.076	7.117	3.838	3.528	6.175	5.933	5.944	6.116	6.222	6.299	4.066	4.592	6.178	6.049	6.045	6.267	5.591	5.623	4.314	4.587	5.84	5.712	5.922	5.984	5.543	5.448	4.484
464.pdb	8.343	-976.687	-1899.449	-842.039	4.42	5.127	5.307	5.513	3.859	3.579	12.125	14.765	8.272	9.946	8.716	10.139	3.556	3.922	8.087	9.699	7.284	8.468	7.572	8.611	3.974	4.277	6.678	7.659	6.665	7.598	6.881	7.706	4.232	4.353	6.335	7.123	6.389	7.19	6.156	7.017	4.559	4.598	5.824	6.434	6.302	6.921	6.108	6.777	4.536
465.pdb	5.835	-1020.194	-1961.975	-864.413	3.912	3.727	4.146	4.029	3.873	3.569	3.797	3.798	3.855	3.763	3.971	3.913	3.779	3.635	3.75	3.474	3.952	3.851	3.83	3.739	3.813	3.687	3.791	3.506	3.934	3.836	3.843	3.752	3.803	4.045	3.879	3.637	3.857	3.747	3.811	3.742	3.927	4.037	3.94	3.638	3.951	3.79	3.914	3.786	3.925
466.pdb	7.056	-1044.751	-1980.544	-953.951	3.561	3.599	3.504	3.504	4.113	4.117	6.421	4.243	4.991	3.921	4.962	3.873	6.434	5.869	6.068	5.433	4.495	3.782	4.537	3.749	5.573	5.196	5.417	4.994	4.334	3.799	4.366	3.774	5.009	4.762	4.938	4.622	4.205	3.739	5.243	4.544	4.777	4.616	4.882	4.697	4.145	3.788	5.011	4.458	4.575
467.pdb	5.607	-1096.363	-2016.026	-1014.903	3.871	3.855	4.316	4.366	3.64	3.549	4.111	4.855	3.991	4.355	4.214	4.611	3.428	3.502	4.17	4.876	4.099	4.359	4.141	4.482	3.524	3.576	3.993	4.433	4.003	4.2	4.035	4.292	3.718	3.394	4.074	4.417	4.002	4.205	3.871	4.125	3.848	3.52	4.043	4.271	4.063	4.175	3.954	4.108	3.852
468.pdb	4.735	-905.13	-1845.429	-814.525	3.897	3.891	4.649	5.246	3.542	3.534	3.39	3.611	3.644	3.751	4.02	4.428	4.942	4.496	3.503	3.442	3.979	4.249	3.947	4.158	4.481	4.227	3.516	3.473	3.874	4.109	3.85	4.041	4.887	4.74	3.799	3.916	3.859	4.011	4.348	4.324	4.67	4.561	3.728	3.777	3.85	3.984	4.257	4.245	4.541
469.pdb	5.563	-1099.027	-1981.916	-1001.662	4.442	5.061	5.792	5.959	3.832	3.77	3.147	3.553	3.794	4.307	4.469	4.756	3.909	3.752	3.83	4.453	4.46	4.858	4.713	4.936	3.809	3.712	3.831	4.226	4.247	4.551	4.437	4.61	3.673	3.632	4.321	4.659	4.438	4.7	4.347	4.435	3.754	3.671	4.308	4.505	4.378	4.555	4.302	4.334	3.869
470.pdb	6.974	-916.062	-1946.37	-852.075	5.11	5.599	5.405	6.042	3.667	3.682	3.082	3.644	4.096	4.621	4.244	4.843	3.543	3.465	4.633	4.84	4.532	5.095	5.017	5.36	3.943	3.81	4.311	4.454	4.585	4.946	4.948	5.145	4.095	3.708	4.584	4.851	4.981	5.236	4.642	4.766	4.035	3.737	4.522	4.786	4.784	5.005	4.502	4.614	4.214
471.pdb	7.699	-960.164	-1897.506	-842.928	5.75	8.24	10.338	13.851	3.664	3.575	5.55	5.68	5.65	6.96	7.944	9.765	3.607	3.529	4.534	4.589	7.213	9.257	7.736	9.222	4.051	3.894	4.244	4.251	6.644	8.099	7.036	8.073	3.887	3.838	5.767	6.651	6.779	8.106	6.339	7.155	4.206	4.011	5.213	5.967	6.563	7.54	6.197	6.747	4.464
472.pdb	3.421	-1080.364	-2011.091	-998.365	3.816	3.627	4.067	4.135	3.629	3.915	3.067	3.313	3.441	3.47	3.567	3.724	3.626	3.614	3.296	3.334	3.65	3.692	3.586	3.634	3.807	3.832	3.407	3.528	3.779	3.836	3.731	3.793	3.677	3.71	3.572	3.68	3.748	3.76	3.709	3.697	3.789	3.742	3.478	3.608	3.83	3.778	3.798	3.726	3.794
473.pdb	6.241	-1080.275	-1924.213	-974.775	3.917	4.172	4.291	4.476	4.976	3.75	2.998	3.663	3.458	3.918	3.644	4.069	4.216	3.487	3.429	4.101	3.735	4.104	3.722	3.993	4.022	3.525	3.945	3.984	3.71	3.979	3.7	3.895	4.092	3.497	4.031	4.107	3.743	3.951	3.651	3.761	4.049	3.568	4.426	4.305	3.766	3.934	3.689	3.775	4.027
474.pdb	8.112	-695.122	-1720.298	-596.391	4.222	4.786	5.214	5.288	5.093	4.503	4.673	3.391	4.448	4.089	4.943	4.34	6.926	5.535	4.98	4.794	4.703	4.488	5.147	4.683	5.874	4.879	5.018	4.697	4.469	4.258	4.802	4.404	5.719	5.225	5.067	4.845	4.686	4.48	5.594	4.836	5.444	4.96	5.223	4.881	4.63	4.384	5.386	4.681	5.24
475.pdb	5.576	-964.62	-1974.245	-898.679	3.882	3.991	4.534	5.358	4.152	4.041	5.002	5.921	4.442	4.956	4.768	5.64	3.681	3.604	4.275	4.864	4.473	5.09	4.46	5.009	3.788	3.795	4.234	4.59	4.355	4.862	4.345	4.801	3.871	3.646	4.309	4.782	4.253	4.639	4.118	4.474	4.046	3.754	4.142	4.529	4.335	4.563	4.223	4.426	4.019
476.pdb	10.271	-995.329	-1903.062	-884.768	4.94	7.113	6.025	4.681	3.534	3.605	6.899	6.481	5.92	6.797	6.462	5.581	15.627	10.287	13.732	13.39	5.955	6.092	5.626	5.154	11.92	8.233	10.332	10.128	5.592	5.6	5.346	4.897	30.77	30.294	9.256	8.766	5.265	5.34	9.821	7.311	25.459	25.085	8.102	7.848	5.089	5.159	8.886	6.801	22.039
477.pdb	5.599	-1060.013	-1956.625	-962.865	3.819	3.825	4.472	5.245	3.746	3.624	4.749	4.519	4.284	4.172	4.61	4.882	3.8	3.882	4.583	4.432	4.346	4.53	4.336	4.393	3.933	4.014	4.304	4.163	4.309	4.466	4.302	4.364	3.838	3.855	4.346	4.433	4.205	4.256	4.212	4.319	4.007	3.921	4.183	4.403	4.285	4.244	4.291	4.297	3.976
478.pdb	3.986	-1148.801	-2017.708	-1074.895	3.794	3.61	3.929	3.773	3.66	3.945	3.09	3.136	3.442	3.373	3.509	3.454	3.595	3.899	3.288	3.433	3.604	3.506	3.551	3.47	3.84	3.952	3.412	3.604	3.786	3.644	3.746	3.617	3.758	3.791	3.541	3.646	3.755	3.616	3.703	3.664	3.858	3.822	3.47	3.619	3.839	3.67	3.795	3.711	3.847
479.pdb	8.471	-1013.893	-1910.692	-879.027	6.158	10.281	7.306	9.3	4.545	3.499	3.999	4.182	5.079	7.231	5.653	6.741	4.45	3.627	4.764	5.697	5.821	7.921	6.424	7.953	4.163	3.622	4.691	4.964	5.263	6.843	5.715	6.867	3.903	3.617	5.345	6.048	5.804	7.55	5.443	6.245	3.93	3.658	5.325	5.9	5.509	6.929	5.209	5.841	4.301
480.pdb	4.934	-1038.036	-1949.547	-847.993	3.679	3.682	3.571	3.551	3.942	4.04	4.139	4.813	3.909	4.248	3.855	4.182	3.754	3.708	3.856	4.404	3.796	4.015	3.817	3.934	3.733	3.708	3.884	4.283	3.77	3.939	3.785	3.877	3.743	3.623	3.806	4.1	3.764	3.838	3.741	3.777	3.851	3.688	3.897	4.066	3.851	3.857	3.832	3.805	3.822
481.pdb	4.433	-1087.05	-2045.161	-1042.69	3.657	3.682	3.64	3.539	3.548	3.706	3.196	3.45	3.426	3.566	3.418	3.495	3.387	3.541	3.453	3.841	3.497	3.557	3.511	3.505	3.511	3.606	3.485	3.796	3.563	3.602	3.573	3.563	3.711	3.386	3.523	3.732	3.59	3.587	3.503	3.525	3.792	3.5	3.609	3.674	3.677	3.648	3.605	3.597	3.769
482.pdb	11.527	-952.836	-1850.417	-824.194	14.327	16.783	44.269	44.418	3.616	3.76	9.203	11.598	11.765	14.191	26.736	28.008	10.394	7.167	10.365	11.206	22.599	24.266	23.09	24.778	8.276	6.131	8.115	8.724	17.96	19.214	18.327	19.598	8.569	8.449	17.154	17.647	17.527	19.035	18.096	17.793	7.956	7.653	14.383	14.782	15.523	16.607	15.998	15.573	9.018
483.pdb	6.411	-1066.274	-1963.699	-983.28	3.93	4.01	4.365	4.514	5.569	4.879	2.979	3.347	3.454	3.678	3.672	3.931	4.588	4.204	3.308	3.293	3.758	3.957	3.803	3.889	4.239	3.992	4.062	3.822	3.703	3.86	3.737	3.809	4.002	4.233	4.138	3.995	3.776	3.849	3.711	3.753	4.025	4.165	4.394	4.202	3.833	3.856	3.779	3.776	4.009
484.pdb	7.045	-1038.656	-1919.15	-913.913	3.971	3.869	4.637	4.261	3.743	3.714	5.28	6.284	4.626	5.077	4.959	5.273	3.779	3.652	5.247	6.225	4.63	4.805	4.894	5.276	3.93	3.848	4.746	5.388	4.53	4.664	4.728	5.017	4.03	3.796	4.718	5.106	4.577	4.788	4.546	4.732	4.236	3.912	4.441	4.749	4.657	4.719	4.631	4.672	4.192
485.pdb	6.767	-1023.247	-1946.471	-918.49	3.873	3.699	3.923	3.919	4.081	3.698	5.128	5.956	4.5	4.828	4.525	4.937	3.788	3.598	4.65	5.542	4.308	4.525	4.244	4.519	3.881	3.868	4.46	4.927	4.248	4.496	4.2	4.492	4.02	3.84	4.326	4.675	4.135	4.333	4.059	4.293	4.241	3.965	4.147	4.42	4.3	4.355	4.237	4.321	4.18
486.pdb	5.794	-1055.72	-1931.609	-905.636	4.014	3.525	5.886	4.563	3.933	4.416	6.791	5.217	5.403	4.371	6.338	4.89	6.569	6.594	7.129	6.054	5.564	4.435	5.73	5.23	5.685	5.636	6.064	5.508	5.152	4.256	5.276	4.853	7.089	8.297	6.019	5.272	5.024	4.588	6.062	5.637	6.449	7.403	5.664	5.024	4.835	4.461	5.7	5.335	6.044
487.pdb	6.351	-1021.057	-1967.197	-946.711	3.907	3.923	3.924	3.87	5.503	4.663	3.586	3.677	3.747	3.8	3.755	3.774	4.571	4.03	3.582	3.596	3.806	3.823	3.91	3.806	4.253	3.913	4.222	3.951	3.759	3.788	3.837	3.775	4.026	3.973	4.148	3.931	3.851	3.804	3.797	3.699	4.092	3.985	4.27	4.049	3.934	3.842	3.89	3.754	4.061
488.pdb	5.767	-1105.085	-2056.33	-1031.085	3.87	3.707	4.387	4.219	3.802	3.711	4.58	3.714	4.225	3.711	4.483	3.967	3.54	3.614	4.359	4.186	4.279	3.88	4.285	3.993	3.789	3.774	4.173	4.028	4.281	3.934	4.285	4.018	3.934	3.566	4.227	4.076	4.202	3.956	4.084	3.918	4.114	3.692	4.153	3.941	4.308	3.996	4.209	3.964	4.074
489.pdb	5.485	-1042.065	-1987.867	-927.575	3.724	3.61	3.721	3.755	3.737	3.628	4.54	4.747	4.132	4.179	4.131	4.251	3.594	3.411	4.325	4.81	3.995	4.037	3.977	4.024	3.697	3.531	4.129	4.416	3.972	3.971	3.958	3.961	3.854	3.529	4.027	4.251	3.911	3.891	3.857	3.807	4.02	3.642	3.997	4.063	4.04	3.925	3.994	3.855	3.97
490.pdb	7.144	-1076.649	-1960.126	-948.035	3.82	3.665	3.768	3.641	4.61	4.004	3.079	3.589	3.449	3.627	3.423	3.615	4.684	4.888	4.24	4.85	3.556	3.631	3.514	3.708	4.342	4.559	4.363	4.568	3.581	3.699	3.55	3.756	4.265	4.198	4.214	4.336	3.604	3.738	3.792	4.159	4.231	4.125	4.213	4.189	3.686	3.754	3.842	4.105	4.162
491.pdb	8.755	-1007.257	-1933.544	-939.991	5.701	7.096	6.926	8.005	3.664	3.601	7.533	5.295	6.617	6.195	7.229	6.65	3.58	3.429	6.653	5.731	6.72	6.798	7.19	6.995	3.587	3.5	5.657	5.021	5.941	6.009	6.293	6.156	3.781	3.563	5.974	5.767	6.175	6.344	5.734	5.576	3.964	3.725	5.75	5.451	5.928	6.015	5.561	5.376	4.253
492.pdb	5.279	-1118.159	-2048.225	-1022.443	3.834	3.739	4.123	4.168	3.475	3.548	3.764	3.936	3.799	3.837	3.943	4.052	3.352	3.421	4.137	4.51	3.907	3.948	3.951	4.081	3.436	3.476	3.916	4.189	3.831	3.858	3.864	3.957	3.639	3.385	3.968	4.184	3.858	3.914	3.737	3.825	3.767	3.496	3.897	4.056	3.928	3.918	3.828	3.843	3.778
493.pdb	5.419	-1017.383	-1927.661	-920.248	3.903	3.901	4.442	4.699	3.634	3.522	3.182	3.775	3.543	3.838	3.812	4.237	3.57	3.366	3.366	3.643	3.843	4.125	3.81	4.066	3.564	3.449	3.455	3.603	3.77	3.998	3.746	3.954	3.537	3.424	3.702	3.877	3.777	3.943	3.698	3.805	3.616	3.512	3.84	4.009	3.803	3.929	3.737	3.814	3.664
494.pdb	6.837	-971.617	-1912.96	-899.894	4.23	4.698	4.495	5.221	4.011	3.489	4.58	4.574	4.405	4.636	4.538	4.897	3.878	3.989	4.284	4.35	4.435	4.831	4.414	4.605	3.987	4.005	4.193	4.063	4.378	4.632	4.362	4.463	3.94	3.872	4.268	4.353	4.336	4.51	4.239	4.468	4.187	4.01	4.247	4.144	4.476	4.519	4.395	4.484	4.194
495.pdb	5.709	-998.499	-1980.733	-902.91	3.63	3.69	3.515	3.506	3.479	3.568	5.236	6.044	4.433	4.867	4.375	4.775	3.498	3.689	4.402	4.986	4.127	4.413	4.204	4.321	3.678	3.852	4.094	4.513	4.105	4.355	4.162	4.285	3.84	3.765	3.949	4.261	4.056	4.166	4.033	4.19	4.089	3.963	3.838	4.055	4.228	4.264	4.209	4.284	4.013
496.pdb	5.222	-1099.277	-1976.13	-984.997	3.699	3.746	3.492	3.507	4.128	4.062	3.006	3.288	3.353	3.517	3.249	3.397	4	3.789	3.282	3.499	3.399	3.514	3.434	3.462	3.859	3.724	3.564	3.687	3.443	3.534	3.47	3.495	3.859	3.651	3.546	3.642	3.516	3.545	3.55	3.499	3.872	3.68	3.73	3.802	3.584	3.587	3.613	3.549	3.844
497.pdb	7.427	-1080.709	-1990.101	-1020.858	3.977	3.801	3.862	3.949	4.726	3.795	2.964	3.323	3.47	3.562	3.413	3.636	4.288	3.764	3.314	3.254	3.601	3.691	3.463	3.558	4.112	3.761	3.785	3.434	3.641	3.707	3.538	3.608	3.937	4.102	3.804	3.563	3.625	3.646	3.6	3.633	3.932	4.049	4.296	3.878	3.673	3.678	3.652	3.666	3.94
498.pdb	9.477	-1050.95	-1920.245	-939.108	6.212	6.043	5.944	8.459	3.664	3.633	18.669	11.173	12.441	8.608	12.306	9.816	10.342	8.765	12.032	8.349	10.275	8.559	11.41	9.097	8.138	7.076	9.243	6.777	8.639	7.343	9.49	7.747	7.131	6.182	8.418	7.197	8.835	7.406	10.996	8.977	6.508	5.736	7.389	6.842	8.031	6.83	9.832	8.139	6.458
499.pdb	4.777	-1166.033	-2073.017	-1046.237	3.723	3.625	3.86	3.905	3.495	3.571	4.407	3.704	4.065	3.664	4.133	3.804	3.367	3.468	3.956	3.611	3.997	3.745	3.968	3.699	3.499	3.575	3.802	3.598	3.938	3.756	3.917	3.722	3.51	3.571	3.817	3.675	3.878	3.703	3.781	3.65	3.702	3.684	3.867	3.743	3.977	3.774	3.896	3.731	3.706
500.pdb	7.736	-850.089	-1900.413	-755.043	4.901	6.408	6.102	7.338	4.545	3.966	8.175	8.016	6.538	7.212	7.139	7.677	4.122	4.103	5.873	5.664	6.393	7.254	6.575	6.965	4.188	4.219	5.43	5.098	5.874	6.553	6.011	6.337	4.06	3.992	5.598	5.658	5.789	6.351	5.549	5.917	4.221	4.03	5.116	5.236	5.634	5.989	5.434	5.628	4.334
501.pdb	8.684	-922.756	-1900.546	-840.869	4.286	4.534	4.613	4.369	4.5	3.8	7.894	7.701	6.09	6.117	6.254	6.035	3.802	3.531	5.962	6.19	5.598	5.535	5.771	5.52	3.725	3.569	5.475	5.393	5.091	5.062	5.221	5.051	3.84	3.489	5.259	5.137	5.034	4.947	4.798	4.693	3.923	3.59	5.139	4.867	4.904	4.789	4.707	4.577	3.984
502.pdb	6.062	-1020.651	-1987.033	-910.279	3.882	3.952	3.714	4.038	4.365	4.483	3.955	3.696	3.918	3.824	3.834	3.867	4.925	4.582	4.367	4.579	3.85	3.896	3.769	3.702	4.523	4.376	4.366	4.547	3.818	3.913	3.757	3.768	5.456	6.147	4.203	4.42	3.782	3.805	4.102	3.95	5.178	5.714	4.21	4.348	3.829	3.834	4.096	3.955	4.962
503.pdb	3.792	-1057.632	-1970.955	-992.166	3.98	3.794	3.509	3.54	3.947	3.696	6.068	5.232	5.024	4.513	4.788	4.386	5.227	4.765	4.89	4.198	4.519	4.189	4.405	4.151	4.825	4.385	4.576	4.031	4.394	4.048	4.309	4.02	4.611	4.353	4.309	3.908	4.243	3.974	4.748	4.382	4.468	4.246	4.523	3.987	4.186	3.948	4.607	4.288	4.387
504.pdb	4.833	-1069.998	-1970.642	-993.596	3.685	3.726	3.543	3.537	4.056	4.078	3.031	3.427	3.358	3.577	3.287	3.482	4.054	3.988	3.282	3.539	3.42	3.563	3.495	3.464	3.907	3.896	3.54	3.718	3.468	3.601	3.525	3.526	3.712	3.771	3.541	3.673	3.557	3.566	3.63	3.601	3.783	3.783	3.71	3.758	3.642	3.61	3.703	3.639	3.767
505.pdb	2.744	-1072.74	-1989.559	-991.188	3.97	3.715	3.688	3.737	3.836	3.632	3.265	3.408	3.618	3.561	3.477	3.572	3.614	3.565	4.032	3.831	3.641	3.62	3.505	3.625	3.713	3.607	3.967	3.765	3.708	3.637	3.606	3.642	3.771	3.859	3.897	3.758	3.679	3.656	3.563	3.613	3.815	3.861	3.873	3.728	3.731	3.692	3.635	3.656	3.841
506.pdb	4.544	-1120.051	-2059.228	-1061.528	3.802	3.703	3.47	3.505	4.067	3.903	3.285	3.213	3.544	3.458	3.377	3.359	3.699	3.637	3.423	3.25	3.519	3.474	3.544	3.368	3.898	3.784	3.638	3.468	3.713	3.625	3.731	3.545	3.803	3.684	3.596	3.477	3.746	3.577	3.651	3.511	3.947	3.765	3.65	3.453	3.875	3.662	3.796	3.607	3.923
507.pdb	3.358	-1072.167	-1954.094	-909.309	3.644	3.625	3.715	3.713	3.771	4.18	3.807	3.608	3.726	3.617	3.761	3.661	3.98	4.096	3.688	3.508	3.722	3.649	3.808	3.547	3.907	3.954	3.716	3.732	3.732	3.654	3.797	3.577	3.744	3.819	3.716	3.728	3.766	3.587	3.875	3.664	3.768	3.816	3.771	3.686	3.783	3.623	3.874	3.687	3.748
508.pdb	8.191	-1078.837	-1989.567	-995.646	4.289	4.475	3.747	3.751	6.369	4.412	8.204	5.469	6.246	4.972	5.975	4.61	15.333	10.626	6.003	4.413	5.413	4.565	5.291	4.318	11.445	8.308	6.125	4.413	4.977	4.342	4.885	4.157	9.824	7.468	5.531	4.247	4.766	4.221	8.767	6.693	8.631	6.748	5.404	4.478	4.615	4.162	7.949	6.223	7.907
509.pdb	9.655	-737.583	-1784.445	-645.979	3.686	3.687	3.657	3.659	7.161	6.781	3.633	3.711	3.659	3.699	3.645	3.685	7.742	7.398	4.188	4.658	3.659	3.686	3.749	3.791	6.535	6.229	5.179	5.366	3.774	3.737	3.842	3.816	5.735	5.549	4.798	4.939	3.81	3.79	4.738	4.655	5.499	5.245	4.819	4.823	3.934	3.83	4.707	4.551	5.197
510.pdb	5.331	-909.043	-1867.16	-817.461	3.581	3.629	3.542	3.524	3.586	3.568	3.065	3.42	3.323	3.525	3.304	3.472	4.548	4.087	3.472	3.323	3.396	3.524	3.457	3.458	4.343	4.031	3.51	3.405	3.53	3.623	3.576	3.573	4.245	4.172	3.518	3.434	3.577	3.584	3.963	3.78	4.24	4.116	3.402	3.41	3.684	3.636	4.006	3.798	4.13
511.pdb	4.407	-1107.988	-2032.006	-1030.269	3.847	3.842	4.493	4.804	3.696	3.512	3.063	3.486	3.455	3.664	3.778	4.145	3.459	3.268	3.74	4.24	3.801	4.044	3.901	4.235	3.496	3.397	3.725	3.997	3.743	3.947	3.819	4.09	3.726	4.002	3.917	4.199	3.824	4.04	3.699	3.876	3.753	3.966	3.721	4.033	3.83	4.004	3.726	3.867	3.768
512.pdb	8.27	-1066.942	-1918.134	-935.079	4.293	4.701	3.832	3.795	6.503	4.365	3.004	3.332	3.649	4.016	3.418	3.564	6.609	4.844	3.315	3.583	3.71	3.943	4.036	3.938	5.592	4.428	4.377	3.844	3.671	3.856	3.916	3.853	5.421	5.034	4.241	3.832	3.991	4.022	4.476	4.147	5.121	4.79	4.639	4.085	3.979	3.987	4.383	4.091	4.983
513.pdb	5.974	-1025.235	-1980.7	-936.732	4.79	5.498	6.29	6.937	4.18	3.92	3.987	4.27	4.388	4.884	5.138	5.603	4.091	4.053	4.559	4.997	5.022	5.568	5.333	5.788	4.014	3.959	4.432	4.638	4.732	5.119	4.965	5.284	3.819	4.144	4.897	5.213	4.93	5.327	4.772	5.064	3.947	4.106	4.74	4.909	4.851	5.098	4.72	4.879	4.087
514.pdb	6.817	-1071.561	-1939.14	-928.609	4.329	4.838	5.929	6.997	4.281	4.219	4.25	3.975	4.289	4.407	5.089	5.486	4.081	3.901	3.825	3.573	4.836	5.27	4.796	5.063	4.134	4.13	3.977	3.789	4.687	5.1	4.657	4.944	3.959	4.245	4.465	4.591	4.591	4.923	4.502	4.672	3.932	4.173	4.217	4.381	4.463	4.75	4.388	4.541	3.998
515.pdb	9.436	-848.101	-1904.847	-735.765	3.545	3.652	3.582	3.514	7.847	8.515	2.952	3.4	3.249	3.526	3.267	3.457	13.67	11.09	3.48	3.837	3.36	3.522	3.412	3.499	10.883	9.148	4.935	5.396	3.847	3.958	3.886	3.94	9.019	7.74	4.597	4.926	3.818	3.883	7.008	5.885	8.037	6.964	4.657	4.89	3.867	3.879	6.525	5.548	7.289
516.pdb	7.19	-780.378	-1916.342	-699.536	3.782	3.641	3.527	3.464	4.088	3.952	4.423	4.254	4.103	3.947	3.975	3.859	3.768	3.741	3.993	4.031	3.911	3.786	3.903	3.713	3.692	3.693	4.025	4.005	3.818	3.739	3.813	3.683	3.694	3.586	3.9	3.869	3.807	3.675	3.74	3.653	3.783	3.663	3.949	3.73	3.862	3.724	3.807	3.706	3.783
517.pdb	5.459	-1034.709	-1971.5	-885.819	3.872	3.882	4.352	4.638	3.637	3.579	5.637	6.829	4.755	5.356	4.995	5.734	3.537	3.425	4.683	5.577	4.62	5.117	4.623	5.143	3.75	3.622	4.335	4.911	4.509	4.841	4.511	4.862	3.894	3.597	4.339	4.843	4.383	4.666	4.296	4.543	4.117	3.725	4.193	4.551	4.487	4.595	4.414	4.493	4.076
518.pdb	11.118	-1085.497	-1962.629	-980.008	6.347	6.589	5.396	5.121	3.674	3.689	3.068	3.847	4.708	5.218	4.232	4.484	7.37	6.415	10.742	9.616	4.937	5.186	5.531	6.143	6.097	5.486	8.386	7.641	4.591	4.796	5.036	5.514	5.571	5.517	7.639	7.011	5.298	5.729	6.242	6.24	5.237	5.177	6.859	6.277	5.065	5.41	5.852	5.836	5.422
519.pdb	6.625	-1114.321	-2032.828	-1048.717	3.896	4.127	4.607	4.802	4.203	3.839	4.95	5.478	4.423	4.803	4.779	5.14	3.92	3.706	5.426	6.239	4.484	4.802	4.734	5.057	3.863	3.718	5.018	5.439	4.3	4.537	4.487	4.728	3.945	3.557	4.915	5.28	4.369	4.608	4.317	4.497	4.077	3.656	4.762	4.904	4.409	4.516	4.366	4.423	4.047
520.pdb	4.822	-1108.585	-2054.001	-1024.554	3.888	3.77	4.08	4.1	3.594	3.585	4.434	4.517	4.161	4.143	4.257	4.308	3.456	3.447	3.919	4.08	4.134	4.129	4.123	4.114	3.592	3.574	3.811	3.915	4.067	4.054	4.058	4.042	3.627	3.464	3.878	3.961	4.024	3.988	3.91	3.896	3.802	3.592	3.893	3.868	4.103	4.007	4.008	3.931	3.816
521.pdb	7.062	-1020.697	-1888.184	-872.635	5.417	8.023	5.757	7.384	3.49	3.502	4.049	4.026	4.733	6.024	4.903	5.705	3.557	3.504	3.681	3.628	5.074	6.478	5.374	5.854	3.696	3.615	3.617	3.586	4.8	5.817	5.024	5.349	3.611	3.68	4.152	4.536	5.103	5.884	4.744	4.981	3.824	3.794	4.136	4.404	5.032	5.612	4.733	4.859	4.09
522.pdb	7.662	-1071.12	-1966.083	-966.504	4.492	5.038	4.869	4.78	5.523	4.171	3.056	3.316	3.774	4.177	3.963	4.048	4.56	3.793	3.237	3.398	4.139	4.378	4.266	4.288	4.238	3.717	3.999	3.656	4.003	4.175	4.098	4.107	3.951	4.026	4.217	3.937	4.177	4.294	3.998	3.969	3.943	3.984	4.54	4.14	4.133	4.214	3.983	3.943	4.034
523.pdb	8.11	-835.383	-1844.538	-762.55	3.745	3.703	3.635	3.697	5.079	4.915	4.745	4.706	4.245	4.205	4.19	4.202	4.268	4.169	13.054	11.235	4.041	4.036	4.043	4.199	4.538	4.466	10.396	9.128	4.301	4.292	4.302	4.414	4.406	4.566	8.706	7.771	4.19	4.272	4.133	4.216	4.346	4.504	7.647	7.177	4.176	4.269	4.128	4.223	4.246
524.pdb	6.932	-1004.673	-1896.476	-887.667	5.185	5.733	6.428	7.276	3.659	3.64	3.159	3.303	4.172	4.518	4.793	5.29	4.435	4.453	3.371	3.381	4.924	5.438	5.143	5.511	4.253	4.218	3.467	3.467	4.666	5.015	4.829	5.071	4.351	5.788	4.207	4.42	4.901	5.203	4.906	5.109	4.339	5.409	4.108	4.216	4.799	4.985	4.804	4.907	4.48
525.pdb	4.998	-997.368	-1922.032	-872.612	3.655	3.681	3.499	3.498	4.126	3.866	3.537	4.062	3.596	3.872	3.518	3.78	4.202	4.613	3.556	3.769	3.564	3.747	3.653	3.657	4.04	4.372	3.746	3.801	3.602	3.782	3.669	3.715	3.814	4.736	3.684	3.725	3.666	3.708	3.791	4.044	3.911	4.578	3.747	3.697	3.772	3.748	3.875	4.028	3.868
526.pdb	4.311	-1073.77	-1983.807	-954.131	3.66	3.57	3.521	3.503	3.584	3.579	3.551	3.553	3.605	3.561	3.536	3.528	3.89	3.755	3.681	3.648	3.577	3.542	3.663	3.576	3.791	3.702	3.648	3.625	3.581	3.556	3.645	3.581	3.867	4.31	3.617	3.594	3.648	3.579	3.755	3.651	3.872	4.214	3.552	3.565	3.689	3.62	3.779	3.681	3.837
527.pdb	7.728	-1069.489	-1952.7	-994.854	3.888	3.822	4.152	3.972	3.585	3.574	4.862	5.84	4.375	4.831	4.507	4.906	3.778	3.626	5.696	6.42	4.301	4.545	4.516	4.893	4.042	3.943	4.992	5.471	4.368	4.552	4.53	4.814	4.067	3.947	4.782	5.096	4.401	4.615	4.418	4.587	4.313	4.077	4.459	4.829	4.551	4.612	4.564	4.589	4.242
528.pdb	4.957	-1159.792	-2031.896	-1084.515	3.894	3.665	3.905	3.866	4.763	3.991	3.395	3.53	3.644	3.597	3.65	3.698	4.114	3.71	3.478	3.434	3.731	3.687	3.641	3.588	3.974	3.756	3.906	3.62	3.722	3.728	3.654	3.653	3.75	3.685	3.906	3.681	3.702	3.655	3.616	3.608	3.864	3.761	3.939	3.66	3.805	3.723	3.734	3.684	3.869
529.pdb	7.907	-1088.845	-1985.292	-1010.008	4.08	4.197	4.482	4.425	3.676	3.561	5.328	6.251	4.704	5.224	4.905	5.338	3.882	3.95	6.226	6.945	4.63	4.958	4.919	5.28	4.089	4.125	5.376	5.817	4.599	4.837	4.815	5.078	4.096	3.833	5.152	5.469	4.668	4.902	4.67	4.93	4.322	3.953	4.764	5.114	4.761	4.824	4.762	4.847	4.281
530.pdb	8.428	-1054.964	-2007.995	-974.765	5.167	6.901	7.038	8.981	3.622	3.561	7.273	5.21	6.22	6.056	7.155	7.095	3.457	3.293	6.733	6.042	6.493	7.031	6.977	7.074	3.603	3.488	5.696	5.215	5.843	6.242	6.206	6.274	3.796	3.822	6.032	6.156	5.999	6.4	5.623	5.625	3.918	3.865	5.806	6.023	5.733	6.006	5.42	5.36	4.126
531.pdb	4.886	-1103.888	-2047.529	-1042.629	3.905	3.709	4.235	4.053	4.959	4.828	3.023	3.316	3.464	3.512	3.629	3.684	4.231	4.174	3.269	3.479	3.721	3.693	3.619	3.618	4.264	4.272	3.832	3.929	3.873	3.887	3.796	3.831	4.073	4.034	3.933	3.96	3.818	3.806	3.738	3.768	4.163	4.037	3.988	3.845	3.936	3.846	3.869	3.815	4.12
532.pdb	6.027	-1113.438	-1999.414	-1020.148	4.311	4.597	5.223	5.661	3.55	3.558	5.278	5.903	4.794	5.25	5.25	5.782	3.447	3.426	5.182	5.799	4.937	5.387	5.286	5.663	3.651	3.626	4.638	5.052	4.717	5.046	4.979	5.254	3.709	3.526	4.784	5.204	4.845	5.122	4.652	4.862	3.976	3.681	4.426	4.836	4.879	4.986	4.717	4.769	4.032
533.pdb	4.416	-1111.684	-2042.904	-1015.133	3.774	3.629	3.885	3.933	4.082	4.209	3.188	3.484	3.481	3.557	3.536	3.709	3.686	3.73	3.352	3.433	3.615	3.682	3.593	3.604	3.701	3.781	3.596	3.692	3.644	3.732	3.627	3.674	3.74	3.623	3.668	3.752	3.657	3.665	3.56	3.589	3.856	3.693	3.731	3.672	3.767	3.717	3.687	3.654	3.842
534.pdb	11.553	-1125.278	-1952.036	-976.382	4.237	4.769	4.323	4.337	3.819	3.602	6.447	4.824	5.342	4.796	5.385	4.58	19.304	13.173	5.157	4.097	5.003	4.643	4.946	4.464	14.172	10.087	4.711	3.932	4.729	4.461	4.687	4.327	23.723	18.236	4.614	4.033	4.597	4.415	10.707	8.01	19.763	15.359	4.776	4.39	4.485	4.321	9.577	7.317	17.176
535.pdb	4.788	-1039.434	-1985.4	-948.001	3.634	3.604	3.626	3.627	3.508	3.556	5.477	7.041	4.555	5.323	4.552	5.334	3.498	3.528	4.512	5.078	4.246	4.758	4.318	4.658	3.742	3.741	4.177	4.571	4.241	4.61	4.295	4.535	3.847	3.644	4.04	4.335	4.163	4.349	4.134	4.328	4.11	3.805	3.899	4.138	4.329	4.366	4.305	4.348	4.031
536.pdb	6.563	-1077.698	-1972.867	-963.617	4.111	3.919	4.961	4.459	3.877	3.797	12.238	9.434	8.175	6.676	8.6	6.947	8.215	6.611	9.413	8.947	7.103	5.937	7.17	6.538	6.689	5.603	7.568	7.23	6.237	5.35	6.287	5.8	10.908	9.282	6.916	6.537	5.852	5.424	7.54	6.525	9.515	8.197	6.133	5.91	5.534	5.163	6.941	6.081	8.615
537.pdb	6.784	-1087.91	-1996.428	-983.834	3.898	3.902	4.637	4.644	4.259	3.945	4.955	20.878	4.427	12.39	4.796	12.761	3.779	3.755	4.645	13.085	4.497	9.808	4.529	9.97	3.834	3.805	4.516	10.039	4.359	8.332	4.383	8.453	3.961	3.609	4.547	8.69	4.286	7.543	4.166	7.476	4.089	3.719	4.459	7.995	4.339	6.979	4.239	6.923	4.057
538.pdb	5.209	-1128.172	-2003.819	-1024.506	3.847	3.65	3.662	3.656	4.061	3.791	3.923	4.235	3.885	3.943	3.793	3.946	3.911	3.677	4.2	4.655	3.811	3.847	3.766	3.889	3.841	3.679	4.154	4.367	3.783	3.806	3.75	3.837	3.826	3.596	4.031	4.189	3.769	3.8	3.752	3.783	3.93	3.666	4.046	4.04	3.865	3.824	3.851	3.81	3.916
539.pdb	6.856	-1138.919	-2045.136	-1014.124	4.509	5.261	5.862	6.812	3.522	3.489	5.104	5.651	4.806	5.456	5.483	6.231	3.304	3.359	5.002	5.518	5.158	5.908	5.494	6.079	3.62	3.65	4.509	4.842	4.931	5.489	5.183	5.618	3.799	3.541	4.847	5.334	5.048	5.546	4.764	5.14	4.059	3.737	4.508	4.955	5.056	5.376	4.819	5.037	4.134
540.pdb	8.641	-757.992	-1811.817	-663.847	3.543	3.539	3.469	3.461	3.838	3.59	5.514	7.72	4.528	5.629	4.491	5.59	3.388	3.403	6.504	7.334	4.175	4.907	4.279	4.859	3.544	3.652	5.615	6.086	4.096	4.718	4.173	4.682	9.128	7.242	5.079	5.43	4.047	4.453	3.926	4.389	8.273	6.686	4.808	5.017	4.181	4.455	4.08	4.401	7.484
541.pdb	6.958	-939.877	-1860.414	-773.5	4.883	6.291	6.125	7.504	3.811	3.744	3.743	3.53	4.313	4.91	4.934	5.517	4.005	3.809	3.686	3.385	4.917	5.775	5.153	5.498	3.974	3.813	3.728	3.505	4.666	5.286	4.843	5.079	4.253	4.79	4.327	4.504	4.851	5.321	4.714	4.838	4.333	4.66	4.245	4.274	4.818	5.125	4.704	4.722	4.425
542.pdb	4.858	-1048.223	-1966.128	-886.327	3.895	3.853	3.876	3.759	3.878	3.858	3.7	4.12	3.798	3.987	3.788	3.94	3.786	3.732	3.613	4.287	3.824	3.911	3.738	3.961	3.781	3.733	3.701	4.144	3.811	3.867	3.746	3.905	3.628	3.659	3.745	4.048	3.776	3.894	3.736	3.845	3.754	3.717	3.821	4.001	3.857	3.903	3.823	3.862	3.778
543.pdb	4.943	-1109.021	-2063.624	-1045.771	3.711	3.716	3.658	3.551	3.686	3.649	2.984	3.235	3.347	3.475	3.321	3.393	3.593	3.63	3.292	3.595	3.451	3.5	3.481	3.41	3.62	3.624	3.423	3.613	3.507	3.528	3.529	3.46	3.642	3.581	3.482	3.597	3.565	3.511	3.523	3.49	3.711	3.63	3.608	3.604	3.635	3.564	3.6	3.546	3.711
544.pdb	9.97	-857.158	-1848.716	-772.148	3.58	3.714	3.616	3.581	3.943	3.615	4.593	3.438	4.087	3.576	4.105	3.509	3.794	3.571	8.645	6.886	3.93	3.577	5.086	5.69	3.929	3.807	7.077	5.795	3.997	3.753	4.864	5.337	5.557	8.536	6.212	5.242	4.607	5.012	4.62	4.975	5.214	7.618	5.835	4.865	4.479	4.835	4.49	4.804	4.941
545.pdb	6.282	-1008.454	-1926.029	-928.656	4.781	5.055	6.137	6.53	3.744	3.625	5.234	6.186	5.008	5.62	5.685	6.358	3.52	3.363	4.829	5.763	5.384	5.924	5.588	6.299	3.749	3.642	4.467	5.05	5.09	5.492	5.243	5.774	3.866	3.813	4.885	5.42	5.15	5.63	4.853	5.24	4.107	3.919	4.603	4.997	5.137	5.416	4.89	5.091	4.22
546.pdb	8.548	-893.263	-1905.717	-822.95	5.686	7.361	6.779	8.018	4.774	3.768	5.146	4.609	5.416	5.985	5.962	6.314	4.083	3.521	4.581	4.489	5.87	6.663	6.303	6.552	3.922	3.56	4.646	4.249	5.302	5.906	5.627	5.823	3.699	3.787	5.179	5.191	5.639	6.131	5.18	5.313	3.897	3.86	5.271	5.131	5.481	5.802	5.099	5.12	4.195
547.pdb	5.29	-1076.032	-1975.002	-985.863	3.771	3.618	3.865	3.792	3.537	3.542	4.812	5.489	4.291	4.553	4.338	4.64	3.402	3.415	4.268	4.863	4.149	4.299	4.113	4.272	3.543	3.534	4.024	4.423	4.069	4.168	4.042	4.147	3.722	3.527	3.984	4.265	3.988	4.041	3.887	3.975	3.906	3.649	3.966	4.101	4.097	4.057	4.013	4.002	3.884
548.pdb	4.58	-1059.624	-2036.35	-980.457	3.672	3.603	3.547	3.545	4.017	4.052	3.389	3.193	3.531	3.398	3.468	3.369	3.631	3.634	3.383	3.232	3.536	3.447	3.601	3.342	3.668	3.698	3.594	3.505	3.587	3.541	3.636	3.462	3.7	3.588	3.582	3.515	3.643	3.491	3.558	3.413	3.836	3.666	3.703	3.535	3.766	3.572	3.695	3.507	3.809
549.pdb	7.068	-929.569	-1883.141	-791.287	3.625	3.74	4.222	4.038	3.895	3.744	3.315	3.744	3.47	3.742	3.769	3.891	3.613	3.526	5.911	6.732	3.721	3.841	3.841	3.819	3.607	3.575	5.239	5.736	3.689	3.799	3.779	3.783	3.557	3.556	4.985	5.312	3.748	3.775	3.689	3.688	3.71	3.723	4.613	4.993	3.844	3.877	3.795	3.805	3.696
550.pdb	6.525	-1096.132	-1964.7	-1015.036	3.865	3.885	4.182	4.344	4.171	3.869	3.39	3.573	3.628	3.729	3.786	3.959	5.822	5.018	3.566	3.405	3.812	3.934	3.89	3.862	5.102	4.547	3.768	3.56	3.775	3.852	3.833	3.798	6.999	7.348	3.871	3.756	3.84	3.815	4.561	4.272	6.392	6.64	3.931	3.75	3.86	3.814	4.462	4.194	5.971
551.pdb	9.102	-900.007	-1877.575	-813.648	3.908	3.731	3.559	3.536	3.919	3.996	5.146	5.162	4.527	4.447	4.352	4.349	5.257	4.829	6.468	6.797	4.204	4.143	4.393	4.421	4.692	4.431	5.618	5.863	4.044	4.016	4.185	4.225	4.301	4.159	5.104	5.281	4.13	4.126	4.667	4.512	4.386	4.153	4.701	4.857	4.23	4.126	4.677	4.448	4.307
552.pdb	5.651	-1017.945	-2015.26	-950.902	3.889	3.66	4.086	3.974	3.606	3.552	4.477	4.248	4.183	3.954	4.282	4.111	3.518	3.63	4.037	4.139	4.151	3.961	4.089	3.974	3.718	3.857	3.893	3.943	4.143	4.048	4.096	4.058	3.734	3.713	3.942	3.951	4.055	3.978	3.963	3.988	3.932	3.83	3.803	3.817	4.166	4.031	4.09	4.039	3.925
553.pdb	8.256	-737.264	-1798	-637.336	4.775	5.122	4.545	4.61	6.138	4.932	4.86	4.453	4.817	4.787	4.702	4.532	5.337	4.499	4.311	3.871	4.726	4.728	4.807	4.478	4.95	4.309	4.92	4.225	4.589	4.529	4.649	4.341	4.855	4.571	4.826	4.321	4.675	4.497	4.627	4.286	4.861	4.504	4.738	4.27	4.71	4.454	4.67	4.278	4.847
554.pdb	5.039	-1068.117	-1993.922	-948.521	3.667	3.65	3.585	3.594	4.142	4.057	3.64	3.832	3.654	3.741	3.613	3.713	3.849	3.727	3.687	4.025	3.631	3.692	3.634	3.645	3.86	3.748	3.839	4.036	3.694	3.716	3.696	3.681	3.884	3.648	3.775	3.925	3.69	3.675	3.668	3.624	3.983	3.705	3.85	3.874	3.806	3.718	3.787	3.675	3.93
555.pdb	6.063	-1091.48	-2031.997	-980.125	3.719	3.637	3.571	3.445	3.858	3.771	3.584	4.054	3.652	3.846	3.577	3.75	3.921	4.328	3.906	4.444	3.625	3.712	3.604	3.706	3.908	4.158	3.89	4.22	3.689	3.739	3.673	3.734	3.992	4.039	3.81	4.026	3.682	3.714	3.735	3.964	4.061	4.02	3.773	3.9	3.792	3.752	3.836	3.96	4.004
556.pdb	5.328	-1044.124	-1971.451	-951.422	3.982	4.495	4.691	5.77	3.576	3.549	3.977	4.832	3.979	4.663	4.334	5.301	3.484	3.397	4.21	4.928	4.217	5.032	4.273	4.881	3.552	3.522	3.999	4.469	4.085	4.717	4.127	4.604	3.742	3.506	4.172	4.794	4.098	4.582	3.98	4.332	3.846	3.613	4.135	4.519	4.126	4.492	4.028	4.283	3.869
557.pdb	5	-1026.762	-1984.723	-896.252	3.665	3.619	3.778	3.785	3.869	3.586	4.102	5.005	3.884	4.312	3.94	4.395	3.571	3.588	3.872	4.605	3.848	4.136	3.861	4.118	3.635	3.629	3.871	4.265	3.827	4.031	3.836	4.017	3.837	3.601	3.848	4.145	3.802	3.937	3.724	3.931	3.848	3.642	3.851	4.069	3.818	3.915	3.752	3.91	3.818
558.pdb	8.14	-1000.546	-1925.195	-853.102	4.063	4.058	4.322	3.962	5.033	4.116	3.243	3.646	3.653	3.852	3.782	3.804	4.831	4.226	4.976	5.849	3.876	3.889	4.044	4.113	4.436	4.016	4.995	5.271	3.818	3.816	3.944	3.984	4.357	3.814	4.827	4.944	3.968	3.999	4.081	4.054	4.28	3.824	4.901	5.026	3.969	3.977	4.063	4.023	4.244
559.pdb	4.41	-1124.967	-2041.765	-1064.877	3.678	3.666	3.68	3.626	3.636	3.941	3.013	3.192	3.346	3.429	3.347	3.409	3.535	3.712	3.276	3.445	3.457	3.495	3.488	3.421	3.541	3.685	3.396	3.611	3.481	3.529	3.504	3.473	3.562	3.643	3.467	3.614	3.539	3.512	3.49	3.475	3.628	3.677	3.715	3.824	3.598	3.562	3.557	3.532	3.636
560.pdb	3.991	-679.91	-1778.496	-554.798	3.746	3.681	4.068	4.339	3.965	3.864	4.372	3.608	4.059	3.645	4.22	3.974	3.644	3.524	4.199	4.13	4.062	3.876	4.061	3.775	3.76	3.731	4.121	4.042	4.045	3.944	4.044	3.868	4.535	4.643	4.108	4.116	3.984	3.83	3.899	3.731	4.388	4.489	3.98	3.989	3.953	3.838	3.883	3.755	4.281
561.pdb	5.859	-1040.074	-1890.448	-915.866	5.482	6.293	7.662	8.367	3.921	3.61	4.416	4.88	4.949	5.587	6.039	6.623	3.717	3.381	4.925	5.358	5.853	6.513	6.18	6.785	3.695	3.466	4.591	4.775	5.302	5.794	5.547	5.997	3.702	3.432	5.358	5.673	5.534	6.057	5.14	5.428	3.831	3.539	5.108	5.227	5.337	5.708	5.008	5.185	4.106
562.pdb	5.632	-1082.699	-2017.482	-983.868	3.837	3.779	4.165	4.087	4.317	3.804	3.868	4.231	3.853	4.005	4.016	4.159	3.841	3.516	4.265	4.904	3.957	4.032	3.953	4.075	3.852	3.594	4.282	4.537	3.936	3.962	3.933	3.993	3.984	3.461	4.253	4.424	3.914	3.951	3.82	3.84	4.066	3.55	4.218	4.231	3.994	3.943	3.915	3.852	4.028
563.pdb	8.721	-891.503	-1871.948	-801.87	4.67	5.476	4.798	5.1	4.201	3.634	5.362	4.892	5.016	5.184	5.08	4.996	4.059	3.965	4.658	4.677	4.943	5.156	5.293	5.174	3.888	3.837	4.506	4.329	4.594	4.762	4.856	4.776	3.721	4.26	4.579	4.522	4.819	4.916	4.669	4.68	3.916	4.243	4.629	4.275	4.799	4.792	4.674	4.596	4.042
564.pdb	5.672	-1112.23	-1987.695	-1029.451	3.862	3.768	4.088	3.82	3.493	3.557	3.092	3.702	3.477	3.735	3.59	3.761	3.726	3.803	4.507	5.112	3.681	3.763	3.665	3.833	3.677	3.749	4.169	4.594	3.655	3.732	3.644	3.785	3.821	3.668	4.149	4.4	3.687	3.782	3.707	3.838	3.851	3.697	4.113	4.266	3.735	3.787	3.751	3.834	3.853
565.pdb	8.044	-899.914	-1833.305	-748.488	3.97	3.815	3.689	3.695	9.155	7.065	3.008	3.379	3.489	3.597	3.348	3.537	11.652	8.033	3.609	4.086	3.555	3.63	3.523	3.541	9.169	6.737	5.458	5.079	3.717	3.758	3.693	3.692	8.417	6.497	5.015	4.733	3.749	3.717	5.785	4.754	7.546	5.96	6.013	6.053	3.802	3.732	5.498	4.597	6.95
566.pdb	9.848	-922.449	-1824.04	-771.652	12.554	15.146	16.213	18.871	4.8	3.828	5.007	5.424	8.781	10.285	10.61	12.147	5.474	4.597	6.105	6.495	11.258	13.147	12.01	13.564	4.843	4.298	5.67	5.606	9.339	10.785	9.903	11.098	4.834	5.373	8.306	8.922	10.433	11.908	9.152	9.952	4.773	5.105	7.579	7.983	9.449	10.595	8.381	8.965	6.07
567.pdb	6.792	-982.919	-1892.421	-833.531	3.864	3.658	3.728	3.545	3.785	3.75	4.628	5.284	4.246	4.471	4.178	4.414	3.831	3.78	5.02	5.608	4.073	4.162	4.017	4.214	4.007	4.031	4.608	4.988	4.145	4.255	4.103	4.294	4.062	3.87	4.388	4.628	4.055	4.167	4.058	4.197	4.26	3.987	4.138	4.348	4.222	4.215	4.224	4.24	4.194
568.pdb	10.369	-1060.202	-1933.339	-953.871	9.849	11.417	16.379	17.977	5.612	4.784	5.609	4.538	7.729	7.978	10.994	11.257	4.691	4.236	6.693	6.302	10.612	11.311	10.756	11.589	4.49	4.17	6.333	5.796	8.981	9.492	9.089	9.701	4.325	4.074	8.844	8.841	9.241	10.044	8.025	8.498	4.301	4.054	8.782	10.286	8.401	9.032	7.388	7.744	5.225
569.pdb	4.89	-1084.839	-2045.348	-1024.949	3.772	3.616	3.842	3.818	4.057	3.831	2.993	3.474	3.382	3.545	3.417	3.646	4.026	3.856	3.374	3.339	3.535	3.636	3.521	3.545	4.06	3.879	3.602	3.503	3.684	3.708	3.673	3.64	3.921	3.992	3.662	3.581	3.693	3.636	3.737	3.689	4.015	4.006	3.733	3.558	3.809	3.706	3.846	3.751	3.975
570.pdb	10.357	-1015.994	-1883.37	-878.387	5.014	5.705	5.765	5.717	6.233	5.84	3.083	3.446	4.048	4.576	4.424	4.582	5.051	4.818	5.045	5.516	4.62	4.956	5.038	5.349	4.831	4.715	5.441	5.624	4.563	4.844	4.876	5.139	4.67	4.293	5.522	5.647	4.904	5.252	4.675	4.87	4.507	4.197	5.786	7.626	4.729	5.012	4.538	4.694	4.592
571.pdb	5.68	-1053.638	-1991.497	-958.396	4.147	4.233	5.164	4.92	3.772	3.64	5.298	5.865	4.723	5.049	5.231	5.392	3.468	3.476	4.845	5.489	4.87	5.006	5.063	5.243	3.59	3.6	4.488	4.873	4.611	4.716	4.755	4.894	3.771	3.48	4.657	4.884	4.634	4.762	4.437	4.578	3.987	3.63	4.51	4.584	4.67	4.673	4.506	4.52	4.014
572.pdb	10.755	-774.497	-1810.871	-749.924	5.493	3.652	3.788	3.619	8.457	7.29	13.103	11.698	9.298	7.675	8.446	7.658	6.249	5.48	9.048	8.573	7.461	6.323	7.542	7.213	6.49	6.004	8.851	8.145	7.339	6.505	7.4	7.173	5.827	5.791	7.585	7.014	7.019	6.469	6.728	6.472	5.63	5.514	13.392	10.851	6.656	6.125	6.414	6.128	5.607
573.pdb	5.188	-1133.315	-2063.515	-1029.927	3.895	4.156	4.545	4.88	3.844	3.75	3.676	3.323	3.786	3.739	4.111	4.101	3.615	3.595	3.908	4.142	4.039	4.12	4.158	4.218	3.741	3.709	3.887	4.012	4.028	4.074	4.117	4.148	3.833	3.542	4.051	4.229	4.073	4.149	3.971	4.006	3.957	3.635	3.942	4.033	4.136	4.125	4.051	4.006	3.947
574.pdb	7.988	-967.719	-1903.746	-892.927	5.49	6.59	7.038	8.017	3.329	3.737	12.061	11.502	8.776	9.046	9.55	9.759	3.316	3.576	9.129	8.934	8.196	8.703	8.815	9.012	3.405	3.601	7.196	7.202	7.043	7.44	7.507	7.671	3.62	3.573	7.156	7.406	7.104	7.455	6.666	6.82	3.953	3.799	6.573	6.625	6.801	6.996	6.436	6.467	4.209
575.pdb	5.161	-962.7	-1964.091	-846.401	4.111	3.826	3.729	3.656	4.247	4.693	4.792	3.693	4.452	3.759	4.26	3.675	4.091	4.63	4.321	3.963	4.211	3.725	3.967	3.578	3.964	4.306	4.296	4.206	4.085	3.708	3.903	3.598	3.975	3.978	4.154	4.069	3.944	3.643	3.909	3.792	3.955	3.946	4.163	4.028	3.933	3.672	3.903	3.795	3.981
576.pdb	6.187	-1028.498	-1942.222	-942.666	4.078	4.564	5.283	5.835	4.068	3.602	3.836	3.725	3.957	4.144	4.56	4.78	3.736	3.459	3.732	3.47	4.399	4.708	4.478	4.635	3.767	3.537	3.844	3.514	4.257	4.455	4.316	4.4	3.613	3.561	4.204	4.094	4.268	4.433	4.133	4.183	3.796	3.652	4.186	3.955	4.312	4.363	4.2	4.155	3.843
577.pdb	5.73	-1064.999	-1970.762	-962.393	4.084	3.985	5.032	4.954	4.611	4.358	2.953	3.3	3.519	3.642	3.993	4.127	5.618	4.788	3.252	3.524	4.023	4.08	3.946	4.005	4.991	4.492	3.705	3.802	3.951	4.035	3.894	3.98	4.806	4.771	4.037	4.09	3.932	3.981	4.44	4.227	4.669	4.587	4.068	4.013	3.964	3.959	4.387	4.164	4.572
578.pdb	16.725	-1054.086	-1936.247	-932.457	26.811	25.627	32.605	24.431	3.664	3.56	3.769	3.939	15.29	14.783	18.187	14.185	45.491	37.2	18.296	16.076	21.062	17.999	21.528	20.031	31.936	26.371	13.419	11.904	17.002	14.677	17.352	16.201	35.396	31.108	18.215	15.036	19.244	18.086	31.345	27.129	29.403	25.741	15.171	12.701	16.942	15.784	27.026	23.32	28.971
579.pdb	10.015	-840.504	-1802.044	-714.859	3.697	3.632	3.848	3.885	8.458	7.636	3.01	3.271	3.354	3.452	3.429	3.578	26.508	19.273	3.735	3.967	3.518	3.596	3.571	3.543	19.387	14.364	5.309	5.19	3.925	3.833	3.964	3.793	18.254	13.92	4.944	4.864	3.911	3.761	12.083	9.216	15.477	11.933	5.028	4.995	3.987	3.798	10.797	8.344	13.513
580.pdb	6.892	-951.65	-1892.35	-883.827	4.249	4.24	4.786	5.926	4.532	4.73	3.292	3.423	3.771	3.832	4.039	4.675	4.147	4.011	3.276	3.413	4.109	4.53	4.287	4.516	4.018	3.964	3.695	3.852	4.022	4.365	4.155	4.355	3.801	3.914	3.968	4.371	4.174	4.332	4.077	4.142	3.808	3.906	4.149	4.48	4.118	4.256	4.037	4.098	3.882
581.pdb	7.739	-824.261	-1843.382	-738.916	3.733	3.62	3.577	3.516	5.622	4.363	3.154	3.474	3.443	3.547	3.365	3.495	7.249	5.562	5.735	5.413	3.488	3.537	3.353	3.517	6.16	5.003	5.698	5.063	3.612	3.623	3.511	3.609	8.478	8.543	5.167	4.676	3.555	3.611	4.584	4.239	7.599	7.615	5.23	4.789	3.643	3.66	4.5	4.184	6.955
582.pdb	5.797	-1060.276	-2016.872	-938.227	3.859	3.685	4.215	3.954	3.613	3.695	4.908	5.561	4.383	4.623	4.561	4.758	3.401	3.475	4.728	5.381	4.327	4.4	4.34	4.523	3.554	3.563	4.356	4.819	4.211	4.235	4.22	4.327	3.728	3.512	4.321	4.603	4.148	4.198	4.014	4.112	3.928	3.618	4.226	4.394	4.245	4.172	4.133	4.1	3.917
583.pdb	4.516	-1165.796	-2069.069	-1087.627	3.619	3.62	3.72	3.754	3.562	3.73	3.48	3.407	3.549	3.513	3.6	3.58	3.437	3.542	3.542	3.293	3.606	3.594	3.644	3.511	3.541	3.596	3.549	3.439	3.642	3.621	3.67	3.559	3.399	3.603	3.592	3.518	3.66	3.571	3.599	3.518	3.569	3.672	3.6	3.507	3.758	3.634	3.707	3.589	3.578
584.pdb	7.019	-943.395	-1962.514	-852.458	3.82	3.627	4.035	3.794	4.397	3.799	5.062	4.553	4.441	4.09	4.548	4.173	3.956	3.759	4.349	4.404	4.305	3.991	4.24	4.059	4.102	4.012	4.365	4.202	4.328	4.123	4.279	4.174	4.04	3.806	4.283	4.1	4.187	4.064	4.126	4.083	4.291	3.915	4.177	3.995	4.372	4.113	4.321	4.128	4.212
585.pdb	4.775	-1043.964	-1992.652	-977.895	3.769	3.647	3.841	4.024	3.508	3.56	3.495	3.635	3.632	3.641	3.668	3.829	3.383	3.477	3.485	3.404	3.702	3.768	3.696	3.661	3.496	3.537	3.493	3.456	3.707	3.741	3.703	3.66	3.435	3.679	3.58	3.598	3.716	3.658	3.614	3.607	3.612	3.756	3.696	3.684	3.817	3.726	3.732	3.683	3.638
586.pdb	8.764	-972.051	-1902.258	-889.973	3.902	3.654	3.771	3.558	3.791	3.734	3.022	3.53	3.462	3.592	3.397	3.544	6.327	5.187	8.848	8.443	3.565	3.581	3.612	3.833	5.43	4.713	7.163	6.874	3.583	3.626	3.617	3.815	5.007	4.422	6.315	6.045	3.674	3.783	4.667	4.38	4.807	4.303	5.701	5.498	3.73	3.79	4.557	4.288	4.656
587.pdb	5.012	-1101.251	-2045.075	-1017.386	3.567	3.591	3.662	3.717	3.969	3.982	2.989	3.445	3.278	3.518	3.325	3.581	3.903	3.856	3.384	3.319	3.406	3.584	3.506	3.522	3.873	3.825	3.579	3.54	3.508	3.629	3.583	3.582	3.739	4.03	3.599	3.584	3.58	3.584	3.634	3.612	3.825	4.019	3.705	3.592	3.677	3.649	3.722	3.673	3.782
588.pdb	7.661	-1036.581	-1970.269	-979.349	4.151	4.65	4.002	3.917	5.291	3.519	2.935	3.283	3.543	3.966	3.468	3.6	4.49	3.532	3.212	3.427	3.696	3.95	3.947	3.864	4.189	3.559	3.905	3.457	3.669	3.866	3.857	3.801	3.94	3.918	3.929	3.572	3.916	3.971	3.823	3.75	3.939	3.901	4.389	3.879	3.919	3.948	3.842	3.764	3.974
589.pdb	6.271	-954.851	-1922.006	-869.56	3.615	3.66	3.683	3.575	4.605	3.901	3.022	3.452	3.319	3.556	3.353	3.514	3.977	3.937	3.315	3.499	3.44	3.562	3.515	3.488	3.914	3.921	3.745	3.633	3.527	3.644	3.583	3.588	3.816	4.095	3.729	3.618	3.59	3.603	3.537	3.665	3.833	4.045	4.136	3.903	3.642	3.643	3.597	3.695	3.797
590.pdb	8.83	-848.472	-1861.913	-779.636	4.659	4.499	4.57	4.215	5.476	5.487	4.727	4.172	4.693	4.336	4.648	4.194	7.612	6.266	4.321	4.315	4.652	4.296	4.876	4.475	6.785	5.89	4.706	4.705	4.771	4.506	4.939	4.641	6.592	6.088	4.672	4.583	4.883	4.612	5.901	5.121	6.321	5.776	4.564	4.342	4.942	4.598	5.79	5.023	6.044
591.pdb	4.642	-1152.9	-2087.545	-1055.595	3.788	3.637	3.956	4.107	3.643	3.705	3.83	3.775	3.809	3.706	3.893	3.941	3.513	3.555	3.696	3.512	3.858	3.84	3.834	3.741	3.591	3.609	3.678	3.576	3.83	3.809	3.813	3.735	3.464	3.566	3.748	3.709	3.808	3.715	3.727	3.669	3.638	3.644	3.81	3.712	3.896	3.755	3.828	3.717	3.663
592.pdb	5.252	-1066.5	-1993.834	-979.516	3.795	3.69	3.488	3.48	3.95	3.868	3.136	3.523	3.466	3.607	3.312	3.502	4.371	4.11	3.337	3.607	3.473	3.565	3.514	3.477	4.11	3.95	3.541	3.694	3.502	3.58	3.533	3.515	3.875	3.815	3.528	3.641	3.585	3.55	3.784	3.682	3.92	3.824	3.691	3.697	3.671	3.601	3.837	3.711	3.899
593.pdb	9.422	-1022.292	-1916.99	-885.393	5.202	6.607	5.809	7.09	3.785	3.656	8.798	13.985	7	10.296	7.303	10.538	4.345	5.399	8	10.988	6.603	9.227	7.179	9.79	4.377	5.344	6.595	8.544	6.063	8.229	6.494	8.652	4.349	4.887	6.398	8.181	6.236	8.243	6.177	8.349	4.568	5.029	5.778	7.256	6.104	7.801	6.055	7.89	4.674
594.pdb	5.064	-1083.345	-2053.874	-1018.704	3.667	3.669	3.562	3.556	3.778	3.695	3.54	3.621	3.603	3.645	3.551	3.589	3.635	3.526	3.653	3.955	3.59	3.615	3.589	3.565	3.644	3.554	3.694	3.868	3.607	3.614	3.607	3.576	3.734	3.443	3.661	3.79	3.619	3.595	3.584	3.533	3.816	3.52	3.753	3.75	3.706	3.634	3.677	3.582	3.791
595.pdb	4.487	-930.041	-1923.385	-820.956	3.786	3.719	4.049	4.684	3.478	3.58	3.779	4.021	3.782	3.87	3.914	4.353	3.412	3.491	3.993	3.864	3.871	4.142	3.859	4.004	3.53	3.576	3.822	3.77	3.845	4.042	3.836	3.94	3.484	3.666	3.878	3.998	3.826	3.896	3.738	3.832	3.683	3.763	3.782	3.87	3.934	3.938	3.861	3.885	3.7
596.pdb	6.933	-1126.052	-2037.175	-1061.711	4.814	5.368	5.954	5.923	4.134	3.698	5.462	5.976	5.138	5.672	5.708	5.95	3.956	3.527	5.968	6.521	5.41	5.756	5.789	6.095	3.834	3.59	5.357	5.58	4.955	5.245	5.239	5.5	3.888	3.523	5.506	5.666	5.154	5.473	4.947	5.071	4.021	3.643	5.246	5.252	5.053	5.249	4.881	4.913	4.153
597.pdb	10.431	-898.078	-1842.975	-817.93	10.97	13.144	12.722	15.338	3.576	3.472	12.204	10.264	11.587	11.704	12.463	12.801	3.461	3.265	9.388	8.542	11.965	12.915	12.181	12.882	3.702	3.533	7.451	6.852	10.019	10.704	10.181	10.679	3.736	3.41	8.769	8.974	10.339	11.172	8.814	9.155	3.88	3.55	8.058	8.51	9.358	9.994	8.087	8.313	5.062
598.pdb	4.824	-1158.266	-2100.334	-1093.984	3.869	3.757	4.461	4.945	3.674	3.703	3.205	3.15	3.537	3.454	3.833	4.048	3.448	3.449	3.369	3.407	3.845	3.951	3.818	3.932	3.512	3.511	3.47	3.506	3.794	3.872	3.774	3.858	3.645	3.424	3.718	3.865	3.793	3.838	3.663	3.725	3.734	3.515	3.845	3.938	3.842	3.845	3.734	3.751	3.757
599.pdb	4.794	-1116.731	-2051.136	-1006.225	3.943	3.726	4.066	4.112	3.445	3.548	3.611	3.835	3.777	3.78	3.838	3.974	3.383	3.368	3.56	3.721	3.873	3.891	3.79	3.822	3.478	3.464	3.521	3.663	3.822	3.832	3.759	3.781	3.692	3.367	3.658	3.776	3.796	3.77	3.672	3.662	3.791	3.479	3.775	3.793	3.861	3.796	3.758	3.706	3.817
600.pdb	7.378	-1035.788	-1912.387	-912.543	3.755	3.73	3.71	3.967	3.547	3.531	3.579	3.29	3.667	3.51	3.645	3.629	3.539	3.561	5.253	5.693	3.682	3.662	3.626	3.524	3.744	3.673	4.685	4.972	3.8	3.721	3.758	3.618	3.901	4.566	4.441	4.721	3.758	3.64	3.713	3.612	4.064	4.509	4.344	4.454	3.917	3.747	3.88	3.724	4.012
601.pdb	6.962	-919.124	-1949.499	-878.966	4.824	3.577	5.615	4.701	3.781	3.767	13.3	10.981	9.062	7.279	9.458	7.841	9.82	7.063	16.348	15.033	7.913	6.42	7.862	6.595	7.824	5.924	12.159	11.278	6.893	5.726	6.854	5.858	9.745	10.946	10.523	9.634	6.448	5.402	8.655	6.758	8.59	9.535	9.402	8.532	6.035	5.15	7.874	6.28	7.962
602.pdb	7.006	-1070.099	-1994.489	-984.72	4.53	5.926	3.801	3.971	6.657	7.408	11.291	9.121	7.91	7.523	7.546	6.546	14.255	11.165	7.545	6.165	6.541	6.339	6.593	5.776	10.821	8.724	7.249	6.579	5.894	5.715	5.933	5.293	9.859	8.671	6.387	5.927	5.653	5.419	9.117	7.218	8.683	7.702	6.145	5.626	5.374	5.154	8.261	6.653	7.991
603.pdb	5.351	-1104.772	-2044.594	-1023.542	3.883	3.646	4.286	3.883	3.513	3.58	3.854	3.924	3.868	3.785	4.07	3.904	3.402	3.516	3.908	4.431	4.008	3.818	3.921	3.901	3.481	3.587	3.776	4.147	3.915	3.796	3.85	3.858	3.703	3.398	3.904	4.081	3.857	3.816	3.738	3.777	3.806	3.523	3.926	3.954	3.917	3.851	3.818	3.818	3.819
604.pdb	6.86	-1074.784	-1992.166	-979.013	3.943	4.021	4.645	4.475	3.723	3.627	4.552	4.249	4.248	4.135	4.599	4.362	4.493	3.998	6.265	6.301	4.38	4.248	4.57	4.55	4.335	3.966	5.418	5.41	4.29	4.161	4.433	4.388	4.198	3.78	5.224	5.176	4.335	4.315	4.599	4.384	4.303	3.826	4.883	4.785	4.4	4.264	4.62	4.322	4.243
605.pdb	4.704	-1047.764	-1978.721	-956.249	3.734	3.616	3.89	3.919	3.536	3.421	3.96	4.379	3.847	3.997	3.925	4.149	3.412	3.253	3.739	4.047	3.861	3.971	3.86	3.91	3.518	3.37	3.671	3.838	3.828	3.88	3.827	3.834	3.705	3.435	3.726	3.859	3.809	3.79	3.719	3.684	3.82	3.529	3.783	3.79	3.887	3.809	3.813	3.721	3.806
606.pdb	7.921	-1131.127	-2000.532	-1053.271	4.926	4.971	5.261	5.376	4.839	4.219	3.092	3.37	4.009	4.17	4.177	4.373	9.821	6.771	3.709	4.08	4.426	4.572	4.823	4.851	7.778	5.722	4.086	4.126	4.243	4.335	4.54	4.544	11.868	9.195	4.38	4.439	4.617	4.63	6.593	5.5	10.287	8.115	4.351	4.412	4.508	4.491	6.154	5.216	9.393
607.pdb	5.094	-1077.995	-2021.32	-966.64	3.917	3.911	4.683	4.798	3.653	3.718	5.159	4.366	4.538	4.139	4.921	4.582	3.892	3.739	4.251	3.988	4.586	4.358	4.572	4.322	3.857	3.75	4.052	3.898	4.386	4.212	4.376	4.185	3.975	3.68	4.21	4.123	4.284	4.13	4.327	4.1	4.121	3.793	4.186	3.999	4.355	4.15	4.39	4.124	4.087
608.pdb	4.735	-1038.51	-2052.354	-977.951	3.74	3.746	3.476	3.51	4.099	3.78	3.864	4.553	3.802	4.149	3.67	4.031	3.654	3.484	3.683	3.994	3.693	3.936	3.731	3.818	3.671	3.6	3.822	3.923	3.696	3.91	3.725	3.821	3.784	3.501	3.735	3.819	3.728	3.806	3.622	3.695	3.881	3.613	3.825	3.77	3.818	3.849	3.73	3.756	3.858
609.pdb	8.752	-1100.252	-2016.852	-997.748	4.462	4.509	3.611	3.703	3.649	3.602	9.996	6.649	7.229	5.579	6.803	5.176	14.057	10.876	6.76	5.079	6.023	4.954	5.827	4.696	10.689	8.512	5.723	4.587	5.505	4.661	5.358	4.468	9.404	7.589	5.195	4.366	5.179	4.476	9.18	7.204	8.303	6.838	4.986	4.507	4.966	4.369	8.3	6.643	7.663
610.pdb	6.939	-1049.36	-1930.676	-959.99	3.895	3.943	4.476	4.953	3.353	3.585	3.942	4.018	3.919	3.981	4.209	4.485	3.439	3.505	4.197	4.426	4.104	4.305	4.013	4.118	3.503	3.542	3.916	4.146	3.986	4.132	3.917	3.992	3.424	3.677	4.056	4.347	3.913	3.982	3.839	3.879	3.617	3.776	4.073	4.225	3.992	4.014	3.931	3.927	3.663
611.pdb	7.73	-1026.472	-1907.437	-893.394	3.623	3.713	3.503	3.538	6.661	4.69	3.449	3.456	3.536	3.584	3.476	3.497	8.853	6.129	3.502	3.669	3.525	3.569	3.582	3.472	7.089	5.289	4.555	4.009	3.534	3.579	3.576	3.507	6.348	5.209	4.292	3.891	3.586	3.548	5.07	4.319	5.852	4.929	4.66	4.088	3.633	3.592	4.87	4.234	5.481
612.pdb	5.918	-1108.028	-2036.426	-1024.377	4.184	4.428	4.992	5.056	3.502	3.512	5.845	5.975	5.014	5.202	5.418	5.515	3.309	3.3	5.848	6.029	5.007	5.153	5.345	5.477	3.458	3.464	5.066	5.19	4.695	4.813	4.948	5.056	3.653	3.427	5.047	5.157	4.795	4.93	4.582	4.662	3.869	3.602	4.86	4.83	4.785	4.825	4.607	4.602	3.921
613.pdb	8.847	-1000.313	-1877.035	-854.792	6.606	7.834	7.79	8.983	4.644	3.925	4.722	4.963	5.664	6.398	6.256	6.973	7.815	5.834	5.627	5.898	6.373	7.26	6.955	7.723	6.877	5.538	5.299	5.24	6.03	6.682	6.467	7.029	6.853	5.889	5.922	6.176	6.495	7.19	7.371	7.172	6.605	5.644	5.436	5.705	6.348	6.769	7.078	6.754	6.605
614.pdb	6.877	-1075.42	-2002.203	-985.209	4.176	4.278	5.202	5.1	4.249	3.635	4.687	4.138	4.432	4.208	4.944	4.619	4.113	3.701	4.118	3.872	4.688	4.505	4.79	4.519	4.267	3.886	4.161	3.793	4.659	4.443	4.736	4.454	4.184	4.019	4.422	4.12	4.624	4.419	4.584	4.316	4.371	4.078	4.331	3.956	4.706	4.401	4.673	4.316	4.338
615.pdb	5.062	-980.783	-1895.325	-876.244	3.731	3.583	3.568	3.558	3.732	3.804	4.072	3.677	3.901	3.63	3.82	3.617	4.238	4.185	5.341	5.618	3.79	3.606	3.721	3.764	4.078	4.077	4.805	5.014	3.782	3.669	3.73	3.788	4.961	5.782	4.495	4.65	3.73	3.747	3.933	3.944	4.772	5.408	4.376	4.575	3.777	3.774	3.946	3.938	4.598
616.pdb	8.928	-956.533	-1910.644	-838.432	5.737	7.032	6.629	7.33	3.796	3.529	7.905	7.777	6.821	7.405	7.267	7.554	3.654	3.717	7.264	7.531	6.757	7.38	7.212	7.579	3.64	3.776	6.108	6.197	5.971	6.508	6.312	6.658	3.763	3.733	6.238	6.48	6.197	6.733	5.752	6.108	4.081	3.959	5.767	5.82	6.057	6.421	5.686	5.9	4.357
617.pdb	5.001	-1087.301	-2024.162	-993.514	3.81	3.634	3.905	4.043	3.583	3.614	4.94	4.943	4.375	4.288	4.422	4.493	3.37	3.398	4.225	4.181	4.218	4.206	4.186	4.128	3.608	3.63	4.011	3.992	4.185	4.179	4.161	4.12	3.702	3.472	3.984	4.005	4.091	4.023	3.96	3.932	3.901	3.612	3.978	3.945	4.192	4.048	4.083	3.973	3.886
618.pdb	5.376	-1087.834	-2060.797	-1022.135	3.788	3.629	3.844	3.877	3.687	3.639	3.529	3.598	3.659	3.613	3.687	3.737	3.525	3.555	4.017	4.395	3.721	3.701	3.713	3.768	3.57	3.592	3.907	4.143	3.706	3.692	3.7	3.742	3.744	3.464	3.892	4.076	3.717	3.72	3.632	3.688	3.842	3.57	3.952	3.982	3.804	3.765	3.733	3.739	3.833
619.pdb	6.26	-928.828	-1904.767	-832.569	4.282	7.328	5.184	5.856	3.68	3.844	5.341	6.168	4.812	6.748	5.263	6.012	4.773	5.514	5.792	5.564	4.936	6.451	4.769	5.532	4.759	5.243	5.088	4.991	4.884	6.013	4.759	5.325	4.618	4.779	5.112	5.207	4.664	5.725	4.981	5.696	4.751	4.807	4.756	4.833	4.767	5.591	5.031	5.567	4.673
620.pdb	6.279	-1099.018	-2010.056	-1023.373	4.086	4.101	4.929	4.85	4.467	3.862	2.96	3.355	3.523	3.728	3.944	4.103	5.233	4.398	3.347	3.308	3.991	4.102	4.044	4.054	4.762	4.189	3.72	3.493	3.949	4.019	3.988	3.983	5.375	5.37	4.022	3.832	4.008	4.006	4.39	4.173	5.136	5.07	4.05	3.762	4.036	3.984	4.355	4.122	4.961
621.pdb	5.08	-1074.371	-1947.671	-957.179	3.922	3.708	4.006	4.305	3.428	3.505	3.463	3.699	3.693	3.704	3.735	4.002	3.514	3.355	3.46	3.431	3.797	3.904	3.71	3.774	3.541	3.445	3.449	3.456	3.747	3.834	3.681	3.736	3.589	3.453	3.589	3.668	3.729	3.731	3.665	3.63	3.712	3.563	3.705	3.729	3.809	3.776	3.755	3.692	3.747
622.pdb	9.714	-1074.173	-1992.914	-948.185	4.382	4.548	5.804	5.188	8.239	9.639	16.151	14.735	10.266	9.642	10.977	9.962	32.244	24.498	11.465	11.774	8.779	8.157	9.202	8.21	23.201	17.825	10.389	11.062	7.863	7.238	8.18	7.277	25.833	21.007	9.243	9.594	7.42	6.731	17.794	13.693	21.544	17.706	8.248	8.355	6.915	6.36	15.56	12.161	18.684
623.pdb	6.105	-1123.684	-2016.196	-1045.634	4.719	5.068	5.404	5.291	3.72	3.622	5.188	4.159	4.954	4.614	5.296	4.725	3.658	3.479	6.447	5.961	5.104	4.84	5.516	5.157	3.648	3.55	5.538	5.182	4.735	4.553	5.044	4.791	3.758	3.474	5.505	5.209	4.979	4.846	4.755	4.5	3.898	3.58	5.197	4.928	4.892	4.707	4.705	4.418	4.034
624.pdb	5.023	-1145.259	-2101.385	-1066.968	3.873	3.644	3.868	3.767	4.45	4.113	3.351	3.299	3.612	3.472	3.609	3.533	3.91	3.823	3.643	3.963	3.697	3.57	3.622	3.554	3.803	3.765	3.912	4.013	3.67	3.59	3.614	3.578	3.896	3.569	3.901	3.951	3.665	3.591	3.565	3.569	3.943	3.628	3.969	3.965	3.743	3.636	3.659	3.617	3.931
625.pdb	6.757	-1044.026	-1988.267	-965.235	3.741	3.699	3.504	3.497	5.432	4.646	3.606	3.535	3.673	3.617	3.555	3.516	4.681	4.683	3.601	3.403	3.617	3.577	3.672	3.532	4.336	4.359	4.211	3.817	3.624	3.611	3.666	3.577	4.057	4.621	4.035	3.737	3.681	3.601	3.719	3.805	4.019	4.456	4.465	3.98	3.712	3.634	3.744	3.804	3.973
626.pdb	8.061	-1113.366	-2007.132	-970.631	3.672	3.655	3.462	3.505	4.939	4.853	3.07	3.49	3.371	3.572	3.266	3.497	6.092	5.854	3.805	4.437	3.402	3.55	3.43	3.531	5.329	5.182	4.183	4.576	3.501	3.623	3.523	3.608	4.801	4.73	4.003	4.308	3.553	3.618	4.267	4.257	4.691	4.562	4.043	4.159	3.669	3.663	4.264	4.196	4.521
627.pdb	6.494	-1078.486	-1966.248	-938.519	5.063	5.476	6.698	7.319	3.573	3.579	4.161	4.641	4.612	5.058	5.429	5.98	4.143	3.964	5.799	6.257	5.307	5.812	5.755	6.358	3.965	3.859	5.057	5.365	4.883	5.271	5.218	5.681	3.824	3.702	5.467	5.853	5.187	5.64	5.117	5.414	3.919	3.745	5.209	5.518	5.039	5.353	4.981	5.165	4.109
628.pdb	5.286	-1148.514	-2057.103	-1066.698	3.863	3.868	4.213	4.196	4.117	3.675	3.706	3.75	3.785	3.809	3.96	3.973	3.691	3.619	3.922	4.305	3.928	3.938	4.013	4.053	3.736	3.693	3.987	4.095	3.902	3.913	3.967	4	3.886	3.529	4.044	4.12	3.946	3.973	3.827	3.913	3.977	3.613	4.052	3.947	4.012	3.969	3.913	3.918	3.958
629.pdb	9	-965.737	-1825.234	-762.849	5.078	5.906	5.55	5.431	5.014	3.938	3.747	3.759	4.412	4.833	4.648	4.595	8.381	6.4	5.74	5.926	4.791	5.032	5.369	5.412	6.798	5.511	5.498	5.264	4.502	4.708	4.935	4.993	6.252	5.794	5.511	5.306	4.964	5.175	6.298	5.766	5.857	5.406	5.374	5.155	4.849	4.955	5.961	5.447	5.727
630.pdb	5.168	-1094.8	-1978.696	-937.419	3.916	3.773	4.136	4.193	3.642	3.608	4.955	5.613	4.435	4.693	4.545	4.903	3.525	3.503	4.292	4.399	4.336	4.527	4.25	4.447	3.719	3.678	4.076	4.136	4.278	4.402	4.214	4.342	3.555	3.778	4.091	4.15	4.154	4.228	4.053	4.153	3.796	3.872	4.065	4.032	4.255	4.232	4.17	4.169	3.816
631.pdb	11.077	-827.841	-1800.729	-747.756	11.208	14.094	9.673	9.842	4.81	4.029	4.551	4.076	7.879	9.085	7.112	6.959	10.266	8.149	6.366	6.676	8.477	9.337	8.611	9.63	8.033	6.668	5.847	5.794	7.25	7.93	7.349	8.149	9.326	9.899	6.804	6.806	8.121	9.338	9.024	8.973	8.37	8.734	6.358	6.167	7.525	8.461	8.277	8.156	8.843
632.pdb	5.482	-1123.4	-2030.206	-1002.232	3.75	3.632	3.754	3.683	4.175	4.004	3.622	3.946	3.686	3.789	3.688	3.815	3.883	3.986	3.847	4.355	3.709	3.754	3.699	3.784	3.899	3.922	3.956	4.238	3.765	3.764	3.757	3.787	3.899	3.735	3.906	4.1	3.756	3.756	3.724	3.823	3.992	3.78	3.941	3.999	3.857	3.79	3.83	3.846	3.951
633.pdb	9.805	-824.545	-1802.856	-755.924	3.631	3.559	3.508	3.488	4.055	3.695	3.272	3.511	3.452	3.535	3.39	3.499	4.392	4.276	4.706	4.885	3.47	3.519	3.825	4.275	4.125	4.053	4.489	4.488	3.5	3.542	3.766	4.109	4.566	5.36	4.244	4.238	3.739	3.999	3.958	4.258	4.439	5.059	4.777	4.287	3.77	3.975	3.953	4.191	4.304
634.pdb	10.387	-951.976	-1904.37	-860.422	9.86	11.484	12.561	12.689	5.181	4.174	3.971	3.925	6.915	7.704	8.266	8.307	9.501	6.474	6.815	6.295	8.797	9.366	9.233	9.716	7.599	5.623	6.27	5.588	7.547	8.005	7.873	8.267	9.926	7.836	7.843	7.363	8.271	8.91	9.063	8.369	8.87	7.06	7.128	6.599	7.666	8.085	8.326	7.634	9.035
635.pdb	8.888	-1038.372	-1922.915	-915.844	3.713	3.663	3.47	3.456	4.435	4.622	3.125	3.333	3.419	3.498	3.298	3.395	4.341	4.7	3.178	3.554	3.436	3.484	3.327	3.473	4.488	4.738	3.597	3.91	3.773	3.817	3.691	3.809	4.178	4.424	3.565	3.796	3.695	3.779	3.802	4.002	4.244	4.379	4.027	5.13	3.831	3.849	3.92	4.035	4.155
636.pdb	5.154	-1085.728	-2046.14	-966.048	3.847	3.639	3.796	3.626	3.901	3.799	4.55	5.007	4.198	4.323	4.173	4.317	3.586	3.51	4.232	4.856	4.064	4.091	4.004	4.086	3.697	3.624	4.122	4.504	4.028	4.031	3.982	4.027	3.811	3.513	4.04	4.284	3.955	3.95	3.84	3.866	3.979	3.629	4.05	4.163	4.071	3.973	3.976	3.903	3.957
637.pdb	5.709	-1033	-1897.243	-925.774	3.635	3.644	3.609	3.801	3.727	3.888	5.173	4.241	4.404	3.943	4.391	4.021	5.438	5.091	4.444	4.129	4.139	3.895	4.165	3.801	4.971	4.671	4.205	4.049	4.113	3.879	4.133	3.809	6.431	5.812	4.056	3.987	4.034	3.776	4.736	4.306	5.936	5.415	3.999	3.923	4.02	3.785	4.606	4.226	5.552
638.pdb	5.71	-1035.017	-2012.005	-992.262	3.927	3.958	3.454	3.515	3.968	3.985	9.423	6.382	6.675	5.17	6.439	4.948	4.647	4.575	6.484	4.955	5.602	4.618	5.515	4.47	4.309	4.243	5.645	4.631	5.11	4.358	5.045	4.247	4.068	4.084	5.098	4.352	4.822	4.189	5.101	4.431	4.039	4.031	4.742	4.26	4.671	4.128	4.904	4.329	4.02
639.pdb	6.892	-1037.666	-1950.896	-953.933	3.974	4.01	4.659	4.737	3.91	4.092	3.662	3.791	3.818	3.9	4.16	4.264	4.796	5.193	3.718	3.504	4.098	4.179	4.147	4.134	4.454	4.661	3.782	3.7	4.016	4.033	4.052	4	4.9	8.191	4.001	3.959	4.036	4.002	4.378	4.459	4.714	7.319	4.045	3.942	4.025	3.973	4.31	4.354	4.59
640.pdb	5.007	-1072.709	-2009.965	-980.109	3.631	3.751	3.443	3.506	3.549	3.601	4.604	3.838	4.118	3.794	4.024	3.672	4.353	4.134	4.089	3.777	3.893	3.698	3.93	3.609	4.095	3.966	3.909	3.718	3.814	3.682	3.842	3.615	3.859	3.82	3.793	3.665	3.8	3.642	4.105	3.825	3.853	3.819	3.676	3.579	3.805	3.671	4.059	3.824	3.816
641.pdb	3.068	-895.698	-1938.225	-830.143	3.844	3.711	3.473	3.461	3.915	3.647	3.932	3.691	3.888	3.701	3.702	3.576	4.033	3.859	3.789	3.381	3.749	3.621	3.691	3.581	4.14	3.857	3.831	3.47	3.901	3.68	3.857	3.65	4.054	3.912	3.741	3.468	3.855	3.662	3.916	3.734	4.046	3.898	4.541	3.827	3.881	3.692	3.932	3.752	4.012
642.pdb	5.21	-1000.908	-1985.582	-915.778	3.898	4.023	4.425	5.025	4.148	3.934	3.377	4.065	3.638	4.044	3.901	4.545	3.769	3.595	3.448	3.889	3.9	4.371	3.889	4.316	3.71	3.616	3.681	3.904	3.823	4.193	3.815	4.152	3.756	3.533	3.867	4.185	3.831	4.126	3.73	3.972	3.811	3.606	3.923	4.059	3.865	4.087	3.78	3.96	3.826
643.pdb	6.063	-1045.56	-1994.216	-931.845	4.066	3.965	5.014	4.817	3.818	3.554	3.161	3.41	3.613	3.687	4.087	4.113	3.828	3.785	4.4	4.979	4.08	4.064	4.165	4.322	3.813	3.777	4.206	4.504	4.006	3.988	4.07	4.182	3.946	3.575	4.408	4.582	4.069	4.138	4.024	4.149	3.912	3.63	4.349	4.407	4.02	4.09	3.982	4.099	3.937
644.pdb	5.653	-1045.244	-1956.081	-953.046	3.888	3.662	4.151	3.923	4.059	4.098	3.022	3.452	3.455	3.557	3.586	3.688	3.919	3.798	3.456	3.991	3.687	3.679	3.637	3.711	3.839	3.777	3.657	4.027	3.685	3.693	3.647	3.717	3.791	3.675	3.78	4.001	3.695	3.706	3.674	3.673	3.795	3.706	3.965	4.188	3.715	3.726	3.696	3.699	3.81
645.pdb	8.728	-816.786	-1852.642	-753.162	4.187	4.335	5.335	5.232	3.798	3.466	4.695	3.878	4.441	4.107	5.015	4.555	3.561	3.417	4.621	4.534	4.739	4.482	4.935	4.666	3.571	3.492	4.346	4.178	4.452	4.272	4.598	4.41	3.679	3.464	4.594	4.442	4.516	4.395	4.344	4.202	3.895	3.608	4.695	4.184	4.557	4.36	4.413	4.198	3.944
646.pdb	5.4	-1054.603	-1947.052	-912.576	3.907	4.022	4.599	5.01	3.862	3.614	4.29	4.623	4.098	4.322	4.444	4.817	3.543	3.404	3.932	3.958	4.265	4.552	4.231	4.54	3.806	3.75	3.909	3.844	4.281	4.524	4.256	4.516	3.731	3.642	4.081	4.135	4.186	4.417	4.05	4.251	3.941	3.779	3.993	3.967	4.286	4.401	4.172	4.264	3.935
647.pdb	5.174	-1110.292	-2065.619	-1034.685	3.836	3.636	3.875	3.756	3.652	3.7	3.526	4.163	3.681	3.9	3.701	3.959	3.607	3.605	3.93	4.602	3.746	3.852	3.701	3.842	3.619	3.637	3.837	4.301	3.72	3.814	3.686	3.806	3.735	3.496	3.847	4.165	3.716	3.772	3.662	3.747	3.827	3.57	3.892	4.107	3.796	3.788	3.75	3.767	3.828
648.pdb	6.975	-860.582	-1854.836	-728.752	3.74	3.747	5.576	4.991	3.89	3.644	12.265	7.932	8.003	5.84	8.92	6.462	11.108	7.265	11.919	8.74	7.194	5.557	7.317	5.965	8.657	6.053	9.243	7.042	6.334	5.075	6.426	5.381	10.908	7.437	8.326	6.529	5.889	5.054	8.806	6.482	9.51	6.719	7.627	5.986	5.561	4.854	7.992	6.043	8.548
649.pdb	5.555	-1105.887	-2012.418	-1007.841	3.848	3.706	4.114	4.066	3.592	3.555	3.973	4.619	3.91	4.162	4.043	4.342	3.399	3.392	4.24	5.026	3.978	4.13	3.975	4.231	3.481	3.478	4.024	4.536	3.895	4.01	3.893	4.086	3.671	3.355	4.046	4.418	3.884	4.01	3.755	3.914	3.786	3.468	4.026	4.225	3.944	3.995	3.837	3.915	3.796
650.pdb	6.248	-1075.415	-1937.106	-966.885	4.445	5.153	5.726	6.607	3.439	3.478	4.877	5.331	4.661	5.242	5.302	5.969	3.527	3.46	4.135	4.426	5.016	5.697	5.276	5.716	3.535	3.502	3.903	4.11	4.65	5.169	4.844	5.183	3.697	3.488	4.359	4.734	4.765	5.177	4.599	4.835	3.848	3.611	4.347	4.717	4.712	4.999	4.574	4.713	3.947
651.pdb	5.232	-1046.49	-1970.79	-888.921	3.901	3.683	3.943	3.956	3.653	3.672	3.461	3.854	3.681	3.768	3.702	3.905	3.793	3.682	3.543	3.929	3.768	3.831	3.759	3.906	3.785	3.692	3.579	3.844	3.769	3.801	3.762	3.857	3.676	3.718	3.67	3.872	3.789	3.822	3.796	3.824	3.78	3.75	3.742	3.862	3.857	3.832	3.863	3.833	3.8
652.pdb	5.645	-996.099	-1973.385	-874.374	3.969	3.971	4.691	4.396	3.59	3.664	3.257	3.944	3.613	3.958	3.974	4.17	3.522	3.663	4.473	5.196	3.972	4.104	4.07	4.293	3.577	3.671	4.179	4.686	3.901	4	3.974	4.142	3.782	3.453	4.307	4.613	3.973	4.108	3.87	4.046	3.81	3.537	4.227	4.404	3.965	4.069	3.879	4.017	3.836
653.pdb	7.133	-860.586	-1874.371	-796.874	3.921	4.104	4.738	5.141	3.866	3.827	7.168	18.273	5.545	11.188	5.953	11.707	3.778	3.566	5.231	10.794	5.276	9.173	5.304	9.14	4.041	4.012	4.776	8.472	5.098	8.106	5.12	8.081	4.262	4.395	4.766	7.639	4.88	7.286	4.834	7.126	4.506	4.511	4.852	6.827	4.98	6.9	4.942	6.767	4.408
654.pdb	4.129	-1081.541	-1980.632	-1000.567	3.876	3.806	3.611	3.64	4.402	4.339	3.98	3.605	3.928	3.706	3.796	3.623	4.398	4.31	3.847	3.891	3.822	3.684	3.801	3.634	4.185	4.1	4.032	4.04	3.806	3.683	3.79	3.645	3.916	3.95	3.927	3.94	3.807	3.678	3.911	3.773	3.918	3.921	3.992	3.918	3.827	3.698	3.913	3.778	3.911
655.pdb	6.063	-1061.787	-1977.169	-945.114	4.48	5.174	5.38	5.897	3.584	3.547	5.479	6.238	4.979	5.706	5.429	6.068	3.383	3.305	5.666	6.068	5.113	5.77	5.506	6.027	3.597	3.532	4.972	5.228	4.841	5.324	5.136	5.516	3.745	3.723	5.074	5.395	5.005	5.448	4.746	5.026	3.971	3.815	4.784	4.992	4.983	5.237	4.767	4.885	4.055
656.pdb	6.363	-1061.32	-1949.829	-966.096	5.231	6.126	6.551	7.126	3.515	3.544	5.139	6.016	5.185	6.071	5.845	6.571	3.6	3.617	5.965	6.81	5.64	6.423	6.066	6.709	3.681	3.682	5.149	5.721	5.191	5.77	5.51	5.985	3.822	3.616	5.499	6.072	5.455	6.013	5.145	5.526	4.003	3.72	5.17	5.543	5.334	5.701	5.076	5.294	4.208
657.pdb	10.05	-847.038	-1848.92	-772.059	4.488	4.302	3.483	3.553	10.058	9.093	3.882	3.897	4.185	4.099	3.683	3.725	24.304	16.51	3.813	3.905	3.951	3.917	4.128	4.032	17.99	12.729	5.894	5.634	4.304	4.23	4.436	4.316	25.559	25.023	5.291	5.114	4.446	4.313	11.259	8.238	21.527	20.922	5.285	4.879	4.606	4.347	10.283	7.618	18.687
658.pdb	7.395	-1007.549	-1969.548	-906.419	4.304	4.652	4.467	4.58	3.602	3.598	6.302	5.353	5.303	5.003	5.385	4.967	3.795	4.14	6.778	6.5	5.025	4.862	5.435	5.148	3.767	4.024	5.719	5.533	4.696	4.594	5.004	4.809	3.848	4.352	5.406	5.295	4.864	4.777	4.801	4.783	4.019	4.325	5.112	4.969	4.837	4.684	4.784	4.689	4.067
659.pdb	5.329	-1129.749	-2020.42	-1024.599	3.941	3.808	4.717	4.495	4.322	3.835	3.372	3.342	3.657	3.575	4.045	3.918	3.945	3.682	3.505	3.698	4.01	3.881	4.013	3.981	3.898	3.706	3.778	3.744	3.959	3.85	3.961	3.924	3.759	3.66	4.012	3.932	3.957	3.901	3.883	3.845	3.886	3.719	4.031	3.823	4.03	3.91	3.967	3.864	3.895
660.pdb	6.267	-1012.165	-1985.74	-913.189	4.374	4.17	3.747	3.677	4.817	4.152	2.907	3.352	3.641	3.761	3.327	3.514	4.32	4.124	3.179	3.318	3.676	3.733	3.776	4.012	4.069	3.936	3.725	3.596	3.649	3.689	3.723	3.899	3.813	3.896	3.73	3.616	3.854	3.953	3.743	3.939	3.832	3.88	3.881	3.812	3.862	3.93	3.771	3.918	3.922
661.pdb	6.65	-947.328	-1914.591	-827.329	4.042	4.713	4.87	5.987	3.43	3.557	5.656	5.941	4.849	5.327	5.263	5.964	3.675	3.761	4.502	4.545	4.856	5.547	4.91	5.376	3.653	3.706	4.144	4.216	4.544	5.059	4.585	4.931	3.625	3.639	4.326	4.658	4.476	4.887	4.452	4.738	3.841	3.769	4.321	4.638	4.514	4.787	4.493	4.663	3.874
662.pdb	5.201	-1090.049	-2028.23	-987.547	3.913	3.856	4.623	4.84	4.58	3.822	3.252	3.79	3.582	3.823	3.938	4.315	4.034	3.621	3.404	3.64	3.929	4.162	3.879	4.135	3.982	3.764	3.796	3.701	3.917	4.134	3.879	4.114	3.867	3.673	4.003	3.986	3.886	4.062	3.801	3.975	3.952	3.747	4.024	3.863	3.953	4.059	3.882	3.987	3.945
663.pdb	7.062	-1030.465	-1932.495	-926.516	3.947	3.709	4.395	4.615	3.477	3.627	3.209	3.394	3.578	3.551	3.802	4.004	3.529	3.658	3.429	3.394	3.85	3.906	3.757	3.793	3.556	3.66	3.445	3.471	3.79	3.845	3.721	3.76	3.65	3.597	3.682	3.757	3.766	3.75	3.693	3.746	3.726	3.662	3.765	3.792	3.809	3.779	3.748	3.776	3.762
664.pdb	5.417	-1049.058	-2014.224	-979.055	3.853	3.625	3.599	3.552	4.201	3.797	4.068	4.124	3.96	3.874	3.833	3.838	3.888	3.704	3.907	3.679	3.84	3.767	3.815	3.681	3.903	3.799	4.005	3.718	3.864	3.822	3.845	3.758	3.721	3.939	3.904	3.677	3.847	3.731	3.791	3.729	3.911	4.001	3.955	3.601	3.984	3.818	3.937	3.816	3.901
665.pdb	4.794	-1136.651	-2057.511	-1077.605	3.783	3.64	3.82	3.835	3.738	4.045	3.506	3.694	3.644	3.667	3.663	3.765	3.468	3.591	3.514	3.702	3.703	3.723	3.7	3.625	3.5	3.653	3.589	3.816	3.668	3.736	3.666	3.663	3.672	3.523	3.647	3.821	3.689	3.658	3.572	3.558	3.767	3.62	3.71	3.827	3.766	3.716	3.668	3.632	3.77
666.pdb	2.976	-1119.744	-2044.263	-1044.506	3.713	3.627	3.808	3.881	3.599	3.855	3.262	3.419	3.487	3.523	3.535	3.65	3.5	3.62	3.393	3.295	3.594	3.643	3.63	3.557	3.598	3.683	3.461	3.482	3.644	3.685	3.671	3.62	3.444	3.644	3.548	3.582	3.679	3.622	3.617	3.573	3.553	3.682	3.512	3.565	3.731	3.657	3.679	3.617	3.58
667.pdb	7.782	-1117.731	-2010.999	-1007.676	4.705	4.808	5.954	5.636	3.44	3.72	5.088	3.663	4.896	4.235	5.521	4.649	4.856	5.426	10.421	8.864	5.249	4.702	5.764	5.797	5.087	5.416	8.094	7.15	5.324	4.876	5.71	5.697	4.751	4.907	7.559	6.771	5.509	5.519	5.823	5.984	4.617	4.805	7.018	6.388	5.271	5.332	5.532	5.72	4.632
668.pdb	5.405	-1123.423	-2030.251	-1040.121	3.894	3.901	4.326	4.64	4.001	3.592	5.027	5.219	4.46	4.56	4.676	4.93	3.562	3.42	4.245	4.294	4.415	4.587	4.421	4.57	3.697	3.625	4.163	4.06	4.303	4.449	4.307	4.436	3.617	3.582	4.204	4.205	4.225	4.329	4.07	4.199	3.841	3.713	4.189	4.074	4.311	4.314	4.182	4.205	3.85
669.pdb	6.25	-1168.529	-2076.941	-1081.253	3.752	3.628	3.609	3.518	4.438	4.145	3.027	3.398	3.389	3.513	3.318	3.458	4.092	4.014	3.972	4.637	3.462	3.515	3.438	3.549	3.948	3.91	4.127	4.473	3.512	3.562	3.494	3.587	4.017	3.707	3.997	4.235	3.545	3.595	3.544	3.646	4.017	3.731	4.028	4.102	3.624	3.634	3.623	3.676	3.973
670.pdb	4.771	-1120.547	-2035.401	-1052.198	3.863	3.691	4.2	4.243	4.046	3.959	3.167	3.139	3.515	3.415	3.684	3.691	3.673	3.747	3.581	3.906	3.743	3.691	3.716	3.707	3.652	3.722	3.736	3.923	3.71	3.687	3.689	3.698	3.81	3.551	3.852	4.003	3.724	3.697	3.611	3.666	3.825	3.604	3.988	4.137	3.751	3.717	3.657	3.691	3.831
671.pdb	7.854	-1121.56	-2003.143	-1035.892	4.539	4.457	4.849	4.905	5.136	4.564	3.024	3.369	3.781	3.913	3.936	4.137	9.759	6.855	3.565	3.932	4.137	4.244	4.525	4.521	7.738	5.792	4.089	4.142	4.027	4.099	4.318	4.308	10.327	8.171	4.279	4.333	4.362	4.338	6.331	5.275	9.056	7.296	4.306	4.291	4.297	4.248	5.937	5.029	8.303
672.pdb	4.016	-1104.395	-2052.111	-1045.6	3.922	3.666	4.092	4.087	3.586	3.76	3.263	3.558	3.593	3.612	3.678	3.822	3.456	3.533	3.386	3.526	3.759	3.77	3.674	3.74	3.585	3.618	3.453	3.604	3.78	3.775	3.716	3.753	3.626	3.532	3.613	3.725	3.757	3.735	3.638	3.663	3.756	3.616	3.604	3.664	3.844	3.771	3.744	3.711	3.783
673.pdb	9.414	-1071.554	-1864.885	-876.564	4.521	5.142	4.622	4.822	4.234	3.825	3.928	3.648	4.224	4.395	4.275	4.235	5.551	4.546	3.829	3.504	4.357	4.537	4.351	4.195	4.888	4.225	3.964	3.611	4.158	4.299	4.154	4.042	4.764	4.755	4.128	3.914	4.227	4.262	4.696	4.287	4.581	4.565	4.471	4.161	4.164	4.186	4.555	4.207	4.571
674.pdb	22.015	-1048.021	-1897.911	-900.282	60.663	57.504	77.951	65.19	3.419	3.53	8.033	5.327	34.348	31.416	42.992	35.258	79.788	68.725	40.061	36.598	48.882	42.674	52.646	48.452	54.582	47.264	27.847	25.575	37.705	33.091	40.527	37.425	85.855	78.596	40.373	35.479	44.554	41.441	63.653	56.724	69.487	63.882	32.972	29.084	37.797	35.372	53.713	48.107	68.016
675.pdb	7.356	-1077.617	-1978.529	-921.648	4.467	4.833	4.595	4.744	4.14	3.664	3.841	3.811	4.154	4.322	4.218	4.278	4.114	3.87	3.8	3.867	4.301	4.463	4.245	4.129	4.17	3.967	3.913	3.799	4.296	4.387	4.255	4.137	4.54	5.728	4.084	4.035	4.297	4.276	4.221	4.125	4.564	5.438	4.088	3.921	4.357	4.276	4.294	4.15	4.547
676.pdb	9.942	-1070.698	-1937.24	-959.77	3.957	3.928	3.501	3.55	3.744	3.519	7.328	5.998	5.643	4.963	5.415	4.774	6.683	7.448	5.499	4.721	4.929	4.492	4.799	4.322	5.838	6.395	4.914	4.32	4.734	4.441	4.636	4.314	5.7	7.458	4.561	4.128	4.501	4.237	5.633	5.726	5.364	6.781	4.635	4.316	4.421	4.209	5.365	5.451	5.13
677.pdb	5.722	-1130.054	-2011.673	-1027.999	4.208	4.666	5.201	6.149	3.508	3.589	4.302	4.563	4.255	4.615	4.751	5.356	3.496	3.517	3.907	4.04	4.57	5.126	4.75	5.107	3.637	3.63	3.774	3.89	4.407	4.809	4.542	4.794	3.518	3.907	4.131	4.455	4.475	4.769	4.331	4.524	3.725	3.941	4.054	4.292	4.488	4.654	4.368	4.45	3.805
678.pdb	4.92	-1024.568	-1971.131	-920.61	3.901	3.975	4.216	4.343	4.534	4.181	3.738	3.917	3.819	3.946	3.977	4.13	4.831	4.394	3.726	3.665	3.951	4.078	3.858	3.906	4.461	4.205	3.996	3.837	3.894	4.016	3.824	3.887	5.351	5.404	4.051	3.964	3.839	3.905	4.085	4.031	5.087	5.097	4.096	3.895	3.872	3.899	4.076	4.004	4.89
679.pdb	5.157	-1086.944	-1974.82	-894.12	3.685	3.628	3.862	3.72	3.532	3.692	3.703	4.217	3.694	3.922	3.783	3.969	3.627	3.544	3.78	4.466	3.75	3.855	3.743	3.879	3.633	3.577	3.697	4.208	3.724	3.802	3.718	3.82	3.69	3.53	3.739	4.086	3.712	3.782	3.719	3.735	3.788	3.602	3.881	4.175	3.79	3.799	3.796	3.76	3.771
680.pdb	8.794	-936.456	-1831.978	-775.548	4.703	3.976	4.702	3.634	5.128	4.394	3.198	3.529	3.95	3.753	3.95	3.582	10.904	7.416	5.105	5.526	4.201	3.713	4.33	5.467	8.529	6.19	5.113	5.149	4.095	3.719	4.192	5.035	8.912	7.812	5.01	4.77	4.294	4.823	6.69	6.116	7.962	7.012	4.922	4.706	4.272	4.655	6.269	5.732	7.419
681.pdb	2.757	-982.816	-1965.912	-884.825	3.629	3.65	3.513	3.495	3.871	3.55	3.568	3.474	3.599	3.562	3.541	3.484	3.615	3.446	3.544	3.397	3.57	3.539	3.658	3.463	3.653	3.511	3.653	3.448	3.61	3.564	3.676	3.507	3.615	3.473	3.618	3.46	3.667	3.536	3.613	3.474	3.686	3.55	3.727	3.501	3.717	3.589	3.672	3.538	3.676
682.pdb	5.989	-1136.864	-2042.122	-1062.722	4.09	4.187	5.141	4.991	3.394	3.481	5.384	4.307	4.737	4.247	5.263	4.649	3.33	3.515	5.712	5.376	4.872	4.495	5.113	4.799	3.439	3.565	4.94	4.745	4.568	4.288	4.749	4.516	3.637	3.438	4.99	4.806	4.618	4.45	4.453	4.322	3.809	3.57	4.744	4.55	4.597	4.392	4.46	4.285	3.856
683.pdb	7.458	-1047.931	-1979.213	-919.225	3.668	3.666	3.445	3.486	5.169	4.414	2.933	3.431	3.3	3.549	3.189	3.459	4.763	4.353	3.502	4.123	3.349	3.528	3.4	3.464	4.449	4.147	4.058	4.22	3.467	3.58	3.506	3.532	4.365	3.864	3.905	4.037	3.538	3.559	3.676	3.684	4.252	3.851	4.285	4.266	3.582	3.598	3.697	3.703	4.155
684.pdb	9.058	-1047.961	-1934.374	-916.186	4.824	4.766	5.277	5.338	7.277	8.128	15.297	13.952	10.061	9.359	10.287	9.645	34.849	37.88	9.533	8.664	8.466	8.019	8.117	7.746	24.901	26.631	8.781	8.485	7.601	7.048	7.339	6.843	27.136	34.188	7.905	7.698	6.836	6.428	18.355	19.001	22.529	28.142	7.331	7.068	6.38	6.015	15.979	16.493	19.578
685.pdb	5.279	-1012.246	-1956.896	-865.661	3.699	3.758	3.475	3.487	4.24	4.603	3.051	3.113	3.375	3.435	3.263	3.3	3.921	4.493	3.326	3.303	3.408	3.453	3.47	3.33	4.232	4.313	3.631	3.736	3.77	3.578	3.816	3.486	4.165	4.033	3.592	3.674	3.793	3.541	3.774	3.666	4.198	4.013	3.784	3.792	3.882	3.606	3.866	3.71	4.115
686.pdb	9.047	-1062.615	-1908.096	-935.274	7.128	8.955	8.653	11.151	3.519	3.756	3.219	3.257	5.173	6.106	5.936	7.204	3.623	3.676	3.364	3.342	6.333	7.788	6.089	6.773	3.601	3.648	3.416	3.48	5.639	6.739	5.456	5.978	3.522	3.77	4.725	5.398	5.79	6.573	5.11	5.501	3.673	3.818	4.612	4.995	5.538	6.145	4.971	5.252	4.249
687.pdb	8.296	-797.453	-1810.389	-707.122	3.793	3.352	3.574	3.861	4.187	4.369	8.482	10.053	6.137	6.703	6.028	6.957	4.112	4.031	9.97	10.822	5.283	5.755	5.392	5.918	4.505	4.475	8.042	8.671	5.285	5.657	5.367	5.779	4.3	4.263	6.925	7.468	5.052	5.294	5.101	5.362	4.613	4.588	7.271	7.243	5.188	5.392	5.228	5.449	4.476
688.pdb	7.978	-1054.733	-1973.123	-942.386	3.902	3.781	4.067	3.856	4.01	4.197	3.753	4.325	3.828	4.053	3.91	4.09	4.01	4.312	4.228	4.901	3.907	3.987	3.909	4.098	4.245	4.458	4.155	4.666	4.109	4.178	4.11	4.261	4.076	4.167	4.133	4.464	4.069	4.165	4.09	4.294	4.23	4.244	5.712	5.461	4.198	4.229	4.216	4.337	4.175
689.pdb	4.294	-1111.357	-2047.361	-1046.052	3.889	3.658	4.032	4.219	4.084	3.987	3.193	3.536	3.541	3.597	3.613	3.877	3.725	3.625	3.349	3.562	3.705	3.804	3.633	3.736	3.78	3.719	3.594	3.704	3.752	3.83	3.697	3.779	3.725	3.606	3.704	3.832	3.736	3.755	3.631	3.675	3.83	3.672	3.751	3.754	3.821	3.785	3.734	3.719	3.84
690.pdb	7.3	-1120.801	-1971.55	-995.316	5.616	8.116	9.261	17.355	5.414	5.668	4.687	3.847	5.152	5.981	6.974	10.601	4.658	4.563	4.29	3.995	6.521	9.773	7.002	9.385	4.993	4.954	4.665	4.553	6.307	8.763	6.667	8.473	4.671	5.008	5.814	7.753	6.457	8.402	6.114	7.47	4.532	4.831	5.903	7.117	6.044	7.689	5.758	6.913	4.713
691.pdb	3.916	-1093.595	-1979.531	-989.178	3.688	3.686	3.507	3.529	3.628	4.057	4.35	3.741	4.019	3.713	3.929	3.635	4.447	4.464	3.962	3.681	3.849	3.652	3.85	3.559	4.194	4.187	3.851	3.807	3.808	3.647	3.809	3.578	3.901	3.991	3.765	3.737	3.785	3.599	4.101	3.836	3.886	3.956	3.816	3.867	3.792	3.635	4.055	3.833	3.853
692.pdb	4.368	-1109.982	-2005.589	-980.304	3.654	3.666	3.566	3.486	3.713	3.852	3.133	3.238	3.394	3.452	3.35	3.362	3.774	3.853	3.391	3.662	3.451	3.463	3.508	3.389	3.711	3.777	3.498	3.725	3.485	3.504	3.528	3.449	3.725	3.628	3.515	3.666	3.553	3.492	3.589	3.529	3.763	3.662	3.56	3.656	3.614	3.543	3.644	3.574	3.745
693.pdb	7.286	-997.165	-1958.895	-912.765	3.971	3.768	3.855	3.759	4.717	3.783	6.39	5.113	5.18	4.44	5.122	4.436	4.317	3.76	5.078	4.753	4.738	4.213	4.662	4.199	4.175	3.815	4.958	4.43	4.526	4.141	4.469	4.13	3.889	3.763	4.682	4.262	4.369	4.058	4.358	4.052	4.135	3.868	4.552	4.156	4.494	4.096	4.485	4.091	4.108
694.pdb	7.57	-1020.762	-1895.115	-851.517	4.648	4.886	3.825	4.22	6.178	5.105	9.703	8.045	7.176	6.465	6.764	6.133	13.938	9.866	6.805	5.8	6.059	5.717	6.212	5.449	10.644	7.866	6.596	5.568	5.558	5.254	5.673	5.053	8.971	7.125	5.903	5.231	5.468	5.02	8.878	6.968	7.975	6.463	5.754	5.164	5.222	4.819	8.063	6.442	7.42
695.pdb	7.597	-1090.172	-1961.266	-1009.927	4.759	6.345	5.677	6.223	3.442	3.437	3.205	3.469	3.982	4.907	4.441	4.846	3.599	3.364	3.372	3.543	4.547	5.346	4.816	5.049	3.655	3.563	3.395	3.507	4.352	5	4.554	4.777	3.555	3.815	3.966	4.186	4.595	5.091	4.394	4.48	3.617	3.814	4.07	4.375	4.473	4.877	4.306	4.369	3.807
696.pdb	9.698	-1068.192	-1914.582	-952.012	5.824	6.155	6.245	5.868	3.597	3.543	3.71	4.456	4.767	5.305	4.977	5.162	7.812	6.968	7.994	8.455	5.26	5.493	5.806	6.299	6.545	5.969	6.528	6.818	4.947	5.112	5.357	5.717	5.807	5.379	6.457	6.58	5.451	5.805	6.691	6.652	5.531	5.087	5.782	5.908	5.28	5.491	6.314	6.197	5.579
697.pdb	5.405	-1067.111	-1947.237	-981.367	4.14	4.337	5.24	5.222	3.659	3.605	4.637	5.539	4.389	4.938	4.938	5.38	3.396	3.383	4.093	4.75	4.672	5.032	4.648	5.046	3.5	3.537	3.948	4.368	4.431	4.736	4.413	4.746	3.676	3.689	4.271	4.582	4.359	4.664	4.157	4.429	3.828	3.778	4.221	4.427	4.371	4.575	4.203	4.379	3.88
698.pdb	5.784	-1048.001	-1939.508	-893.878	4.245	4.569	5.239	5.418	3.871	3.712	4.264	5.162	4.255	4.866	4.752	5.29	3.562	3.548	4.292	5.144	4.583	5.05	4.839	5.265	3.605	3.617	4.152	4.667	4.36	4.726	4.552	4.887	3.769	3.747	4.424	4.854	4.49	4.824	4.292	4.587	3.913	3.831	4.333	4.588	4.49	4.715	4.325	4.517	3.968
699.pdb	4.743	-1063.829	-1960.75	-971.011	4.062	3.777	3.575	3.498	4.253	4.523	6.719	4.866	5.39	4.321	5.147	4.182	7.561	6.351	5.192	4.18	4.785	4.047	4.782	4.16	6.264	5.472	4.879	4.295	4.507	3.963	4.504	4.048	5.747	5.207	4.553	4.096	4.415	3.994	5.777	4.874	5.36	4.938	4.532	4.103	4.315	3.972	5.45	4.706	5.144
700.pdb	8.704	-1075.715	-1936.551	-947.45	3.962	3.972	4.237	3.897	3.946	4.126	4.246	5.816	4.104	4.894	4.242	4.857	6.768	7.588	11.355	12.195	4.149	4.562	4.606	5.091	5.818	6.321	8.885	9.505	4.091	4.368	4.434	4.765	5.202	5.779	7.723	8.103	4.34	4.607	5.465	6.022	4.955	5.4	7.146	7.483	4.277	4.486	5.215	5.665	4.789
701.pdb	8.482	-778.319	-1787.312	-687.578	3.58	3.964	5.24	5.076	3.699	3.879	10.803	7.331	7.191	5.648	8.022	6.203	5.026	6.154	13.296	9.349	6.541	5.457	9.023	6.929	4.733	5.368	10.097	7.526	5.943	5.042	7.805	6.145	4.404	4.96	8.883	6.913	6.96	5.709	7.514	6.602	4.313	4.737	7.783	6.446	6.458	5.398	6.92	6.143	4.191
702.pdb	5.439	-1097.322	-2026.135	-1004.401	4.002	4.43	4.517	4.967	3.975	3.594	3.723	4.02	3.863	4.225	4.12	4.494	3.569	3.389	3.82	4.19	4.081	4.472	4.241	4.486	3.586	3.464	3.872	3.991	3.966	4.258	4.086	4.269	3.77	3.353	4.033	4.235	4.069	4.301	3.902	4.051	3.858	3.47	4.048	4.152	4.093	4.24	3.953	4.033	3.882
703.pdb	4.127	-1105.616	-2016.09	-1000.824	3.704	3.61	3.549	3.538	3.917	3.776	3.075	3.577	3.39	3.594	3.312	3.558	3.678	3.632	3.356	3.805	3.443	3.575	3.45	3.527	3.743	3.676	3.543	3.795	3.55	3.622	3.556	3.586	3.734	3.555	3.544	3.731	3.585	3.591	3.532	3.566	3.801	3.616	3.644	3.647	3.666	3.636	3.621	3.616	3.784
704.pdb	7.601	-993.528	-1861.098	-845.482	4.249	4.661	4.318	4.51	4.866	4.306	2.959	3.384	3.604	4.022	3.639	3.947	6.007	4.829	3.347	3.317	3.842	4.185	4.044	4.14	5.309	4.497	3.854	3.647	3.86	4.097	4.011	4.063	6.109	6.167	3.97	3.863	4.059	4.183	4.638	4.321	5.764	5.771	4.007	3.844	4.113	4.183	4.596	4.298	5.511
705.pdb	9.211	-1001.748	-1883.482	-883.757	5.127	7.533	5.787	8.529	3.378	3.733	3.311	3.544	4.219	5.538	4.549	6.036	3.888	3.819	3.391	3.403	4.742	6.535	5.148	6.123	3.825	3.798	3.387	3.513	4.481	5.84	4.786	5.531	4.253	5.061	3.987	4.767	4.854	5.931	4.709	5.206	4.172	4.811	4.141	4.853	4.687	5.577	4.565	4.973	4.331
706.pdb	8.215	-940.535	-1853.717	-808.918	4.836	5.165	5.24	5.355	5.079	4.228	3.003	3.395	3.92	4.28	4.121	4.375	8.397	6.022	3.852	4.289	4.36	4.638	4.703	4.762	6.804	5.211	4.261	4.269	4.174	4.376	4.432	4.469	6.829	5.939	4.506	4.54	4.513	4.608	5.888	5.138	6.259	5.511	4.725	4.645	4.424	4.473	5.57	4.915	6.022
707.pdb	7.944	-1087.447	-1997.012	-990.21	4.031	4.221	3.554	3.594	5.681	5.767	3.285	3.569	3.658	3.895	3.419	3.582	10.879	7.592	3.831	4.357	3.623	3.795	3.552	3.545	8.632	6.501	4.448	4.827	3.752	3.926	3.698	3.738	17.346	16.177	4.224	4.519	3.765	3.835	6.174	4.874	14.728	13.738	4.258	4.466	3.847	3.859	5.855	4.725	12.945
708.pdb	9.382	-1082.883	-2009.148	-1019.078	3.997	3.825	4.324	3.779	10.336	10.608	3.066	4.063	3.531	3.944	3.695	3.921	19.285	14.768	3.306	3.643	3.795	3.889	3.692	3.765	14.701	11.653	5.65	5.965	4.23	4.272	4.152	4.179	25.865	21.178	5.318	5.418	4.121	4.108	8.969	7.129	21.851	18.017	5.225	5.188	4.4	4.319	8.44	6.837	18.875
709.pdb	7.887	-900.059	-1944.664	-820.031	6.823	11.17	8.171	15.102	5.89	6.177	6.757	8.989	6.79	10.08	7.464	12.046	5.331	6.621	5.43	6.259	7.25	11.754	7.941	10.546	4.931	5.873	5.583	6.232	6.47	9.909	6.988	9.004	5.199	5.464	6.23	8.449	6.955	9.437	6.545	8.616	5.21	5.368	7.069	8.155	6.672	8.695	6.33	8.011	5.479
710.pdb	10.479	-821.688	-1854.75	-759.219	4.939	4.852	4.732	4.171	8.852	8.441	4.17	3.849	4.555	4.351	4.451	4.01	14.322	10.267	6.517	6.142	4.614	4.291	5.013	4.76	11.238	8.434	7.296	6.908	4.728	4.411	5.027	4.763	12.297	9.314	6.655	6.224	5.01	4.781	7.98	6.229	10.854	8.31	6.19	5.693	5.021	4.7	7.497	5.906	9.868
711.pdb	9.417	-1134.155	-1961.403	-1007.622	4.008	3.882	4.006	3.59	5.236	5.169	3.029	3.72	3.519	3.801	3.517	3.655	6.511	6.083	6.901	6.955	3.681	3.731	3.81	4.101	5.538	5.257	6.346	6.359	3.659	3.699	3.755	3.977	5.128	4.913	5.761	5.667	3.806	3.958	4.561	4.581	4.887	4.692	5.519	5.472	3.826	3.932	4.455	4.452	4.741
712.pdb	7.603	-1029.267	-1945.246	-855.292	5.256	5.075	7.082	6.177	4.366	4.354	3.138	3.196	4.197	4.136	5.11	4.687	4.595	4.725	7.16	6.76	5.159	4.816	5.464	5.606	4.294	4.346	6.229	5.958	4.792	4.509	5.021	5.102	4.251	4.179	6.442	6.013	5.068	5.096	4.981	5.1	4.165	4.1	6.12	5.728	4.86	4.878	4.788	4.881	4.347
713.pdb	5.753	-983.712	-1921.881	-884.591	3.908	3.716	4.503	4.418	3.436	3.526	2.963	3.414	3.436	3.565	3.733	3.916	3.457	3.379	3.252	3.62	3.791	3.849	3.683	3.784	3.496	3.44	3.314	3.589	3.737	3.778	3.656	3.729	3.498	3.427	3.611	3.796	3.706	3.726	3.62	3.63	3.577	3.505	3.808	4.002	3.737	3.741	3.665	3.661	3.632
714.pdb	8.241	-1051.2	-1932.642	-931.194	5.546	6.903	6.785	7.856	3.59	3.584	4.931	6.17	5.239	6.536	5.858	7.013	4.233	3.762	7.043	7.445	5.754	6.976	6.438	7.358	4.329	4.009	5.892	6.158	5.446	6.359	5.959	6.645	4.21	3.848	6.115	6.583	5.876	6.697	5.742	6.104	4.367	3.945	5.505	5.946	5.729	6.303	5.617	5.809	4.563
715.pdb	6.152	-1039.017	-1920.515	-868.489	3.972	4.012	4.906	4.726	3.579	3.625	3.008	3.776	3.49	3.894	3.957	4.251	3.586	3.524	4.343	5.119	3.962	4.171	4.172	4.404	4.081	3.957	4.088	4.621	4.239	4.334	4.397	4.509	4.141	3.931	4.293	4.647	4.312	4.409	4.236	4.292	4.071	3.922	4.406	4.745	4.225	4.322	4.162	4.224	4.054
716.pdb	6.104	-1056.666	-1984.33	-968.277	3.904	3.895	4.208	4.346	4.606	4.155	4.617	4.443	4.26	4.169	4.413	4.395	4	3.748	4.156	4.351	4.243	4.228	4.27	4.246	4.238	4.088	4.306	4.286	4.361	4.363	4.381	4.377	4.088	3.882	4.282	4.301	4.285	4.28	4.183	4.17	4.341	4.022	4.156	4.122	4.463	4.33	4.379	4.238	4.268
717.pdb	5.469	-1130.543	-2062.397	-1067.229	3.773	3.635	3.838	3.538	4.178	4.162	3.214	3.924	3.494	3.78	3.526	3.731	3.839	3.801	3.73	4.454	3.608	3.699	3.572	3.703	3.742	3.74	3.88	4.357	3.593	3.679	3.566	3.682	3.872	3.589	3.869	4.152	3.608	3.672	3.553	3.634	3.891	3.64	3.998	4.243	3.668	3.702	3.622	3.669	3.871
718.pdb	5.042	-1074.627	-2021.525	-998.47	3.916	3.666	4.048	4.138	3.617	3.606	4.265	4.339	4.091	4.002	4.157	4.239	3.461	3.418	3.884	3.929	4.077	4.048	3.976	3.977	3.551	3.542	3.795	3.822	3.99	3.984	3.914	3.93	3.655	3.458	3.859	3.901	3.915	3.877	3.793	3.79	3.817	3.583	3.887	3.833	4.007	3.912	3.905	3.839	3.834
719.pdb	6.3	-1024.315	-1903.023	-888.37	3.972	3.997	4.852	4.759	4.484	4.025	4.514	4.654	4.243	4.325	4.683	4.706	4.92	4.357	4.257	4.685	4.446	4.47	4.614	4.671	4.658	4.255	4.333	4.465	4.368	4.365	4.494	4.516	4.421	4.15	4.463	4.539	4.39	4.412	4.667	4.551	4.497	4.146	4.349	4.284	4.458	4.366	4.689	4.481	4.409
720.pdb	4.76	-1082.312	-2025.474	-969.261	4.359	4.532	6.334	6.429	3.899	3.806	3.176	3.437	3.768	3.985	4.755	4.933	3.549	3.578	4.177	4.804	4.623	4.799	4.911	5.134	3.604	3.598	4.084	4.471	4.396	4.509	4.612	4.76	3.759	3.6	4.647	4.961	4.561	4.715	4.329	4.478	3.768	3.645	4.348	4.646	4.435	4.567	4.242	4.369	3.867
721.pdb	4.672	-1068.362	-2041.273	-1032.474	3.875	3.641	3.969	3.782	3.944	4.074	3.325	3.549	3.6	3.595	3.647	3.666	3.659	3.826	3.631	4.052	3.723	3.658	3.66	3.679	3.687	3.841	3.736	4.059	3.728	3.711	3.68	3.727	3.781	3.664	3.794	3.99	3.719	3.71	3.619	3.697	3.881	3.713	3.858	3.92	3.813	3.743	3.729	3.732	3.88
722.pdb	7.4	-913.621	-1893.207	-818.008	4.763	4.923	5.323	5.101	5.306	4.45	3.546	3.493	4.155	4.208	4.435	4.297	4.515	4.03	3.557	3.513	4.544	4.506	4.683	4.52	4.202	3.877	4.14	3.825	4.302	4.272	4.406	4.283	3.976	4.152	4.436	4.144	4.478	4.411	4.27	4.148	4.062	4.118	4.682	4.312	4.465	4.339	4.292	4.12	4.179
723.pdb	8.244	-944.249	-1885.098	-843.441	3.966	4.168	4.437	4.487	5.165	4.443	5.553	4.495	4.759	4.331	4.995	4.491	4.173	3.809	4.597	4.313	4.652	4.383	4.737	4.399	4.05	3.822	4.787	4.356	4.44	4.25	4.504	4.261	4.094	3.594	4.699	4.389	4.396	4.243	4.239	4.044	4.078	3.644	4.942	4.466	4.332	4.176	4.201	4.01	4.059
724.pdb	7.178	-1058.544	-1999.65	-983.21	3.992	4.04	3.462	3.67	4.911	4.834	5.533	4.151	4.763	4.095	4.498	3.911	6.798	6.277	4.587	4.123	4.329	3.954	4.264	3.791	5.752	5.442	4.695	4.36	4.162	3.908	4.113	3.786	5.144	4.929	4.387	4.187	4.089	3.837	5.028	4.573	4.888	4.709	4.511	4.334	4.052	3.835	4.834	4.449	4.739
725.pdb	4.275	-1067.831	-1978.25	-968.956	3.632	3.598	3.539	3.537	3.837	3.771	3.003	3.266	3.318	3.432	3.271	3.401	3.678	3.606	3.238	3.211	3.392	3.467	3.424	3.4	3.647	3.594	3.438	3.398	3.44	3.493	3.464	3.443	3.589	3.531	3.463	3.433	3.498	3.474	3.475	3.442	3.689	3.587	3.584	3.486	3.597	3.53	3.578	3.504	3.68
726.pdb	6.064	-984.818	-1885.5	-863.379	3.675	3.625	3.74	3.522	3.603	3.707	15.317	8.152	9.496	5.889	9.529	5.837	6.326	5.818	9.918	6.402	7.577	5.1	7.626	5.092	5.654	5.153	7.813	5.504	6.761	4.781	6.797	4.775	7.515	9.396	6.795	5.009	6.173	4.545	7.248	5.406	6.796	8.286	6.083	4.666	5.798	4.428	6.693	5.146	6.276
727.pdb	5.614	-1029.105	-1889.927	-935.312	3.885	4.057	4.546	5.533	3.707	3.6	4.773	5.089	4.329	4.573	4.659	5.311	3.534	3.507	4.126	4.179	4.401	4.893	4.387	4.771	3.758	3.712	3.986	3.986	4.352	4.7	4.341	4.609	3.853	3.637	4.126	4.373	4.25	4.498	4.145	4.37	4.038	3.744	4.083	4.141	4.338	4.444	4.251	4.337	4.012
728.pdb	6.743	-1006.916	-1952.853	-843.355	4.375	6.095	4.953	5.69	3.401	3.53	7.85	9.174	6.112	7.635	6.402	7.432	3.459	3.306	5.46	6.265	5.726	6.987	5.854	6.56	3.513	3.436	4.774	5.353	5.2	6.164	5.296	5.844	4.092	3.657	4.819	5.438	5.111	5.894	4.94	5.292	4.258	3.832	4.723	5.164	5.08	5.667	4.937	5.165	4.277
729.pdb	8.43	-1088.295	-2003.776	-953.492	4.226	4.138	4.891	4.308	3.752	4.022	3.145	3.684	3.685	3.911	4.018	3.996	4.784	4.911	5.922	6.359	4.087	4.043	4.204	4.623	4.448	4.549	5.199	5.58	4.01	3.988	4.098	4.423	4.374	4.425	5.122	5.262	4.123	4.366	4.441	4.699	4.317	4.31	4.738	4.886	4.118	4.281	4.383	4.558	4.302
730.pdb	8.049	-1045.119	-1920.741	-927.394	3.699	3.763	3.643	3.534	3.497	3.872	10.746	8.733	7.223	6.248	7.194	6.134	7.61	6.934	7.373	6.622	6.029	5.343	6.031	5.278	6.631	6.362	6.081	5.705	5.691	5.312	5.692	5.263	5.952	6.067	5.472	5.163	5.293	4.963	6.898	6.209	5.63	5.784	5.278	5.006	5.135	4.912	6.472	5.95	5.308
731.pdb	5.438	-1103.293	-1992.729	-1010.656	3.964	3.817	3.494	3.494	3.651	4.097	5.95	4.782	4.957	4.3	4.722	4.138	7.29	6.927	4.792	4.069	4.469	4.031	4.377	3.906	6.324	5.926	4.411	4.078	4.45	4.004	4.381	3.91	5.869	5.705	4.182	3.932	4.298	3.891	5.691	5.08	5.478	5.326	3.968	3.836	4.234	3.878	5.395	4.868	5.226
732.pdb	9.175	-1051.37	-1919.184	-921.942	4.339	4.606	5.355	5.187	3.891	3.658	4.199	4.907	4.269	4.757	4.777	5.047	4.103	4.459	4.651	5.279	4.631	4.9	4.853	5.523	4.435	4.729	4.397	4.739	4.748	4.993	4.915	5.46	4.332	4.425	4.637	4.851	4.8	5.289	4.795	5.42	4.567	4.527	5.002	5.058	4.917	5.23	4.913	5.339	4.529
733.pdb	4.395	-1081.003	-2017.62	-960.657	3.83	3.665	3.56	3.585	3.864	3.699	3.128	3.392	3.479	3.529	3.344	3.489	3.618	3.6	3.422	3.933	3.506	3.548	3.441	3.505	3.859	3.76	3.569	3.855	3.714	3.681	3.666	3.649	3.931	3.608	3.567	3.787	3.699	3.652	3.607	3.619	4	3.681	3.87	4.063	3.795	3.706	3.718	3.678	3.971
734.pdb	8.942	-956.995	-1897.746	-866.823	8.777	10.874	9.282	10.52	4.666	3.663	4.458	4.363	6.617	7.619	6.87	7.441	8.479	5.749	6.824	6.742	7.506	8.586	7.829	8.585	6.918	5.083	6.105	5.716	6.578	7.377	6.821	7.376	6.801	5.452	6.899	6.917	7.212	8.076	7.915	7.468	6.378	5.155	6.334	6.155	6.791	7.391	7.377	6.885	6.778
735.pdb	5.315	-1004.273	-1954.529	-918.562	3.852	3.636	3.683	3.565	3.719	3.667	3.089	3.391	3.471	3.513	3.386	3.478	3.678	3.4	3.31	3.519	3.542	3.53	3.462	3.506	3.658	3.465	3.446	3.568	3.56	3.547	3.501	3.529	3.714	3.451	3.505	3.567	3.571	3.55	3.528	3.45	3.78	3.527	3.637	3.65	3.65	3.597	3.614	3.513	3.792
736.pdb	2.94	-1097.096	-1995.237	-1014.324	3.582	3.588	3.563	3.692	3.495	3.555	3.176	3.377	3.379	3.483	3.37	3.534	3.633	3.775	3.378	3.338	3.441	3.552	3.495	3.535	3.642	3.722	3.417	3.41	3.495	3.568	3.536	3.555	3.664	4.07	3.453	3.481	3.545	3.562	3.583	3.643	3.72	4.022	3.408	3.445	3.612	3.607	3.643	3.675	3.697
737.pdb	5.93	-1063.979	-1973.376	-983.727	3.933	4.074	4.53	4.696	3.618	3.579	5.002	5.662	4.467	4.868	4.766	5.179	3.469	3.376	4.63	5.376	4.488	4.811	4.643	4.993	3.687	3.604	4.293	4.777	4.397	4.623	4.514	4.76	3.878	3.626	4.352	4.757	4.397	4.623	4.275	4.442	4.056	3.74	4.145	4.448	4.46	4.551	4.357	4.401	4.036
738.pdb	7.493	-1082.949	-2024.664	-996.735	4.229	4.773	3.766	3.792	5.541	5.741	6.857	5.328	5.543	5.051	5.311	4.56	8.842	7.677	5.325	4.314	4.951	4.631	4.896	4.353	7.325	6.367	5.397	4.79	4.786	4.41	4.745	4.201	6.424	5.762	4.989	4.54	4.642	4.316	6.224	5.284	5.922	5.373	4.993	4.609	4.52	4.233	5.839	5.039	5.64
739.pdb	8.815	-974.892	-1903.167	-869.651	4.702	4.919	5.822	5.504	5.231	4.38	3.536	3.562	4.119	4.241	4.679	4.533	8.368	6.102	4.7	5.106	4.687	4.662	5.058	4.963	6.767	5.281	4.877	4.864	4.406	4.407	4.685	4.632	6.652	5.845	5.113	5.024	4.688	4.69	6.049	5.271	6.157	5.446	5.107	4.964	4.603	4.549	5.737	5.033	5.914
740.pdb	3.472	-1129.167	-2047.189	-1036.186	3.673	3.662	3.607	3.615	3.603	4.013	3.26	3.534	3.466	3.598	3.434	3.575	3.535	3.788	3.416	3.703	3.513	3.604	3.541	3.51	3.662	3.744	3.478	3.806	3.614	3.616	3.635	3.546	3.69	3.629	3.511	3.759	3.643	3.569	3.601	3.549	3.757	3.663	3.505	3.666	3.707	3.607	3.672	3.591	3.743
741.pdb	5.447	-992.967	-1834.805	-848.38	3.912	3.7	4.11	4.058	4.44	3.845	3.367	3.623	3.639	3.661	3.738	3.84	4.681	4.13	3.504	3.899	3.796	3.793	3.748	3.789	4.304	3.936	3.816	3.881	3.734	3.732	3.699	3.729	3.999	3.845	3.889	3.925	3.741	3.723	3.944	3.866	4.01	3.84	3.995	3.976	3.793	3.739	3.961	3.858	3.993
742.pdb	5.164	-1082.871	-1982.127	-965.521	3.613	3.622	4.109	4.287	3.766	3.674	3.083	3.259	3.348	3.441	3.596	3.773	3.634	3.664	3.387	3.22	3.602	3.723	3.629	3.647	4.125	4.165	3.513	3.371	3.978	4.084	3.998	4.027	3.862	3.985	3.662	3.6	3.921	3.946	3.899	3.953	4.056	4.054	3.968	4.117	4.073	4.01	4.055	4.016	3.982
743.pdb	7.429	-1084.19	-2011.837	-994.867	4.205	4.277	4.941	4.799	3.481	3.552	9.607	22.703	6.906	13.49	7.274	13.751	3.766	3.622	8.17	14.953	6.251	10.593	6.533	10.94	3.843	3.764	6.607	11.152	5.687	8.956	5.899	9.217	3.935	3.713	6.191	9.564	5.56	8.229	5.529	8.112	4.179	3.858	5.58	8.477	5.492	7.597	5.467	7.5	4.183
744.pdb	7.385	-923.167	-1901.016	-820.001	4.938	5.063	6.046	6.271	4.32	3.768	3.739	3.58	4.339	4.321	4.893	4.925	6.621	5.289	4.58	4.767	4.908	4.971	5.258	5.253	5.712	4.907	4.493	4.434	4.654	4.765	4.917	4.976	5.337	4.923	4.882	4.893	4.921	4.993	5.718	5.343	5.186	4.723	4.719	4.586	4.865	4.815	5.529	5.106	5.145
745.pdb	4.817	-1137.325	-2030.974	-1022.545	3.895	3.685	4.345	4.192	3.849	3.809	3.954	3.264	3.925	3.474	4.15	3.728	3.647	3.611	3.825	3.237	4.065	3.714	3.953	3.633	3.989	3.854	3.833	3.428	4.217	3.871	4.133	3.811	3.762	3.79	3.961	3.619	4.086	3.785	3.995	3.731	4.017	3.89	3.825	3.579	4.244	3.87	4.169	3.825	3.996
746.pdb	4.998	-1102.673	-2037.733	-991.04	3.831	3.622	3.868	3.882	3.525	3.685	3.465	4.267	3.648	3.945	3.666	4.074	3.512	3.697	3.665	4.359	3.721	3.924	3.68	3.905	3.61	3.773	3.618	4.135	3.743	3.924	3.712	3.91	3.718	3.621	3.681	4.071	3.736	3.852	3.669	3.87	3.81	3.687	3.616	3.977	3.81	3.869	3.754	3.883	3.814
747.pdb	7.238	-1067.842	-2019.795	-973.646	8.29	8.101	8.261	8.699	4.446	4.439	4.415	6.533	6.353	7.317	6.338	7.616	4.591	3.891	6.295	7.428	6.989	7.778	7.096	8.072	4.367	3.844	5.679	6.432	6.221	6.771	6.301	6.991	4.157	3.837	6.324	6.999	6.699	7.213	5.988	6.262	4.145	3.887	5.697	6.262	6.265	6.692	5.673	5.899	4.836
748.pdb	7.484	-995.371	-1922.941	-893.241	4.527	5.233	4.902	5.395	3.757	3.738	3.804	3.405	4.165	4.319	4.353	4.4	3.695	3.582	3.755	3.582	4.411	4.678	4.472	4.418	3.772	3.685	3.756	3.634	4.289	4.481	4.335	4.286	3.883	4.199	4.042	4.074	4.374	4.476	4.195	4.114	4.048	4.203	4.039	3.955	4.43	4.433	4.281	4.132	4.128
749.pdb	8.046	-1043.026	-1957.952	-955.974	3.835	3.755	4.072	3.955	3.922	3.679	4.19	4.747	4.013	4.251	4.131	4.351	4.066	4.596	4.552	5.198	4.032	4.152	4.147	4.441	4.399	4.622	4.342	4.692	4.291	4.283	4.377	4.499	4.394	4.243	4.274	4.508	4.269	4.35	4.344	4.702	4.523	4.275	4.428	4.698	4.397	4.359	4.46	4.652	4.409
750.pdb	5.567	-1030.614	-2016.771	-925.834	3.914	3.773	4.371	5.1	3.527	3.616	6.139	7.274	5.026	5.524	5.255	6.187	5.825	5.291	4.82	5.192	4.808	5.383	4.742	5.287	5.145	4.788	4.389	4.667	4.552	4.983	4.503	4.911	5.102	4.531	4.385	4.775	4.385	4.684	5.227	5.322	5.066	4.523	4.192	4.492	4.475	4.651	5.177	5.183	4.874
751.pdb	6.099	-1081.179	-1987.164	-938.39	3.858	3.833	4.004	4.048	3.673	3.617	2.939	3.29	3.399	3.561	3.472	3.669	4.551	4.124	3.412	3.277	3.601	3.724	3.475	3.575	4.662	4.205	3.499	3.39	3.922	3.884	3.828	3.773	5.381	5.252	3.625	3.555	3.834	3.785	4.148	3.944	5.212	5.016	3.575	3.707	3.951	3.833	4.213	3.966	4.986
752.pdb	2.269	-1122.031	-2059.129	-1048.333	3.69	3.646	3.513	3.529	3.597	3.57	3.334	3.393	3.512	3.52	3.424	3.461	3.454	3.475	3.404	3.298	3.512	3.523	3.548	3.437	3.515	3.523	3.468	3.389	3.544	3.547	3.571	3.482	3.502	3.476	3.479	3.424	3.594	3.515	3.519	3.462	3.592	3.547	3.39	3.394	3.654	3.568	3.591	3.524	3.608
753.pdb	7.535	-1075.194	-1997.855	-977.598	4.233	4.422	5.219	5.027	3.652	3.657	3.373	4.107	3.803	4.264	4.296	4.567	4.396	4.494	5.714	6.169	4.275	4.519	4.618	5.194	4.237	4.3	5.027	5.332	4.186	4.367	4.443	4.874	4.191	4.215	5.075	5.256	4.401	4.783	4.582	4.965	4.24	4.167	4.657	4.863	4.407	4.649	4.558	4.8	4.239
754.pdb	7.734	-1034.832	-1975.137	-948.864	4.661	4.98	5.689	5.87	4.541	3.814	4.076	4.392	4.369	4.686	4.882	5.131	6.069	5.201	5.23	5.722	4.809	5.08	5.249	5.541	5.503	4.927	5	5.086	4.699	4.905	5.029	5.251	5.366	4.882	5.173	5.282	4.956	5.197	5.543	5.518	5.268	4.756	4.936	4.873	4.942	5.039	5.432	5.307	5.167
755.pdb	4.987	-1119.087	-2060.14	-1048.881	3.932	3.954	4.772	5.398	4.254	4.32	3.615	3.456	3.774	3.705	4.194	4.427	3.78	3.851	3.58	3.559	4.107	4.269	3.994	4.225	3.728	3.775	3.805	3.813	3.986	4.108	3.901	4.074	3.864	3.622	4.047	4.209	3.907	4.05	3.782	3.936	3.926	3.678	4.149	4.23	3.952	4.025	3.847	3.93	3.927
756.pdb	5.135	-1164.689	-2097.642	-1083.351	3.742	3.64	3.881	3.763	3.751	3.665	3.547	3.429	3.644	3.535	3.714	3.596	3.674	3.638	3.833	4.093	3.723	3.611	3.699	3.614	3.687	3.635	3.806	3.95	3.721	3.616	3.703	3.618	3.665	3.55	3.824	3.903	3.711	3.623	3.682	3.617	3.762	3.613	3.873	3.789	3.784	3.663	3.76	3.658	3.759
757.pdb	5.609	-1127.579	-2035.425	-1001.039	4.215	4.403	5.379	5.835	3.474	3.511	4.544	4.325	4.38	4.364	4.961	5.08	3.397	3.365	4.184	4.382	4.713	4.854	4.943	5.01	3.591	3.557	3.947	4.091	4.529	4.626	4.702	4.743	3.644	3.451	4.305	4.527	4.604	4.675	4.425	4.438	3.845	3.586	4.124	4.251	4.612	4.583	4.463	4.386	3.907
758.pdb	6.555	-899.562	-1873.493	-813.347	4.316	4.81	5.333	5.571	4.7	4.233	5.031	9.796	4.674	7.303	5.182	7.683	4.174	3.956	4.386	7.167	4.893	6.726	5.102	6.821	4.088	4.076	4.49	6.189	4.649	6.124	4.805	6.195	4.121	3.922	4.701	6.034	4.708	5.918	4.574	5.692	4.273	4.079	4.59	5.524	4.737	5.717	4.625	5.529	4.281
759.pdb	10.535	-789.072	-1833.627	-694.298	6.859	8.55	6.071	6.188	6.784	5.777	3.279	3.192	5.069	5.871	4.675	4.69	13.3	9.085	4.968	5.154	5.403	5.977	5.839	6.031	10.615	7.71	5.574	5.362	5.363	5.723	5.69	5.764	11.82	11.668	5.698	5.568	5.924	6.321	8.515	7.09	10.457	10.159	5.589	5.227	5.771	5.955	7.931	6.595	9.858
760.pdb	5.135	-1089.529	-2025.576	-1025.274	3.889	3.68	3.892	3.933	3.555	3.606	5.703	6.593	4.796	5.137	4.798	5.263	3.373	3.437	4.618	5.188	4.495	4.735	4.411	4.714	3.564	3.594	4.264	4.661	4.358	4.528	4.296	4.512	3.622	3.473	4.171	4.479	4.214	4.346	4.075	4.263	3.87	3.642	4.137	4.256	4.323	4.341	4.206	4.272	3.873
761.pdb	7.313	-996.298	-1907.923	-912.37	3.762	3.584	4.275	3.69	4.51	4.279	4.427	5.382	4.094	4.483	4.351	4.536	6.031	5.12	5.264	5.899	4.155	4.219	4.32	4.5	5.278	4.724	5.013	5.359	4.059	4.147	4.183	4.358	4.756	4.387	4.829	4.942	4.099	4.203	4.857	4.678	4.713	4.319	4.682	4.62	4.173	4.177	4.805	4.573	4.555
762.pdb	4.556	-1100.284	-2007.773	-967.822	3.716	3.647	3.493	3.489	3.377	3.909	3.856	3.484	3.786	3.566	3.674	3.486	3.543	3.77	3.677	3.403	3.688	3.54	3.745	3.462	3.557	3.733	3.577	3.572	3.663	3.57	3.705	3.512	3.454	3.955	3.556	3.551	3.707	3.539	3.706	3.536	3.528	3.928	3.802	3.803	3.727	3.586	3.726	3.583	3.559
763.pdb	2.445	-1107.29	-2031.506	-1035.642	3.785	3.636	3.505	3.533	3.749	3.558	3.583	3.498	3.684	3.567	3.544	3.515	3.554	3.466	3.535	3.287	3.624	3.555	3.608	3.484	3.727	3.582	3.607	3.377	3.737	3.62	3.725	3.566	3.547	3.586	3.581	3.416	3.737	3.58	3.651	3.528	3.633	3.639	3.516	3.429	3.777	3.626	3.706	3.583	3.658
764.pdb	10.354	-684.828	-1727.502	-587.103	3.542	3.551	3.443	3.454	3.773	3.624	10.236	7.888	6.889	5.719	6.84	5.671	8.135	6.377	11.761	9.8	5.741	4.964	6.04	4.952	7.068	5.679	9.098	7.742	5.539	4.794	5.763	4.785	7.716	7.535	7.685	6.67	5.319	4.538	7.11	5.654	7.057	6.907	7.286	6.393	5.17	4.514	6.663	5.444	6.472
765.pdb	4.955	-1094.579	-1999.45	-1000.745	3.917	3.677	4.103	4.095	4.077	3.858	3.635	4.078	3.776	3.878	3.869	4.086	3.88	3.735	3.583	3.866	3.885	3.95	3.788	3.908	3.845	3.744	3.748	3.863	3.857	3.903	3.784	3.871	3.709	3.661	3.836	3.921	3.811	3.832	3.764	3.819	3.817	3.718	3.89	3.865	3.883	3.852	3.845	3.841	3.834
766.pdb	5.077	-1102.109	-2032.358	-982.929	3.622	3.647	3.486	3.492	4.75	4.365	3.126	3.323	3.374	3.485	3.306	3.407	4.072	3.935	3.34	3.347	3.411	3.487	3.513	3.402	3.93	3.897	3.81	3.686	3.47	3.571	3.546	3.507	3.876	3.746	3.729	3.638	3.561	3.535	3.515	3.507	3.959	3.795	3.841	3.628	3.683	3.611	3.645	3.587	3.903
767.pdb	10.609	-864.91	-1829.72	-746.66	4.675	4.041	5.462	4.24	3.549	3.535	2.977	3.601	3.826	3.821	4.22	3.92	3.311	3.502	3.916	4.558	4.371	3.96	4.054	4.446	3.402	3.538	3.793	4.217	4.174	3.873	3.937	4.237	5.95	4.517	4.211	4.223	4.084	4.198	3.764	4.083	5.537	4.377	4.141	4.077	4.051	4.135	3.784	4.039	5.393
768.pdb	7.672	-967.963	-1913.278	-846.126	3.944	4.52	5.044	5.831	3.44	3.993	3.11	3.261	3.527	3.89	4.077	4.546	3.548	3.688	5.407	5.671	4.032	4.537	3.929	4.178	3.562	3.648	4.751	5.111	3.922	4.295	3.844	4.025	3.661	4.062	4.824	5.291	3.864	4.124	3.807	3.897	3.779	4.074	4.689	4.881	3.929	4.123	3.881	3.934	3.806
769.pdb	5.319	-1103.609	-2014.057	-991.24	3.923	4.316	4.571	5.037	4.335	4.027	2.964	3.299	3.443	3.807	3.767	4.168	4.149	3.951	3.235	3.379	3.819	4.217	3.81	4.066	4.025	3.89	3.601	3.595	3.808	4.104	3.801	3.991	3.993	4.181	3.844	3.956	3.825	4.056	3.834	3.968	4.032	4.129	3.913	3.963	3.886	4.033	3.893	3.96	4.014
770.pdb	6.297	-1005.458	-1948.916	-900.695	4.453	4.667	5.818	5.973	3.412	3.545	4.575	5.607	4.514	5.137	5.197	5.79	3.593	3.557	5.798	6.311	4.949	5.416	5.16	5.714	3.611	3.614	5.003	5.389	4.623	4.994	4.782	5.217	3.557	3.473	5.207	5.535	4.716	5.107	4.581	4.887	3.68	3.564	4.983	5.213	4.626	4.91	4.513	4.727	3.809
771.pdb	9.182	-1026.603	-1911.267	-941.042	6.958	9.453	9.105	12.638	3.391	3.518	6.046	5.487	6.502	7.47	7.576	9.062	3.453	3.341	5.189	4.825	7.37	9.193	8.282	8.988	3.555	3.585	4.59	4.389	6.467	7.913	7.151	7.76	3.894	3.621	5.719	6.452	7.113	8.098	6.424	6.84	4.052	3.755	5.521	6.19	6.708	7.464	6.134	6.415	4.536
772.pdb	3.262	-1117.314	-2053.235	-1004.188	3.733	3.611	3.984	4.144	3.605	3.627	3.16	3.488	3.447	3.549	3.572	3.816	3.478	3.505	3.415	3.322	3.626	3.748	3.683	3.681	3.596	3.633	3.478	3.424	3.677	3.783	3.721	3.733	3.46	3.612	3.604	3.604	3.723	3.709	3.647	3.663	3.603	3.683	3.498	3.548	3.798	3.752	3.734	3.714	3.624
773.pdb	7.036	-946.102	-1928.134	-846.451	4.662	5.63	4.64	4.937	3.691	3.477	3.026	3.334	3.844	4.482	3.833	4.136	4.881	4.306	3.303	3.412	4.109	4.634	4.295	4.49	4.48	4.091	3.432	3.434	4.002	4.39	4.141	4.282	4.634	4.652	3.734	3.81	4.245	4.552	4.527	4.453	4.479	4.484	3.833	3.688	4.181	4.429	4.415	4.346	4.51
774.pdb	7.279	-1131.737	-1969.538	-1004.406	6.809	10.202	9.058	12.285	3.49	3.619	4.649	4.338	5.729	7.27	6.853	8.311	3.367	3.481	4.387	4.467	6.839	8.941	7.51	8.749	3.57	3.559	4.088	4.184	6.123	7.635	6.627	7.49	3.454	3.86	5.33	6.209	6.663	8.033	5.95	6.661	3.714	3.903	5.072	5.639	6.345	7.373	5.751	6.23	4.23
775.pdb	8.102	-1067.317	-1940.037	-932.065	4.746	4.864	6.755	6.362	3.79	3.618	4.583	5.48	4.665	5.172	5.669	5.921	4.128	3.932	5.567	6.351	5.361	5.569	5.493	6.156	4.144	3.917	4.975	5.44	5.065	5.148	5.164	5.589	4.127	3.748	5.42	5.671	5.08	5.444	5.024	5.32	4.283	3.841	5.102	5.205	5.052	5.238	5.005	5.135	4.36
776.pdb	6.459	-1136.36	-2021.149	-1058.249	3.72	3.612	3.939	3.948	3.406	3.603	3.144	3.329	3.432	3.47	3.541	3.638	3.86	3.756	3.369	3.331	3.601	3.63	3.626	3.565	3.763	3.701	3.382	3.422	3.593	3.62	3.612	3.572	3.83	4.15	3.521	3.553	3.634	3.58	3.752	3.639	3.839	4.08	3.698	3.78	3.674	3.617	3.772	3.666	3.819
777.pdb	8.862	-936.83	-1889.823	-856.545	6.073	7.615	7.395	8.908	3.771	3.565	14.19	16.767	10.131	12.191	10.792	12.837	3.553	3.504	10.829	12.108	9.219	11.097	9.679	11.25	3.561	3.556	8.476	9.26	7.808	9.237	8.153	9.352	3.662	3.417	8.206	9.172	7.737	9.005	7.19	8.17	3.991	3.69	7.39	8.009	7.332	8.301	6.876	7.606	4.338
778.pdb	5.715	-1057.526	-1963.921	-955.291	3.887	3.694	4.265	3.96	3.648	3.62	3.385	3.787	3.636	3.74	3.825	3.873	3.604	3.51	4.069	4.684	3.846	3.814	3.807	3.871	3.633	3.565	3.929	4.329	3.807	3.778	3.778	3.822	3.792	3.601	4.013	4.237	3.8	3.796	3.734	3.738	3.851	3.645	3.981	4.088	3.847	3.8	3.793	3.751	3.857
779.pdb	6.641	-976.995	-1972.973	-898.097	3.755	3.85	3.452	3.489	5.037	4.779	3.294	3.395	3.525	3.623	3.373	3.442	4.56	4.615	3.416	3.568	3.501	3.578	3.497	3.459	4.227	4.267	3.956	3.972	3.516	3.577	3.513	3.488	4.076	4.042	3.83	3.851	3.562	3.56	3.627	3.68	4.034	3.991	4.015	4.044	3.613	3.598	3.667	3.698	3.988
780.pdb	5.022	-1093.453	-2002.072	-1012.159	3.832	3.747	3.523	3.566	3.927	3.806	3.179	3.417	3.505	3.582	3.351	3.492	4.035	3.807	3.432	3.851	3.511	3.577	3.525	3.5	3.912	3.753	3.597	3.836	3.55	3.594	3.56	3.536	3.818	3.651	3.578	3.768	3.614	3.578	3.676	3.591	3.88	3.686	3.694	3.757	3.7	3.62	3.752	3.63	3.872
781.pdb	5.029	-1022.767	-2006.132	-893.728	3.838	3.762	3.935	4.003	4.086	3.821	3.221	3.504	3.529	3.633	3.578	3.753	3.711	3.647	3.52	3.842	3.665	3.756	3.656	3.735	3.679	3.638	3.708	3.835	3.652	3.722	3.646	3.706	3.83	3.501	3.765	3.877	3.684	3.717	3.584	3.659	3.873	3.561	3.816	3.801	3.744	3.731	3.661	3.683	3.867
782.pdb	6.443	-1102.285	-2034.786	-1005.546	3.941	4.024	4.524	4.603	5.098	4.766	3.04	3.396	3.491	3.71	3.782	3.999	6.199	5.415	3.657	4.099	3.835	4.007	4.082	4.135	5.44	4.91	4.138	4.321	3.856	3.981	4.042	4.077	5.378	5.065	4.234	4.391	4.022	4.066	4.694	4.474	5.124	4.815	4.217	4.303	4.036	4.025	4.596	4.365	4.927
783.pdb	6.096	-1123.226	-2002.776	-1030.647	3.923	4.147	4.126	4.318	3.31	3.468	3.349	3.414	3.636	3.781	3.737	3.866	3.564	3.669	3.402	3.465	3.799	3.96	3.845	3.869	3.605	3.688	3.371	3.466	3.771	3.901	3.805	3.833	3.534	4.03	3.56	3.679	3.829	3.896	3.808	3.841	3.586	3.984	3.727	3.819	3.823	3.88	3.806	3.834	3.642
784.pdb	4.918	-1113.885	-2011.167	-1036.181	3.655	3.66	3.562	3.538	3.991	3.986	2.963	3.258	3.309	3.459	3.262	3.398	3.972	3.974	3.259	3.481	3.393	3.485	3.419	3.41	3.876	3.856	3.503	3.649	3.466	3.518	3.486	3.462	3.726	3.758	3.518	3.621	3.519	3.502	3.579	3.562	3.786	3.767	3.682	3.706	3.604	3.552	3.654	3.602	3.764
785.pdb	7.916	-982.258	-1964.604	-882.098	4.287	4.612	5.238	5.653	3.676	3.583	11.578	10.92	7.932	7.766	8.408	8.286	3.4	3.488	7.796	7.772	7.034	7.061	7.24	7.124	3.491	3.602	6.423	6.376	6.194	6.253	6.348	6.301	3.672	3.597	6.127	6.195	5.936	5.963	5.703	5.719	3.995	3.809	5.631	5.605	5.828	5.746	5.634	5.542	4.044
786.pdb	5.018	-1054.94	-2018.605	-974.079	3.905	3.733	4.435	4.55	3.79	3.714	3.509	2.976	3.707	3.354	3.972	3.763	3.549	3.507	3.497	3.267	3.95	3.753	3.888	3.718	3.686	3.642	3.595	3.416	3.953	3.793	3.906	3.767	3.578	3.585	3.805	3.699	3.906	3.76	3.786	3.674	3.74	3.664	3.846	3.643	3.986	3.796	3.886	3.724	3.767
787.pdb	4.978	-1133.667	-2022.595	-1051.583	3.953	3.686	4.091	4.061	4.577	3.954	4.015	3.644	3.984	3.665	4.053	3.852	3.926	3.594	3.782	3.534	4.02	3.797	3.902	3.695	3.949	3.763	4.047	3.674	4.014	3.873	3.925	3.796	3.915	3.639	4.058	3.771	3.931	3.774	3.796	3.684	4.07	3.73	4.081	3.717	4.058	3.827	3.945	3.752	4.051
788.pdb	7.95	-1080.11	-1910.507	-978.562	3.747	3.594	7.616	5.789	3.931	3.712	13.922	10.976	8.835	7.285	10.769	8.383	12.474	7.92	13.737	20.49	8.429	6.787	8.581	6.974	9.525	6.517	10.468	14.897	7.228	6.018	7.342	6.159	12.505	11.121	9.755	12.62	6.623	5.646	10.077	7.352	10.798	9.674	8.643	10.757	6.181	5.352	9.06	6.774	9.623
789.pdb	7.236	-1016.953	-1904.649	-872.091	3.853	3.932	4.936	5.329	4.777	4.386	3.327	3.491	3.59	3.712	4.132	4.41	12.835	9.129	3.43	3.543	4.039	4.251	4.215	4.303	10.183	7.575	3.879	3.824	4.249	4.305	4.381	4.345	10.84	9.966	4.143	4.2	4.276	4.262	7.683	6.25	9.546	8.778	4.007	4.11	4.291	4.222	7.131	5.879	8.597
790.pdb	4.86	-1113.709	-2060.238	-1024.486	3.725	3.621	3.895	3.764	3.72	3.754	3.075	3.406	3.4	3.513	3.485	3.585	3.556	3.669	3.479	3.956	3.565	3.597	3.585	3.641	3.67	3.723	3.559	3.888	3.649	3.655	3.664	3.688	3.785	3.557	3.643	3.857	3.676	3.675	3.609	3.667	3.841	3.614	3.557	3.738	3.741	3.703	3.685	3.696	3.822
791.pdb	7.031	-914.262	-1918.733	-809.093	4.5	4.035	4.188	3.803	4.097	4.339	4.513	3.656	4.506	3.845	4.35	3.729	5.278	5.762	4.072	3.856	4.4	3.831	4.086	3.636	4.741	5.086	4.08	4.017	4.217	3.807	3.981	3.66	4.361	4.646	4.107	3.964	4.085	3.735	4.477	4.365	4.267	4.477	4.334	4.156	4.053	3.746	4.379	4.271	4.306
792.pdb	8.699	-828.615	-1864.996	-759.613	7.633	15.236	5.133	13.579	5.83	6.54	8.581	6.124	8.107	10.68	6.857	9.852	13.199	10.41	6.172	4.756	7.116	11.646	6.343	8.049	10.204	8.3	6.058	5.351	6.391	9.755	5.811	7.057	8.82	7.374	5.827	7.408	6.176	8.693	8.763	8.502	7.863	6.67	5.648	6.912	5.819	7.887	7.975	7.727	7.825
793.pdb	5.75	-928.218	-1898.8	-786.23	3.887	3.799	4.593	4.796	3.892	3.751	3.477	3.568	3.682	3.684	4.035	4.182	3.875	3.6	3.52	3.439	3.986	4.054	3.981	4.081	3.885	3.713	3.644	3.543	3.966	4.025	3.963	4.046	3.706	3.692	3.882	3.856	3.947	3.996	3.942	3.926	3.866	3.762	3.942	3.807	4.041	4.004	4.036	3.945	3.869
794.pdb	4.893	-1132.903	-2052.516	-1010.032	3.899	3.788	4.303	4.678	3.765	3.804	3.849	3.724	3.874	3.756	4.076	4.201	3.673	3.523	3.681	3.675	4.017	4.063	3.977	4.026	3.729	3.616	3.709	3.718	3.973	3.998	3.943	3.97	3.702	3.587	3.857	3.958	3.934	3.934	3.871	3.825	3.846	3.673	3.913	3.924	4.016	3.948	3.963	3.857	3.855
795.pdb	3.865	-1080.477	-1988.559	-977.374	3.636	3.638	3.712	3.767	3.484	4.036	4.276	3.776	3.956	3.707	3.994	3.771	3.856	4.135	3.935	3.561	3.875	3.727	3.911	3.632	3.755	3.972	3.784	3.719	3.795	3.707	3.822	3.635	3.638	4.335	3.766	3.731	3.785	3.636	3.903	3.755	3.675	4.231	3.819	3.844	3.791	3.666	3.89	3.765	3.668
796.pdb	6.791	-1050.817	-1897.99	-933.639	4.431	4.625	5.744	5.531	4.766	4.426	3.01	3.464	3.721	4.045	4.377	4.498	5.847	5.117	3.9	4.468	4.395	4.54	4.852	4.941	5.114	4.713	4.189	4.454	4.208	4.382	4.551	4.683	5.054	4.914	4.578	4.723	4.527	4.671	5.026	4.908	4.844	4.705	4.494	4.499	4.44	4.538	4.856	4.735	4.775
797.pdb	5.726	-990.046	-1917.661	-840.635	3.663	3.648	3.497	3.519	6.56	5.349	2.952	3.261	3.308	3.455	3.225	3.39	5.783	4.722	3.272	3.592	3.371	3.476	3.431	3.401	5.106	4.405	4.368	4.177	3.466	3.55	3.511	3.494	4.613	4.108	4.15	4.013	3.541	3.525	3.81	3.614	4.519	4.061	4.339	4.08	3.641	3.582	3.865	3.657	4.376
798.pdb	8.52	-1083.76	-1907.33	-943.826	3.817	3.792	4.675	4.458	4.213	4.158	8.157	6.158	5.987	4.975	6.416	5.308	15.878	10.456	6.191	5.57	5.55	4.802	5.435	5.014	11.922	8.247	5.532	5.099	5.165	4.559	5.08	4.718	13.005	11.746	5.318	4.939	4.827	4.533	9.572	7.125	11.189	10.164	5.248	4.942	4.677	4.417	8.631	6.577	9.96
799.pdb	5.057	-1039.849	-2006.466	-965.226	3.902	3.687	4.135	4.314	3.68	3.834	3.307	3.37	3.605	3.528	3.721	3.842	3.758	3.771	3.424	3.401	3.781	3.79	3.703	3.731	3.691	3.702	3.51	3.545	3.725	3.734	3.667	3.69	3.591	3.888	3.666	3.738	3.714	3.689	3.7	3.693	3.647	3.87	3.744	3.704	3.74	3.708	3.729	3.711	3.689
800.pdb	4.638	-1123.787	-2086.442	-1047.812	3.745	3.621	3.613	3.637	3.849	3.691	3.464	3.289	3.604	3.455	3.538	3.463	3.583	3.522	3.567	3.192	3.607	3.516	3.603	3.445	3.69	3.647	3.661	3.358	3.682	3.611	3.678	3.558	3.623	3.581	3.649	3.428	3.692	3.571	3.606	3.517	3.806	3.678	3.634	3.405	3.833	3.653	3.762	3.609	3.796
801.pdb	10.104	-999.89	-1876.703	-887.62	6.913	7.628	6.699	7.207	5.205	4.578	3.173	3.52	5.043	5.574	4.936	5.363	19.891	14.923	6.485	6.482	5.595	6.118	6.168	6.552	14.472	11.174	6.058	5.847	5.104	5.508	5.535	5.833	18.168	18.77	6.218	6.187	5.81	6.192	11.343	9.72	15.332	15.778	6.047	5.941	5.506	5.795	10.117	8.735	13.929
802.pdb	8.887	-763.873	-1817.912	-687.487	4.567	5.398	4.278	4.478	3.974	4.055	21.323	13.646	12.945	9.522	12.801	9.062	5.815	6.005	12.737	9.015	10.056	7.841	10.565	7.582	5.087	5.251	9.816	7.362	8.45	6.816	8.832	6.623	4.665	4.798	8.432	6.641	7.979	6.378	8.597	6.889	4.528	4.612	7.564	5.997	7.312	5.959	7.827	6.385	4.535
803.pdb	8.2	-965.826	-1837.553	-782.547	5.196	5.895	6.654	7.809	4.154	3.809	5.159	5.833	5.178	5.864	5.907	6.821	5.539	4.697	5.542	6.181	5.67	6.512	6.137	6.809	5.137	4.589	5.08	5.391	5.336	5.978	5.686	6.2	4.775	4.326	5.473	5.995	5.588	6.139	5.934	6.077	4.91	4.358	5.001	5.477	5.566	5.863	5.853	5.812	4.958
804.pdb	9.806	-813.717	-1786.541	-657.651	6.529	8.44	7.002	8.429	3.881	3.55	10.345	10.623	8.437	9.531	8.674	9.526	4.654	4.847	10.875	10.957	7.959	9.164	8.533	9.306	4.406	4.636	8.543	8.488	6.946	7.927	7.377	8.033	4.423	4.378	8.158	8.473	7.207	8.114	6.987	7.655	4.669	4.503	7.333	7.424	6.948	7.596	6.765	7.213	4.979
805.pdb	9.858	-1005.32	-1877.908	-869.71	17.537	17.531	19.274	17.752	4.735	3.871	3.058	3.312	10.298	10.421	11.166	10.532	7.353	5.429	3.468	3.73	13.29	12.865	12.583	12.519	6.552	5.075	3.89	3.777	11.205	10.741	10.675	10.481	9.31	9.118	7.736	7.271	12.047	11.891	10.534	9.782	8.353	8.091	7.07	6.489	10.794	10.573	9.533	8.816	9.884
806.pdb	6.133	-1048.891	-1988.288	-862.673	3.63	3.608	3.747	3.775	3.731	3.369	4.953	3.852	4.291	3.73	4.35	3.814	4.372	4.081	4.392	4.172	4.11	3.745	4.105	3.679	4.113	3.936	4.172	3.904	3.981	3.72	3.978	3.671	3.995	3.792	4.065	3.872	3.908	3.658	4.185	3.895	3.957	3.803	4.212	4.24	3.891	3.69	4.121	3.887	3.902
807.pdb	4.827	-1111.525	-2051.334	-1038.842	3.859	3.66	3.879	3.976	3.622	3.574	3.372	3.242	3.616	3.451	3.625	3.609	3.524	3.491	3.485	3.228	3.703	3.626	3.673	3.506	3.846	3.741	3.531	3.343	3.9	3.78	3.877	3.69	3.63	3.714	3.618	3.501	3.874	3.684	3.787	3.633	3.797	3.791	3.55	3.508	3.973	3.753	3.9	3.711	3.808
808.pdb	7.124	-1001.163	-1965.782	-881.091	4.4	5.119	5.473	6.174	3.877	3.62	10.678	13.489	7.539	9.304	8.076	9.832	3.514	3.423	7.187	8.895	6.85	8.261	7.099	8.259	3.74	3.778	6.084	7.137	6.186	7.317	6.372	7.316	3.789	3.617	5.931	6.896	5.977	6.876	5.728	6.498	4.158	3.906	5.525	6.197	5.92	6.574	5.712	6.258	4.198
809.pdb	5.698	-945.094	-1951.803	-876.537	3.937	3.73	4.122	4.142	3.681	3.722	4.622	4.834	4.279	4.282	4.372	4.488	3.479	3.471	4.078	4.314	4.227	4.235	4.145	4.202	3.662	3.706	3.946	4.117	4.177	4.221	4.116	4.196	3.817	3.569	3.99	4.123	4.08	4.102	3.948	4	4.006	3.688	3.883	3.951	4.194	4.112	4.084	4.027	3.995
810.pdb	4.764	-1129.828	-2059.763	-1065.472	3.879	3.789	3.495	3.491	3.822	3.806	3.612	3.51	3.746	3.649	3.554	3.5	3.588	3.588	3.566	3.503	3.662	3.596	3.638	3.461	3.656	3.64	3.652	3.604	3.695	3.633	3.677	3.531	3.704	3.526	3.612	3.576	3.717	3.583	3.612	3.499	3.828	3.623	3.704	3.529	3.819	3.654	3.731	3.584	3.836
811.pdb	5.675	-1114.35	-2023.168	-1051.704	3.837	3.858	4.324	4.192	3.585	3.654	4.012	4.203	3.925	4.031	4.168	4.198	3.369	3.527	4.656	5.06	4.058	4.085	4.126	4.288	3.473	3.601	4.299	4.591	3.964	4.001	4.014	4.154	3.701	3.419	4.305	4.491	3.979	4.095	3.842	4.003	3.817	3.54	4.181	4.276	4.03	4.083	3.916	4.007	3.821
812.pdb	9.232	-722.79	-1734.228	-563.622	5.117	6.576	8.131	10.638	3.525	3.811	11.849	13.495	8.483	10.036	9.99	12.067	3.751	3.85	7.474	8.29	8.366	10.237	8.778	10.087	4.285	4.352	6.158	6.797	7.612	9.017	7.922	8.904	4.099	4.102	6.651	7.757	7.361	8.439	7.133	7.901	4.454	4.44	5.956	7.307	7.113	7.998	6.923	7.55	4.565
813.pdb	8.396	-1041.458	-1958.777	-923.725	3.936	3.984	8.045	9.171	4.318	3.43	3.125	3.649	3.531	3.817	5.585	6.41	4.444	3.8	3.352	3.533	5.035	5.601	4.939	5.551	4.347	3.929	3.674	3.499	4.815	5.248	4.743	5.21	4.14	4.408	4.767	4.917	4.581	4.965	4.708	5.002	4.081	4.298	4.881	4.956	4.459	4.781	4.565	4.812	4.057
814.pdb	6.362	-1076.783	-2031.751	-1002.055	4.512	5.193	5.665	6.081	3.599	3.672	6.057	4.878	5.284	5.035	5.861	5.479	3.344	3.384	5.538	5.247	5.411	5.384	5.691	5.503	3.492	3.524	4.892	4.722	5.006	4.989	5.216	5.079	3.729	3.495	5.085	5.062	5.075	5.101	4.79	4.682	3.927	3.633	4.776	4.723	5.016	4.949	4.778	4.6	4.024
815.pdb	5.582	-1044.108	-1941.184	-937.644	3.793	3.637	3.67	3.559	3.652	3.675	4.598	4.972	4.195	4.305	4.134	4.266	3.455	3.511	4.058	4.386	4.02	4.056	3.98	3.997	3.644	3.663	3.922	4.149	4.021	4.034	3.991	3.989	3.789	3.514	3.859	4.002	3.951	3.919	3.844	3.861	3.97	3.635	3.798	3.855	4.075	3.952	3.986	3.903	3.94
816.pdb	8.176	-1074.276	-1931.3	-912.089	5.014	5.229	5.573	5.379	4.91	4.169	2.983	3.306	3.999	4.267	4.278	4.342	6.72	5.682	3.451	3.933	4.523	4.638	4.984	5.145	5.777	5.057	3.938	4.012	4.366	4.43	4.711	4.811	6.907	6.947	4.347	4.353	4.771	4.894	5.475	5.288	6.363	6.328	4.292	4.191	4.674	4.721	5.26	5.048	6.138
817.pdb	5.778	-1061.658	-1955.905	-965.148	3.888	3.774	3.682	3.573	3.756	3.564	4.226	3.786	4.057	3.78	3.954	3.679	3.968	3.712	4.474	4.562	3.932	3.711	3.922	3.599	3.841	3.687	4.234	4.23	3.846	3.692	3.838	3.608	3.923	4.204	4.096	4.066	3.848	3.641	3.907	3.659	3.907	4.129	3.909	4.02	3.847	3.672	3.896	3.686	3.904
818.pdb	6.742	-940.876	-1814.07	-727.193	3.832	3.745	3.778	3.847	3.764	3.647	5.198	5.34	4.515	4.542	4.488	4.593	4.097	3.992	4.379	4.548	4.269	4.311	4.39	4.434	4.484	4.364	4.174	4.248	4.517	4.51	4.607	4.602	4.348	4.273	4.075	4.147	4.452	4.431	4.572	4.549	4.614	4.396	4.077	4.505	4.657	4.507	4.757	4.606	4.484
819.pdb	9.392	-982.163	-1925.232	-877.415	3.694	3.577	4.413	4.166	7.058	5.957	3.331	3.472	3.512	3.525	3.872	3.819	16.565	10.669	3.521	3.658	3.812	3.739	3.636	3.821	12.643	8.669	4.7	4.425	4.059	3.971	3.927	4.033	16.012	12.623	4.628	4.36	3.88	3.942	8.356	6.303	13.661	10.9	4.9	4.568	3.944	3.954	7.673	5.921	12
820.pdb	5.939	-1126.451	-1995.842	-1016.713	3.955	4.129	4.387	4.347	3.608	3.683	3.938	5.023	3.947	4.576	4.163	4.685	3.706	3.611	5.237	6.171	4.094	4.5	4.279	4.757	3.663	3.619	4.694	5.342	3.964	4.283	4.103	4.476	3.817	3.635	4.617	5.093	4.074	4.407	4.043	4.289	3.887	3.689	4.483	4.851	4.09	4.323	4.064	4.225	3.899
821.pdb	5.786	-1072.017	-1987.522	-1003.819	3.892	3.697	3.714	3.685	3.651	3.605	3.092	3.084	3.492	3.391	3.403	3.385	3.56	3.55	3.436	3.743	3.566	3.489	3.481	3.457	3.579	3.612	3.507	3.697	3.579	3.55	3.516	3.527	3.609	3.53	3.559	3.694	3.591	3.561	3.506	3.521	3.718	3.6	3.537	3.63	3.685	3.615	3.614	3.581	3.747
822.pdb	7.943	-960.546	-1844.707	-835.971	3.613	3.747	3.553	3.548	3.86	3.923	3.23	3.262	3.422	3.504	3.392	3.405	3.902	3.883	7.657	7.18	3.466	3.519	3.591	3.533	3.815	3.818	6.392	6.094	3.51	3.561	3.604	3.572	3.732	4.59	5.682	5.458	3.606	3.607	3.672	3.626	3.762	4.446	5.194	5.036	3.652	3.65	3.707	3.666	3.737
823.pdb	7.468	-1106.277	-1950.714	-1008.548	5.607	6.797	6.939	7.75	4.241	3.717	3.775	3.604	4.691	5.201	5.357	5.677	5.527	4.722	5.233	5.316	5.44	6.05	6.068	6.443	5.032	4.421	4.902	4.783	5.091	5.492	5.562	5.787	4.912	4.611	5.411	5.525	5.571	5.989	5.812	5.775	4.828	4.46	5.098	5.085	5.391	5.634	5.592	5.455	4.958
824.pdb	7.063	-994.125	-1953.619	-903.165	6.36	7.108	5.591	5.284	3.748	3.886	12.453	8.141	9.407	7.625	9.022	6.713	9.606	7.788	9.717	7.516	8.135	6.844	9.308	7.152	8.019	6.517	7.727	6.306	7.313	6.127	8.193	6.358	7.123	6.037	7.193	6.05	7.826	6.508	9.647	7.424	6.492	5.604	6.539	5.83	7.183	6.068	8.7	6.832	6.47
825.pdb	6.646	-1095.286	-1955.248	-946.735	5.144	5.742	6.759	7	3.618	3.66	5.457	6.162	5.3	5.952	6.108	6.581	3.727	3.722	5.47	6.202	5.786	6.301	6.092	6.642	3.852	3.821	4.852	5.355	5.365	5.731	5.594	5.986	3.672	3.706	5.329	5.766	5.504	5.937	5.242	5.546	3.921	3.809	5.018	5.318	5.406	5.652	5.188	5.325	4.125
826.pdb	7.811	-1124.626	-1970.544	-979.657	3.919	3.736	4.033	3.764	3.729	3.796	3.14	3.342	3.529	3.539	3.586	3.553	5.719	5.46	4.444	4.752	3.697	3.614	3.78	3.903	5.339	5.09	4.206	4.433	3.918	3.798	3.979	4.015	4.883	4.715	4.162	4.266	3.967	3.959	4.725	4.637	4.761	4.556	4.091	4.19	4.018	3.953	4.65	4.518	4.621
827.pdb	8.621	-1017.927	-1939.83	-929.846	4.978	5.433	5.311	5.381	4.961	4.186	2.91	3.292	3.944	4.363	4.111	4.337	10.442	6.976	3.721	4.147	4.4	4.702	4.834	4.872	8.197	5.872	4.134	4.16	4.226	4.443	4.552	4.57	9.201	8.245	4.428	4.465	4.637	4.743	6.826	5.609	8.163	7.357	4.45	4.444	4.533	4.586	6.357	5.308	7.632
828.pdb	8.613	-1055.284	-1920.577	-910.24	8.64	10.617	9.384	11.754	3.866	3.714	5.012	5.288	6.826	7.952	7.198	8.521	5.545	4.788	6.003	6.164	7.679	9.219	8.325	9.589	5.191	4.721	5.291	5.347	6.88	8.061	7.364	8.338	5.448	5.123	6.314	6.949	7.62	8.794	7.337	7.843	5.38	4.954	5.675	6.266	7.201	8.041	6.965	7.249	5.923
829.pdb	7.753	-1016.096	-1967.332	-925.12	5.86	3.972	6.544	5.726	4.999	3.828	7.24	6.125	6.55	5.049	6.892	5.926	9.744	6.907	7.139	12.143	6.548	5.275	7.727	7.345	8.023	6.171	6.425	9.372	6.056	5.131	6.941	6.683	7.239	6.023	6.455	8.46	6.725	6.141	8.451	7.344	6.638	5.637	6.197	7.786	6.309	5.8	7.747	6.802	6.508
830.pdb	8.159	-983.628	-1878.941	-812.269	4.749	5.345	5.726	4.383	3.843	3.958	7.837	10.512	6.293	7.928	6.782	7.447	3.877	4.316	7.006	8.662	6.104	6.746	6.66	7.268	3.89	4.24	5.952	7.094	5.557	6.082	5.974	6.474	4.295	4.624	5.895	6.416	5.729	6.248	5.561	6.114	4.446	4.592	5.37	5.823	5.616	5.951	5.476	5.839	4.497
831.pdb	7.586	-1148.34	-1984.808	-1047.971	7.2	9.044	8.811	9.771	4.044	3.814	5.729	6.524	6.465	7.784	7.27	8.148	3.833	3.556	6.797	7.092	7.247	8.447	8.016	9.081	3.88	3.65	5.879	5.999	6.429	7.294	7.006	7.769	3.743	3.549	6.612	6.942	7.045	8.024	6.329	6.875	3.983	3.69	6.112	6.244	6.695	7.396	6.098	6.438	4.52
832.pdb	9.041	-867.645	-1875.504	-756.182	4.799	5.505	5.056	5.119	7.236	6.482	5.151	3.745	4.975	4.625	5.103	4.432	5.387	4.803	5.814	5.17	5.002	4.79	5.222	4.777	5.373	4.897	6.288	5.607	5.088	4.864	5.253	4.854	5.995	5.183	5.98	5.485	5.162	4.984	4.91	4.508	5.596	4.942	9.244	6.761	4.968	4.817	4.758	4.42	5.463
833.pdb	8.322	-948.921	-1892.695	-879.626	4.376	5.326	4.554	5.25	3.479	3.514	5.202	4.93	4.789	5.128	4.878	5.09	3.519	3.51	4.339	4.066	4.711	5.169	4.663	4.738	3.529	3.533	4.053	3.882	4.421	4.771	4.384	4.448	3.422	3.936	4.178	4.224	4.383	4.623	4.22	4.259	3.606	3.972	4.304	4.257	4.376	4.539	4.24	4.236	3.735
834.pdb	7.619	-1002.005	-1919.366	-876.821	6.233	7.073	7.751	7.959	3.543	3.591	5.453	6.303	5.843	6.688	6.602	7.131	3.827	4.418	6.487	7.423	6.479	7.112	6.674	7.667	4.012	4.373	5.506	6.146	5.955	6.405	6.101	6.821	4.029	4.058	6.067	6.599	6.127	6.871	5.703	6.506	4.233	4.1	5.473	5.931	5.948	6.437	5.594	6.133	4.567
835.pdb	6.198	-1153.792	-2025.641	-1056.317	4.072	4.258	5.119	5.476	3.551	3.619	5.193	4.653	4.633	4.456	5.156	5.065	3.568	3.636	4.427	4.378	4.795	4.796	4.976	4.929	3.899	3.884	4.135	4.125	4.736	4.692	4.872	4.792	3.692	3.775	4.381	4.463	4.712	4.685	4.614	4.564	3.961	3.875	4.132	4.25	4.766	4.617	4.685	4.516	3.979
836.pdb	5.173	-1090.076	-2002.726	-999.16	3.896	3.678	3.884	3.921	3.853	3.824	4.078	4.364	3.987	4.021	3.981	4.142	3.878	3.767	3.827	4.098	3.953	3.988	3.885	4.001	3.847	3.744	3.836	4.007	3.91	3.915	3.86	3.925	3.68	3.735	3.848	3.985	3.867	3.876	3.868	3.882	3.815	3.773	3.884	3.97	3.949	3.884	3.95	3.889	3.829
837.pdb	4.985	-1093.95	-2030.525	-999.714	3.925	3.823	4.491	4.469	3.431	3.553	3.218	3.339	3.571	3.581	3.855	3.904	3.4	3.508	3.676	4.069	3.878	3.877	3.857	3.966	3.489	3.565	3.594	3.897	3.825	3.828	3.809	3.894	3.696	3.389	3.819	4.04	3.832	3.88	3.721	3.808	3.763	3.489	3.757	3.923	3.866	3.882	3.773	3.822	3.79
838.pdb	8.525	-866.121	-1914.623	-829.492	3.908	3.88	3.761	3.794	3.594	3.622	3.397	4.303	3.653	4.092	3.579	4.049	3.904	4.313	4.308	5.052	3.689	3.993	3.646	4.061	3.968	4.254	4.07	4.575	3.791	4.028	3.758	4.079	3.964	4.679	3.993	4.38	3.788	4.039	3.849	4.264	4.044	4.556	3.873	4.177	3.884	4.043	3.935	4.231	4.022
839.pdb	4.899	-1126.872	-2050.203	-1047.109	3.924	3.735	4.495	4.358	3.811	3.6	4.125	3.731	4.025	3.733	4.31	4.045	3.54	3.456	3.863	3.867	4.181	3.941	4.111	3.938	3.625	3.542	3.846	3.778	4.085	3.885	4.032	3.882	3.792	3.437	4.008	3.923	4.01	3.852	3.879	3.768	3.916	3.546	4.016	3.809	4.077	3.874	3.968	3.804	3.917
840.pdb	3.641	-1105.501	-2029.611	-1013.982	3.81	3.621	3.936	3.998	3.713	3.603	3.298	3.5	3.554	3.561	3.617	3.749	3.5	3.506	3.503	3.832	3.681	3.706	3.685	3.748	3.555	3.546	3.573	3.755	3.677	3.686	3.68	3.717	3.698	3.441	3.664	3.816	3.706	3.698	3.601	3.656	3.769	3.527	3.53	3.712	3.763	3.727	3.676	3.692	3.776
841.pdb	8.057	-881.073	-1841.843	-714.599	3.628	3.576	3.543	3.475	3.699	3.875	4.992	5.464	4.31	4.52	4.268	4.47	4.112	3.901	4.543	5.129	4.054	4.172	4.06	4.469	4.368	4.262	4.262	4.711	4.261	4.375	4.265	4.598	4.406	5.291	4.082	4.402	4.137	4.393	4.317	4.464	4.627	5.184	4.038	4.329	4.367	4.453	4.516	4.512	4.46
842.pdb	6.412	-1064.322	-2006.921	-946.434	4.312	4.184	4.049	4.204	4.39	4.62	9.358	6.421	6.835	5.302	6.703	5.312	8.385	7.057	6.458	5.179	5.906	4.936	5.744	4.79	6.858	5.993	5.769	4.993	5.381	4.668	5.259	4.558	6.527	5.714	5.339	4.795	5.07	4.483	6.683	5.545	6	5.338	5.084	4.559	4.873	4.375	6.218	5.26	5.718
843.pdb	5.105	-1091.464	-1984.987	-934.486	3.923	3.812	4.331	4.643	3.768	3.612	3.605	5.238	3.764	4.525	3.968	4.941	3.526	3.452	3.559	4.382	3.953	4.564	3.868	4.526	3.615	3.631	3.628	4.126	3.913	4.421	3.849	4.392	3.48	3.587	3.804	4.255	3.864	4.276	3.736	4.172	3.633	3.705	3.85	4.107	3.927	4.26	3.821	4.173	3.681
844.pdb	6.977	-991.065	-1900.65	-862.016	4.11	4.18	4.774	4.881	3.754	3.607	4.267	4.055	4.188	4.117	4.52	4.468	4.333	3.943	3.996	3.622	4.384	4.372	4.237	4.153	4.083	3.853	3.915	3.617	4.183	4.197	4.073	4.033	4.25	4.581	4.13	3.933	4.081	4.062	4.241	4.082	4.183	4.454	4.198	3.978	4.053	4.043	4.187	4.059	4.171
845.pdb	5.9	-1059.311	-2021.857	-979.137	4.067	4.402	5.299	5.844	3.483	3.584	4.84	4.976	4.453	4.689	5.069	5.41	3.377	3.486	4.551	4.956	4.735	5.074	4.845	5.163	3.625	3.72	4.195	4.499	4.582	4.852	4.664	4.919	3.794	3.549	4.471	4.835	4.544	4.815	4.385	4.613	3.979	3.711	4.228	4.525	4.574	4.739	4.441	4.57	3.994
846.pdb	6.561	-1056.67	-1950.171	-974.163	3.625	3.676	3.507	3.536	6.828	5.494	5.685	4.689	4.655	4.182	4.596	4.113	10.453	8.026	4.972	4.667	4.272	3.967	4.301	3.903	8.269	6.631	5.591	4.942	4.179	3.936	4.2	3.888	7.245	6.051	5.07	4.591	4.085	3.845	6.176	5.222	6.581	5.604	5.029	4.65	4.058	3.841	5.8	4.988	6.088
847.pdb	8.322	-950.262	-1901.313	-837.765	5.076	5.987	6.011	6.257	4.726	3.925	4.33	4.506	4.703	5.246	5.17	5.381	6.123	4.906	5.496	5.911	5.139	5.583	5.841	6.035	5.369	4.559	5.239	5.249	4.819	5.154	5.346	5.492	5.024	4.541	5.432	5.501	5.292	5.591	5.781	5.571	4.93	4.43	5.201	5.135	5.169	5.323	5.576	5.307	4.954
848.pdb	7.54	-996.257	-1959.969	-912.846	4.114	4.108	4.973	4.768	3.949	3.536	5.059	4.771	4.587	4.44	5.016	4.77	3.618	3.568	5.41	5.617	4.715	4.549	4.919	4.796	3.662	3.619	4.923	4.923	4.474	4.342	4.627	4.527	3.83	3.448	4.935	4.884	4.524	4.443	4.359	4.342	3.905	3.54	4.901	4.826	4.471	4.354	4.333	4.27	3.94
849.pdb	6.879	-1029.954	-1981.516	-974.744	4.096	4.713	5.238	6.3	3.67	3.717	4.004	4.054	4.05	4.383	4.621	5.177	3.565	3.411	3.688	3.828	4.446	5.022	4.451	4.833	3.578	3.5	3.682	3.791	4.235	4.686	4.238	4.544	3.683	3.57	4.071	4.418	4.21	4.578	4.083	4.256	3.797	3.659	4.069	4.398	4.217	4.485	4.111	4.217	3.847
850.pdb	3.303	-1111.631	-2053.774	-1008.448	3.841	3.62	3.501	3.504	3.892	3.686	3.187	3.433	3.514	3.527	3.344	3.468	3.638	3.555	3.365	3.26	3.51	3.519	3.504	3.446	3.894	3.764	3.541	3.402	3.734	3.684	3.73	3.629	3.682	3.683	3.531	3.427	3.752	3.627	3.661	3.588	3.783	3.748	4.18	3.83	3.825	3.691	3.748	3.658	3.793
851.pdb	4.648	-1048.71	-1972.831	-897.005	3.897	3.669	4.018	4.245	3.521	3.584	5.083	5.84	4.49	4.754	4.55	5.042	3.553	3.548	4.285	4.523	4.333	4.584	4.235	4.497	3.634	3.634	4.03	4.21	4.198	4.389	4.125	4.324	3.693	3.596	4.027	4.219	4.079	4.193	4.017	4.161	3.871	3.703	4.023	4.164	4.163	4.183	4.111	4.157	3.875
852.pdb	7.062	-988.477	-1883.31	-846.242	4.206	4.127	5.078	4.574	4.757	3.963	3.379	3.73	3.792	3.929	4.228	4.152	6.276	4.976	7.204	6.769	4.221	4.144	4.465	4.513	5.406	4.535	6.388	5.834	4.082	4.021	4.265	4.298	4.926	4.229	6.061	5.519	4.253	4.264	4.971	4.636	4.781	4.151	5.688	5.172	4.244	4.193	4.843	4.503	4.685
853.pdb	8.535	-872.199	-1874.761	-805.536	4.16	4.26	4.381	4.746	3.905	3.699	3.172	3.289	3.666	3.775	3.776	4.018	6.813	5.357	3.424	3.668	3.904	4.099	3.87	3.99	5.937	4.934	3.584	3.678	3.975	4.096	3.949	4.014	12.438	10.013	3.783	3.945	3.992	4.063	5.104	4.614	10.871	8.865	3.865	3.969	4.093	4.098	5.02	4.557	9.753
854.pdb	5.568	-1092.517	-2034.536	-1012.152	4.101	4.346	5.052	5.304	3.624	3.608	4.645	3.318	4.373	3.832	4.848	4.311	3.431	3.526	4.398	4.028	4.599	4.322	4.73	4.418	3.556	3.612	4.14	3.888	4.401	4.188	4.499	4.26	3.732	3.496	4.368	4.242	4.419	4.277	4.247	4.096	3.929	3.623	4.249	4.081	4.469	4.252	4.326	4.102	3.958
855.pdb	6.594	-1134.946	-2024.026	-1038.83	3.9	3.853	4.08	4.328	3.424	3.522	3.205	3.363	3.553	3.608	3.642	3.846	3.966	3.755	3.405	3.448	3.728	3.848	3.604	3.677	3.83	3.718	3.412	3.473	3.686	3.798	3.593	3.669	3.909	4.267	3.579	3.687	3.654	3.706	3.776	3.733	3.902	4.177	3.694	3.719	3.691	3.725	3.792	3.747	3.902
856.pdb	4.958	-1151.094	-2023.797	-1044.629	3.885	3.746	4.218	4.402	4.365	4.215	2.957	3.341	3.421	3.543	3.587	3.872	4.147	4.072	3.291	3.66	3.687	3.83	3.661	3.842	3.986	3.933	3.649	3.845	3.681	3.786	3.662	3.795	3.782	3.847	3.791	3.984	3.706	3.785	3.715	3.822	3.831	3.842	3.907	4.06	3.76	3.792	3.767	3.822	3.84
857.pdb	7.94	-1041.476	-1886.414	-898.381	4.891	5.429	5.893	6.137	4.325	3.722	5.3	6.58	5.096	6.004	5.597	6.359	5.529	4.451	6.726	7.628	5.361	6.049	5.86	6.466	5.022	4.321	5.926	6.326	5.023	5.552	5.397	5.865	4.533	4.009	5.918	6.279	5.296	5.778	5.665	5.728	4.63	4.059	5.544	5.675	5.25	5.524	5.557	5.483	4.673
858.pdb	5.754	-975.692	-1906.014	-834.555	3.856	3.894	4.267	4.883	3.753	3.598	4.999	5.878	4.427	4.886	4.633	5.381	3.985	3.981	4.33	4.625	4.374	4.885	4.333	4.714	4.013	4.023	4.138	4.283	4.298	4.691	4.267	4.562	4.058	3.815	4.17	4.433	4.185	4.429	4.257	4.522	4.231	3.941	4.114	4.241	4.309	4.431	4.369	4.509	4.169
859.pdb	5.061	-1142.178	-2098.294	-1084.001	3.731	3.623	3.726	3.733	3.731	3.799	3.306	3.658	3.519	3.64	3.516	3.695	3.558	3.675	3.606	4.047	3.588	3.671	3.585	3.664	3.579	3.692	3.648	3.964	3.596	3.685	3.594	3.68	3.666	3.568	3.667	3.906	3.621	3.668	3.552	3.654	3.756	3.646	3.753	3.821	3.704	3.716	3.646	3.705	3.752
860.pdb	6.668	-869.989	-1913.945	-814.15	3.97	3.695	6.953	5.641	4.349	4.81	6.214	4.307	5.092	4.001	6.584	4.974	8.387	7.036	7.401	6.772	5.712	4.548	8.252	7.852	6.884	6.003	6.384	6.118	5.254	4.395	7.159	6.873	6.898	5.986	6.526	5.999	6.521	6.238	8.212	7.351	6.327	5.575	6.104	5.681	6.108	5.853	7.517	6.781	5.934
861.pdb	5.974	-1140.8	-2020.992	-1004.965	4.141	4.392	5.237	5.737	3.582	3.641	5.754	7.427	4.948	5.909	5.496	6.582	3.398	3.604	5.39	6.534	5.044	5.852	5.175	6.016	3.545	3.695	4.787	5.57	4.743	5.358	4.841	5.481	3.735	3.532	4.9	5.612	4.701	5.263	4.516	5.098	3.965	3.69	4.621	5.164	4.732	5.107	4.577	4.969	3.995
862.pdb	5.249	-1117.068	-2038.575	-1027.837	3.831	3.779	3.594	3.54	3.967	3.714	3.015	3.388	3.423	3.584	3.305	3.464	4.018	3.887	4.076	4.496	3.48	3.569	3.521	3.632	3.914	3.825	4.04	4.236	3.537	3.602	3.568	3.65	3.821	3.703	3.928	4.062	3.62	3.675	3.668	3.732	3.861	3.725	3.959	3.966	3.688	3.698	3.728	3.745	3.856
863.pdb	5.255	-1049.278	-1969.448	-981.12	3.859	3.626	3.854	3.742	3.43	3.508	5.912	6.85	4.886	5.238	4.883	5.296	3.479	3.806	4.641	5.069	4.542	4.74	4.462	4.693	3.58	3.796	4.237	4.549	4.352	4.498	4.293	4.463	3.742	3.891	4.142	4.347	4.206	4.296	4.14	4.391	3.948	3.953	4.101	4.242	4.3	4.28	4.245	4.36	3.933
864.pdb	8.962	-1116.636	-1972.94	-1011.346	8.014	9.166	9.289	10.292	3.632	3.631	6.881	7.45	7.448	8.308	8.085	8.871	5.483	4.585	9.135	9.147	8.061	8.969	8.576	10.005	5.005	4.43	7.301	7.309	7.058	7.757	7.444	8.534	4.61	4.176	7.798	8.055	7.558	8.66	7.422	7.935	4.701	4.208	6.897	7.092	7.142	7.939	7.029	7.335	5.253
865.pdb	5.942	-1061.258	-2023.388	-986.836	4.007	3.739	3.644	3.633	3.976	3.996	3.087	3.35	3.547	3.545	3.365	3.491	4.293	4.155	3.373	3.758	3.579	3.574	3.418	3.465	4.043	3.97	3.574	3.837	3.571	3.581	3.45	3.499	3.809	3.845	3.591	3.786	3.561	3.547	3.682	3.662	3.815	3.836	3.77	3.865	3.608	3.589	3.708	3.685	3.847
866.pdb	7.302	-1105.7	-1930.355	-934.743	3.477	3.584	3.619	3.662	4.871	5.201	7.585	5.744	5.531	4.664	5.602	4.703	16.572	11.86	5.638	4.66	4.894	4.33	4.858	4.294	12.351	9.214	5.382	4.84	4.648	4.228	4.621	4.201	13.922	14.312	4.941	4.545	4.392	4.078	9.351	7.065	11.915	12.213	4.956	4.608	4.308	4.035	8.44	6.524	10.509
867.pdb	4.114	-1074.675	-2024.797	-980.65	3.685	3.701	3.501	3.536	3.567	3.585	3.129	3.637	3.407	3.669	3.315	3.586	3.368	3.404	3.298	3.499	3.438	3.624	3.474	3.511	3.437	3.467	3.388	3.528	3.473	3.617	3.5	3.532	3.602	3.374	3.416	3.53	3.537	3.566	3.433	3.47	3.689	3.473	3.529	3.548	3.62	3.616	3.533	3.536	3.688
868.pdb	6.731	-945.116	-1912.454	-819.275	4.781	6.339	5.848	6.979	3.814	3.665	4.969	5.693	4.875	6.016	5.409	6.336	3.682	3.48	5.197	6.107	5.2	6.337	5.341	6.29	3.831	3.791	4.736	5.293	4.932	5.855	5.038	5.82	3.94	3.683	5.014	5.714	4.987	5.924	4.74	5.315	4.151	3.809	4.853	5.492	4.988	5.656	4.782	5.148	4.256
869.pdb	5.826	-1118.733	-2007.167	-1030.344	3.982	3.999	4.479	4.561	3.857	3.65	2.964	3.299	3.473	3.649	3.721	3.93	3.677	3.548	3.302	3.278	3.808	3.953	3.746	3.817	3.705	3.586	3.487	3.402	3.796	3.881	3.749	3.779	3.736	3.915	3.735	3.692	3.796	3.823	3.699	3.712	3.797	3.905	3.817	3.727	3.837	3.829	3.756	3.737	3.828
870.pdb	4.479	-1080.337	-1948.035	-961.801	3.677	3.78	3.466	3.492	3.389	3.582	2.987	3.37	3.332	3.575	3.227	3.431	3.41	3.378	3.278	3.524	3.377	3.547	3.445	3.438	3.462	3.473	3.315	3.544	3.424	3.576	3.475	3.494	3.669	3.474	3.353	3.531	3.515	3.551	3.466	3.43	3.702	3.539	3.576	3.753	3.568	3.593	3.528	3.492	3.698
871.pdb	6.282	-1053.873	-1973.066	-901.495	3.785	3.752	3.482	3.491	3.949	4.022	3.422	3.655	3.604	3.703	3.452	3.573	3.911	3.912	3.791	4.292	3.563	3.633	3.527	3.626	3.969	4.051	3.844	4.202	3.694	3.807	3.666	3.802	3.948	3.866	3.753	4.024	3.69	3.792	3.708	3.802	4.072	3.899	3.621	3.903	3.837	3.831	3.851	3.84	4.024
872.pdb	8.938	-984.054	-1877.645	-834.538	4.283	4.678	4.421	5.289	3.923	4.174	4.017	3.44	4.15	4.059	4.219	4.365	3.788	3.813	9.247	9.199	4.24	4.469	4.068	4.07	4.055	3.957	7.472	7.524	4.327	4.413	4.198	4.114	4.068	4.403	6.709	6.965	4.215	4.227	4.089	3.982	4.284	4.518	6.094	6.386	4.37	4.352	4.266	4.148	4.284
873.pdb	8.686	-1039.531	-1855.547	-874.194	4.563	5.054	5.1	5.02	3.953	3.896	3.713	4.127	4.138	4.59	4.406	4.573	5.259	5.573	6.503	7.018	4.459	4.733	4.919	5.181	4.898	5.196	5.653	5.978	4.388	4.661	4.733	4.997	4.685	5.027	5.515	5.738	4.699	5.008	5.099	5.447	4.694	4.826	5.033	5.226	4.704	4.844	5.038	5.209	4.672
874.pdb	9.885	-1047.724	-1981.959	-983.514	6.454	7.121	7.255	7.446	5.286	4.183	7.53	5.783	6.992	6.452	7.393	6.615	4.655	3.699	8.036	7.15	7.08	6.783	7.187	7.074	4.408	3.746	7.119	6.161	6.288	6.047	6.368	6.266	4.326	3.84	7.153	6.483	6.385	6.437	5.9	5.655	4.386	3.909	7.005	6.203	6.092	6.061	5.688	5.41	4.731
875.pdb	10.165	-1038.113	-1937.52	-931.853	10.069	11.064	11.505	12.425	4.927	4.088	5.707	5.645	7.888	8.354	8.606	9.035	10.718	7.307	11.923	10.97	9.093	9.711	9.929	11.032	8.404	6.136	9.591	8.676	7.764	8.232	8.391	9.223	8.066	6.306	10.07	9.613	8.727	9.591	10.015	9.483	7.447	5.864	8.871	8.364	8.101	8.676	9.174	8.586	7.884
876.pdb	5.698	-1058.211	-1998.173	-985.783	3.936	3.81	4.229	4.826	3.605	3.618	5.884	5.822	4.91	4.816	5.057	5.324	3.523	3.514	4.64	4.47	4.683	4.819	4.593	4.712	3.747	3.707	4.295	4.186	4.561	4.638	4.494	4.557	3.614	3.697	4.278	4.346	4.382	4.408	4.283	4.328	3.922	3.839	4.142	4.153	4.511	4.408	4.428	4.341	3.925
877.pdb	8.575	-1010.197	-1930.81	-883.217	8.161	12.421	12.372	16.882	3.374	3.863	6.074	6.472	7.118	9.446	9.223	11.677	3.405	3.676	5.368	5.622	8.869	11.925	9.522	11.455	3.48	3.699	4.703	5.036	7.559	9.88	8.048	9.527	3.568	3.673	6.62	7.997	8.071	10.106	7.126	8.319	3.784	3.778	6.121	7.334	7.501	9.122	6.713	7.633	4.514
878.pdb	5.224	-1110.019	-2015.024	-1002.107	3.769	3.642	3.781	3.703	3.591	3.628	3.967	4.421	3.868	4.032	3.874	4.062	3.599	3.502	3.93	4.472	3.839	3.922	3.804	3.903	3.657	3.578	3.817	4.19	3.823	3.875	3.796	3.86	3.725	3.495	3.808	4.069	3.791	3.817	3.758	3.763	3.84	3.585	3.834	3.984	3.876	3.838	3.848	3.793	3.828
879.pdb	6.775	-1118.775	-2008.855	-1002.434	7.835	9.122	10.603	11.516	3.667	3.545	4.463	5.001	6.149	7.061	7.533	8.258	3.991	3.677	5.526	6.174	7.634	8.546	7.57	8.527	3.861	3.647	4.906	5.298	6.625	7.306	6.577	7.292	3.761	3.513	6.331	6.852	6.829	7.658	6.125	6.595	3.871	3.588	5.887	6.235	6.409	7.03	5.822	6.145	4.531
880.pdb	6.03	-986.475	-1948.433	-912.408	3.893	3.905	4.64	4.754	3.551	3.579	4.848	5.562	4.37	4.734	4.744	5.158	3.803	3.737	4.097	4.474	4.46	4.74	4.417	4.706	3.889	3.903	3.915	4.176	4.36	4.615	4.328	4.589	4.311	4.352	4.097	4.32	4.241	4.452	4.273	4.45	4.45	4.374	3.928	4.118	4.369	4.454	4.396	4.452	4.357
881.pdb	2.706	-1142.174	-2041.653	-1047.633	3.753	3.621	3.503	3.559	3.817	3.742	3.11	3.392	3.431	3.507	3.307	3.475	3.68	3.715	3.397	3.248	3.455	3.524	3.454	3.494	3.777	3.782	3.537	3.412	3.585	3.622	3.584	3.599	3.634	3.694	3.528	3.449	3.618	3.604	3.576	3.617	3.706	3.73	3.695	3.588	3.681	3.649	3.645	3.66	3.714
882.pdb	8.974	-1064.378	-1910.156	-909.038	9.855	13.365	12.12	15.549	3.611	3.614	5.977	7.445	7.916	10.405	9.049	11.497	5.101	4.384	7.993	8.359	9.317	12.12	10.123	12.39	4.919	4.415	6.532	6.778	8.127	10.209	8.731	10.411	4.71	4.484	7.929	8.971	8.956	11.002	8.303	9.36	4.842	4.487	6.951	7.895	8.358	9.918	7.814	8.55	5.677
883.pdb	4.302	-1111.117	-1975.283	-934.193	3.715	3.709	3.48	3.511	3.568	3.872	3.035	3.385	3.375	3.547	3.257	3.448	3.447	3.713	3.28	3.481	3.41	3.535	3.462	3.425	3.522	3.721	3.376	3.611	3.476	3.585	3.515	3.503	3.673	3.554	3.402	3.586	3.555	3.544	3.477	3.513	3.708	3.604	3.657	3.783	3.604	3.587	3.539	3.561	3.709
884.pdb	5.765	-1055.676	-1921.588	-936.026	3.831	3.712	3.809	4.061	3.933	4.043	2.951	3.316	3.391	3.514	3.38	3.688	3.96	3.937	3.315	3.403	3.53	3.696	3.514	3.613	3.833	3.821	3.521	3.616	3.542	3.669	3.53	3.607	3.746	3.908	3.593	3.728	3.59	3.628	3.621	3.651	3.805	3.9	3.801	3.935	3.666	3.668	3.692	3.688	3.809
885.pdb	10.32	-926.584	-1893.64	-832.059	9.238	13.189	10.532	14	5.394	8.023	4.374	4.105	6.806	8.647	7.453	9.053	4.761	5.813	5.066	5.088	8.048	10.431	8.66	10.315	4.495	5.259	5.175	6.067	7.027	8.861	7.485	8.774	4.173	4.799	6.514	8.05	7.836	9.657	6.814	7.74	4.147	4.611	6.537	8.58	7.203	8.691	6.352	7.093	4.995
886.pdb	6.597	-1118.2	-2007.06	-1020.082	7.575	8.479	10.201	10.778	3.656	3.65	3.169	3.447	5.372	5.963	6.685	7.113	3.925	3.726	5.959	5.777	6.982	7.568	7.188	7.521	4.003	3.906	5.192	5.068	6.276	6.743	6.431	6.708	3.909	3.626	6.444	6.496	6.66	7.062	5.984	6.127	3.898	3.67	5.87	5.87	6.192	6.526	5.628	5.746	4.51
887.pdb	8.156	-857	-1876.124	-797.129	5.699	7.736	4.626	7.452	4.591	5.514	10.962	7.404	8.331	7.57	7.794	7.428	8.796	7.534	7.45	5.652	7.096	7.531	9.547	6.862	7.373	6.327	6.497	5.606	6.454	6.627	8.292	6.125	6.561	5.771	6.029	6.067	7.774	6.447	9.234	6.811	6.042	5.387	5.523	5.617	7.139	6.015	8.356	6.318	5.985
888.pdb	4.715	-1111.674	-2064.279	-1037.22	3.905	3.747	4.248	4.177	3.848	3.924	3.376	3.527	3.641	3.637	3.812	3.852	3.695	3.63	3.44	3.602	3.843	3.817	3.755	3.797	3.664	3.625	3.576	3.709	3.783	3.766	3.716	3.751	3.623	3.602	3.744	3.826	3.754	3.75	3.681	3.668	3.718	3.668	3.84	3.83	3.812	3.781	3.751	3.712	3.749
889.pdb	7.505	-1079.865	-2007.174	-996.772	3.857	3.778	3.636	3.571	6.735	5.266	3.026	3.401	3.441	3.59	3.331	3.486	5.494	4.874	4.414	5.147	3.506	3.584	3.518	3.635	4.849	4.45	5.188	5.186	3.52	3.588	3.528	3.627	4.566	4.171	4.8	4.783	3.594	3.657	3.673	3.798	4.445	4.098	5.085	4.79	3.655	3.682	3.721	3.8	4.347
890.pdb	7.146	-1103.276	-1981.507	-963.058	5.972	7.085	7.483	8.927	3.772	3.623	5.375	5.927	5.673	6.506	6.429	7.427	3.771	3.567	4.924	5.403	6.277	7.313	6.79	7.404	3.876	3.731	4.54	4.81	5.729	6.499	6.114	6.568	3.733	3.71	5.276	5.839	6.086	6.671	5.645	5.957	3.957	3.814	5.007	5.356	5.88	6.264	5.513	5.669	4.292
891.pdb	8.135	-1030.063	-1916.443	-882.96	5.875	6.199	6.305	6.488	4.422	3.7	4.208	5.176	5.041	5.688	5.256	5.832	6.654	5.441	6.24	6.84	5.462	5.954	5.756	6.502	5.865	5.063	5.634	5.793	5.169	5.542	5.389	5.953	5.318	4.786	5.802	5.967	5.486	6.002	6.088	6.199	5.204	4.673	5.423	5.444	5.363	5.706	5.865	5.87	5.316
892.pdb	4.331	-1089.113	-2003.948	-1052.346	4.076	3.833	3.617	3.577	3.793	3.996	12.416	9.745	8.246	6.789	8.016	6.661	4.888	4.551	8.025	6.543	6.703	5.718	6.597	5.704	4.485	4.237	6.614	5.694	5.947	5.191	5.868	5.18	4.608	4.929	5.865	5.165	5.51	4.91	5.891	5.165	4.475	4.717	5.529	4.849	5.248	4.737	5.566	4.949	4.408
893.pdb	7.258	-1024.654	-1986.59	-945.412	3.811	3.642	3.532	3.466	4.199	4.196	3.238	3.265	3.525	3.453	3.385	3.365	3.951	3.989	3.952	4.432	3.527	3.457	3.468	3.481	4.361	4.385	4.034	4.353	3.94	3.887	3.896	3.905	4.283	4.084	3.909	4.131	3.879	3.852	3.857	3.88	4.486	4.176	3.765	4.132	4.116	3.967	4.098	3.99	4.373
894.pdb	4.59	-1119.09	-2061.209	-1047.4	3.619	3.632	3.531	3.541	4.012	4.115	3.466	3.413	3.543	3.522	3.499	3.477	3.963	3.858	3.513	3.355	3.539	3.529	3.635	3.461	3.827	3.768	3.679	3.608	3.543	3.543	3.616	3.492	3.665	3.877	3.642	3.592	3.616	3.52	3.675	3.514	3.702	3.86	3.829	3.775	3.655	3.566	3.704	3.561	3.688
895.pdb	4.422	-1009.054	-1923.892	-883.212	4.998	4.478	4.374	4.1	3.669	3.773	7.79	5.45	6.394	4.964	6.082	4.775	6.606	5.787	5.872	4.516	5.72	4.676	5.637	4.943	5.612	5.09	5.138	4.268	5.196	4.431	5.133	4.631	5.958	5.836	4.947	4.226	5.106	4.6	6.015	5.265	5.543	5.433	4.639	4.045	4.902	4.471	5.66	5.025	5.452
896.pdb	4.39	-1094.057	-2014.642	-985.956	3.661	3.668	3.672	3.64	3.672	3.856	3.034	3.497	3.347	3.582	3.353	3.568	3.762	3.865	3.789	4.274	3.456	3.601	3.528	3.633	3.697	3.789	3.75	4.134	3.483	3.611	3.538	3.634	3.711	3.632	3.731	4.011	3.562	3.641	3.601	3.682	3.754	3.671	3.76	3.986	3.623	3.672	3.655	3.706	3.738
897.pdb	5.662	-966.37	-1973.982	-874.274	3.98	3.913	3.554	3.541	4.413	4.399	3.385	3.662	3.682	3.788	3.469	3.601	5.831	5.367	3.652	3.436	3.64	3.705	3.524	3.619	5.394	5.077	3.906	3.757	3.86	3.903	3.773	3.839	5.769	5.776	3.818	3.703	3.815	3.854	4.468	4.338	5.481	5.416	3.722	3.67	3.9	3.874	4.445	4.277	5.23
898.pdb	5.555	-1115.826	-1982.367	-1018.054	5.813	7.751	9.253	12.556	4.267	4.22	3.817	4.348	4.815	6.049	6.535	8.452	3.727	3.724	4.079	4.567	6.294	8.218	6.815	8.193	3.698	3.722	4.142	4.451	5.631	7.093	6.021	7.074	3.748	3.654	5.42	6.478	5.98	7.209	5.454	6.305	3.84	3.716	5.789	6.205	5.684	6.668	5.247	5.914	4.169
899.pdb	5.023	-1112.732	-2018.952	-993.659	3.962	4.058	4.811	5.135	3.682	3.648	3.605	4.031	3.784	4.044	4.208	4.583	3.457	3.513	3.554	3.768	4.126	4.408	4.103	4.358	3.52	3.55	3.597	3.728	4.006	4.212	3.989	4.174	3.395	3.635	3.9	4.08	3.983	4.151	3.837	4.015	3.556	3.691	3.967	4.083	4.02	4.112	3.898	3.998	3.624
900.pdb	4.698	-1074.255	-1984.448	-989.546	3.826	3.64	3.916	3.955	3.525	3.7	3.851	4.208	3.838	3.924	3.883	4.081	3.406	3.424	3.671	3.962	3.864	3.934	3.787	3.912	3.507	3.532	3.623	3.875	3.825	3.888	3.768	3.871	3.735	3.52	3.696	3.895	3.779	3.825	3.672	3.726	3.847	3.606	3.737	3.874	3.865	3.846	3.776	3.763	3.844
901.pdb	6.617	-1148.407	-1969.77	-995.514	3.852	3.795	3.934	3.845	3.315	3.531	3.741	3.346	3.797	3.571	3.837	3.596	3.428	3.463	3.861	3.77	3.842	3.662	3.909	3.636	3.937	3.98	3.679	3.691	4.121	4	4.171	3.981	3.866	3.87	3.743	3.729	4.107	3.944	4.045	3.864	3.861	3.898	4.02	4.128	4.063	3.955	4.011	3.888	3.86
902.pdb	9.145	-883.446	-1866.84	-793.648	3.937	3.602	5.224	5.228	3.72	4.2	6.812	4.398	5.374	4	6.018	4.813	5.551	5.152	5.444	4.079	5.324	4.409	5.906	5.321	5.066	4.714	4.869	4.12	5.018	4.266	5.454	4.95	4.631	4.359	4.958	4.397	5.151	4.68	5.839	5.181	4.481	4.267	4.579	4.215	4.939	4.55	5.513	4.967	4.391
903.pdb	4.494	-1140.086	-2046.864	-1071.026	3.812	3.629	4.338	4.27	3.397	3.6	3.231	3.332	3.522	3.481	3.785	3.801	3.425	3.552	3.775	4.184	3.794	3.744	3.771	3.763	3.559	3.631	3.649	3.989	3.802	3.755	3.785	3.77	3.754	3.447	3.821	4.059	3.79	3.742	3.718	3.717	3.76	3.522	3.915	4.209	3.79	3.755	3.73	3.734	3.769
904.pdb	6.051	-1096.109	-1992.354	-960.933	3.919	3.887	4.489	4.539	3.93	3.765	3.401	3.228	3.66	3.557	3.945	3.883	4.128	3.99	3.496	3.589	3.936	3.885	4.042	3.967	4.377	4.267	3.64	3.648	4.171	4.119	4.251	4.181	4.268	4.282	3.852	3.871	4.184	4.122	4.266	4.187	4.402	4.285	3.714	3.902	4.31	4.151	4.378	4.206	4.321
905.pdb	5.686	-1130.727	-2027.734	-1036.238	4.002	4.16	5.302	5.557	3.904	3.834	3.129	3.564	3.566	3.862	4.216	4.561	3.961	3.891	3.354	3.709	4.145	4.427	4.386	4.524	3.94	3.91	3.537	3.751	4.083	4.308	4.264	4.38	3.939	4.282	3.978	4.202	4.211	4.336	4.214	4.294	4.012	4.233	3.93	4.027	4.227	4.286	4.229	4.251	4.01
906.pdb	5.888	-1039.447	-1970.381	-967.521	4.17	4.52	5.875	6.582	4.083	4.424	5.436	6.687	4.803	5.604	5.656	6.634	4.345	4.395	4.419	4.878	5.16	5.93	5.134	5.852	4.498	4.5	4.307	4.727	5.071	5.625	5.052	5.567	4.68	4.659	4.699	5.191	4.875	5.358	4.963	5.327	4.81	4.702	5.08	5.455	4.951	5.277	5.024	5.251	4.703
907.pdb	8.745	-922.088	-1885.469	-822.094	5.162	6.02	6.151	6.467	3.546	3.65	12.171	12.287	8.667	9.154	9.161	9.377	3.458	3.558	8.689	9.083	7.828	8.258	8.177	8.431	3.519	3.624	6.975	7.272	6.782	7.133	7.043	7.263	3.611	3.515	6.769	7.071	6.667	7.014	6.308	6.503	4.006	3.783	6.156	6.288	6.487	6.654	6.188	6.229	4.198
908.pdb	5.511	-1100.679	-2041.222	-1038.594	3.943	4.156	4.808	5.065	3.52	3.599	4.754	3.872	4.349	4.014	4.781	4.469	3.446	3.589	4.782	4.813	4.502	4.365	4.589	4.475	3.522	3.615	4.361	4.408	4.295	4.191	4.36	4.274	3.726	3.445	4.473	4.572	4.277	4.25	4.162	4.135	3.852	3.558	4.407	4.431	4.29	4.211	4.194	4.114	3.867
909.pdb	5.869	-1049.775	-1944.482	-940.041	3.726	3.622	3.605	3.678	3.261	3.44	3.408	3.676	3.567	3.649	3.506	3.677	3.429	3.558	3.42	3.493	3.58	3.659	3.559	3.581	3.479	3.561	3.367	3.476	3.579	3.636	3.564	3.577	3.506	3.544	3.427	3.526	3.596	3.586	3.57	3.597	3.636	3.625	3.663	3.765	3.69	3.647	3.668	3.656	3.651
910.pdb	4.9	-1033.821	-1963.337	-952.43	3.912	3.687	4.194	4.087	3.516	3.579	4.375	5.201	4.143	4.444	4.284	4.644	3.512	3.668	3.907	4.341	4.16	4.325	4.083	4.237	3.622	3.765	3.777	4.087	4.081	4.233	4.023	4.167	3.732	3.697	3.881	4.087	4	4.071	3.92	4.085	3.885	3.805	3.867	3.981	4.083	4.099	4.016	4.11	3.89
911.pdb	4.952	-1119.608	-2040.346	-1045.821	3.918	4.088	4.567	4.575	3.852	3.855	3.576	3.652	3.747	3.87	4.072	4.113	3.609	3.889	4.599	4.62	4.021	4.105	4.178	4.18	3.633	3.842	4.35	4.365	3.935	4.016	4.054	4.072	3.77	3.552	4.404	4.418	4.026	4.075	3.916	4.042	3.805	3.61	4.163	4.166	4.013	4.036	3.921	4.008	3.824
912.pdb	5.705	-1089.764	-2039.989	-1011.655	3.86	3.632	3.775	3.647	4.355	4.218	3.263	3.18	3.561	3.406	3.519	3.413	3.968	4.099	3.607	3.96	3.633	3.486	3.568	3.484	3.894	3.969	3.856	4.046	3.661	3.542	3.613	3.541	4.005	3.734	3.836	3.946	3.662	3.559	3.606	3.628	4.063	3.779	3.928	3.921	3.768	3.626	3.721	3.683	4.029
913.pdb	9.028	-963.082	-1917.802	-893.459	6.028	7.182	7.778	8.836	5.197	4.371	5.033	4.593	5.531	5.887	6.406	6.714	5.898	4.762	6.591	6.086	6.28	6.87	7.057	7.459	5.133	4.425	6.127	5.514	5.61	6.091	6.193	6.532	4.897	4.569	6.54	6.344	6.16	6.662	6.274	6.256	4.822	4.464	6.312	6.048	5.887	6.226	5.982	5.887	5.023
914.pdb	2.698	-1106.964	-2051.092	-1007.187	3.613	3.651	3.639	3.563	3.892	3.728	3.561	3.477	3.587	3.564	3.6	3.52	3.771	3.716	3.59	3.379	3.604	3.564	3.658	3.491	3.763	3.692	3.691	3.495	3.64	3.584	3.68	3.53	3.636	3.652	3.678	3.512	3.667	3.554	3.674	3.564	3.685	3.685	3.845	3.708	3.703	3.597	3.709	3.606	3.673
915.pdb	4.847	-1096.998	-2026.171	-1040.972	3.946	3.846	4.178	4.607	4.78	4.593	3.046	3.469	3.496	3.658	3.612	4.038	4.161	3.989	3.256	3.457	3.724	3.974	3.671	3.9	4.016	3.963	3.764	3.836	3.724	3.959	3.684	3.903	3.862	3.832	3.868	4.029	3.736	3.892	3.656	3.799	3.939	3.857	3.946	3.955	3.822	3.903	3.754	3.826	3.94
916.pdb	5.621	-1112.804	-2035.294	-1027.806	3.786	3.643	4.292	4.157	4.555	4.61	4.266	3.555	4.026	3.599	4.279	3.856	4.349	4.332	4.58	4.786	4.115	3.785	4.073	3.864	4.261	4.213	4.572	4.728	4.108	3.833	4.077	3.892	4.141	3.925	4.502	4.585	4.019	3.842	4.09	3.925	4.075	3.926	4.509	4.624	3.984	3.857	4.044	3.925	4.027
917.pdb	8.427	-802.683	-1807.713	-709.943	4.183	4.498	5.91	6.039	4.716	4.115	7.852	8.033	6.018	6.266	6.881	7.036	4.37	4.02	5.787	6.253	5.982	6.19	6.162	6.243	4.583	4.205	5.43	5.54	5.739	5.786	5.874	5.826	4.256	3.998	5.55	5.665	5.536	5.56	5.504	5.446	4.584	4.232	5.255	5.167	5.596	5.494	5.569	5.399	4.517
918.pdb	4.012	-1081.258	-2008.992	-971.869	3.627	3.554	3.647	4.05	3.706	3.639	3.058	3.364	3.343	3.459	3.353	3.707	3.698	3.676	3.387	3.615	3.444	3.656	3.506	3.642	3.971	3.879	3.493	3.623	3.712	3.813	3.759	3.802	3.949	4.07	3.532	3.73	3.733	3.753	3.745	3.785	4.021	4.064	3.476	3.684	3.828	3.8	3.839	3.827	3.955
919.pdb	4.978	-1104.718	-1988.951	-1008.323	3.933	3.777	4.3	4.557	3.49	3.604	4.75	5.478	4.341	4.628	4.525	5.018	3.462	3.525	4.116	4.422	4.327	4.604	4.232	4.565	3.563	3.604	3.907	4.149	4.187	4.394	4.115	4.364	3.727	3.548	4.005	4.251	4.079	4.247	3.979	4.181	3.889	3.663	4.022	4.184	4.155	4.227	4.072	4.171	3.897
920.pdb	10.722	-1022.204	-1854.143	-865.797	4.933	4.872	7.197	6.744	8.928	8.147	14.104	15.287	9.519	10.08	10.651	11.015	59.014	46.673	8.829	9.297	8.745	8.968	8.581	8.998	41.057	32.613	8.862	8.914	7.844	7.849	7.721	7.872	41.799	40.067	8.446	8.371	7.164	7.272	27.997	23.337	34.292	32.875	7.72	7.602	6.68	6.745	24.042	20.132	29.399
921.pdb	4.734	-1056.336	-1974.385	-962.333	3.915	3.658	4.015	4.019	3.785	3.778	3.039	3.461	3.477	3.559	3.527	3.74	3.577	3.495	3.284	3.538	3.656	3.713	3.565	3.663	3.591	3.545	3.451	3.618	3.647	3.696	3.578	3.658	3.719	3.511	3.592	3.718	3.646	3.658	3.537	3.569	3.783	3.574	3.692	3.749	3.711	3.686	3.62	3.612	3.805
922.pdb	5.649	-1057.641	-1957.879	-967.048	3.71	3.676	3.699	3.647	3.807	3.876	3.907	4.361	3.809	4.019	3.803	4.004	4.218	4.074	4.405	5.014	3.772	3.895	3.761	3.802	4.062	3.976	4.205	4.634	3.767	3.866	3.758	3.796	4.093	3.796	4.079	4.387	3.749	3.772	3.932	3.892	4.153	3.833	4.028	4.204	3.856	3.807	4.009	3.906	4.079
923.pdb	19.772	-1023.673	-1869.693	-775.532	42.514	39.043	55.87	49.347	4.244	4.289	5.979	6.295	24.247	22.669	30.924	27.821	84.84	69.674	29.539	26.207	34.788	31.561	37.199	35.805	57.795	47.673	21.108	18.901	27.017	24.588	28.825	27.771	108.869	105.076	29.798	26.513	31.563	30.025	56.147	49.229	87.881	84.843	24.48	21.923	26.958	25.673	47.445	41.676	80.32
924.pdb	8.136	-722.263	-1805.698	-630.312	4.043	4.45	5.192	5.68	3.617	3.524	8.555	7.904	6.299	6.177	6.873	6.792	3.456	3.453	6.044	5.884	5.93	6.011	6.022	5.945	3.505	3.487	5.235	5.098	5.348	5.397	5.417	5.347	3.72	3.461	5.224	5.243	5.142	5.168	4.992	4.954	4.051	3.738	4.948	4.9	5.181	5.114	5.056	4.936	4.05
925.pdb	10.742	-880.919	-1880.749	-789.966	12.273	15.781	16.065	18.243	3.516	3.621	11.017	12.123	11.645	13.952	13.541	15.183	7.158	5.379	14.802	14.892	13.118	15.382	13.455	15.897	5.971	4.789	11.04	11.135	10.738	12.439	10.99	12.825	5.454	4.482	12.296	12.912	11.247	13.416	10.952	11.687	5.467	4.541	10.648	10.935	10.292	11.976	10.047	10.536	6.601
926.pdb	9.057	-900.93	-1843.948	-807.834	3.773	3.645	3.815	3.797	3.844	3.849	3.151	3.45	3.462	3.548	3.483	3.624	4.051	4.172	5.347	5.851	3.579	3.631	3.546	3.819	3.933	3.984	4.846	5.184	3.609	3.625	3.584	3.766	4.092	4.698	4.588	4.837	3.622	3.742	3.719	3.912	4.035	4.521	4.446	4.562	3.653	3.754	3.734	3.895	3.992
927.pdb	5.789	-1007.205	-1926.624	-896.408	3.926	3.847	5.941	8.315	4.937	4.939	3.63	3.825	3.778	3.836	4.786	6.07	5.023	4.678	3.628	3.532	4.499	5.329	4.406	5.226	4.624	4.417	4.064	4.001	4.331	4.97	4.261	4.894	4.469	4.486	4.533	5.079	4.194	4.684	4.431	4.798	4.462	4.385	4.483	4.926	4.234	4.567	4.431	4.662	4.373
928.pdb	3.925	-1019.039	-1954.875	-941.519	3.79	3.71	3.733	3.632	3.624	4.013	3.858	3.629	3.824	3.67	3.796	3.631	4.721	4.506	3.712	3.707	3.794	3.657	3.815	3.571	4.568	4.301	3.683	3.809	3.911	3.715	3.927	3.651	4.274	4.081	3.695	3.765	3.899	3.662	4.305	3.92	4.227	4.035	3.557	3.669	3.922	3.694	4.26	3.909	4.154
929.pdb	7.557	-944.389	-1883.151	-824.213	4.449	4.107	3.773	3.634	3.95	3.594	3.935	3.463	4.192	3.785	3.854	3.549	3.689	3.635	5.685	5.186	4.052	3.735	6.876	6.444	4.138	4.041	5.107	4.655	4.298	4.015	6.416	6.046	3.882	3.921	4.773	4.4	6.022	5.658	5.818	5.572	3.959	3.989	4.775	4.706	5.729	5.426	5.559	5.354	4.041
930.pdb	4.738	-1154.343	-2074.761	-1074.263	3.887	3.632	3.976	3.951	3.871	3.68	3.421	3.44	3.654	3.536	3.699	3.695	3.51	3.431	3.462	3.481	3.762	3.674	3.671	3.62	3.597	3.596	3.598	3.547	3.764	3.737	3.696	3.697	3.607	3.479	3.692	3.648	3.734	3.684	3.587	3.594	3.749	3.574	3.77	3.624	3.832	3.729	3.709	3.654	3.772
931.pdb	5.159	-1117.643	-2074.654	-1021.884	3.868	3.719	4.171	4.096	3.613	3.498	3.642	4.302	3.755	4.011	3.907	4.199	3.485	3.467	3.979	4.71	3.894	4.039	3.961	4.191	3.58	3.592	3.857	4.306	3.863	3.99	3.913	4.103	3.739	3.454	3.936	4.254	3.904	4.026	3.802	3.97	3.834	3.574	3.979	4.088	3.956	4.031	3.871	3.984	3.839
932.pdb	4.837	-1102.473	-2003.356	-1006.079	3.662	3.699	3.523	3.53	3.801	3.731	4.313	4.695	3.988	4.197	3.918	4.112	3.742	3.622	3.916	4.164	3.833	3.974	3.874	3.866	3.822	3.712	3.878	4.02	3.87	3.954	3.901	3.873	3.818	3.621	3.789	3.897	3.853	3.838	3.857	3.8	3.965	3.703	3.836	3.844	3.971	3.87	3.974	3.839	3.915
933.pdb	4.746	-1052.127	-1982.111	-986.23	3.791	3.75	3.485	3.488	3.564	3.789	3.015	3.336	3.403	3.543	3.25	3.412	3.546	3.629	3.28	3.422	3.43	3.525	3.456	3.412	3.563	3.651	3.375	3.544	3.472	3.567	3.491	3.483	3.499	3.654	3.402	3.53	3.551	3.536	3.499	3.48	3.572	3.685	3.702	3.78	3.603	3.581	3.559	3.534	3.608
934.pdb	4.254	-1102.493	-1972.057	-1011.49	3.682	3.686	3.484	3.498	3.78	4.09	3.152	3.377	3.417	3.531	3.318	3.438	3.84	3.946	3.353	3.491	3.44	3.52	3.475	3.438	3.755	3.859	3.496	3.691	3.476	3.562	3.502	3.5	3.638	3.742	3.493	3.643	3.538	3.537	3.582	3.56	3.676	3.755	3.769	3.848	3.586	3.582	3.622	3.601	3.677
935.pdb	5.07	-1138.663	-2035.305	-1017.271	3.879	3.723	4.463	4.454	3.704	3.719	3.817	3.89	3.848	3.807	4.14	4.172	3.434	3.507	3.702	3.943	4.053	4.022	4.04	4.109	3.602	3.614	3.703	3.868	4.024	3.974	4.015	4.039	3.774	3.519	3.893	4.015	3.988	3.976	3.844	3.89	3.901	3.607	3.848	3.875	4.057	3.973	3.938	3.902	3.897
936.pdb	5.129	-1074.734	-1912.162	-960.921	3.9	3.676	4.03	3.869	3.864	3.778	2.981	3.426	3.441	3.551	3.505	3.648	3.825	3.685	3.253	3.599	3.637	3.657	3.565	3.663	3.733	3.654	3.457	3.659	3.615	3.641	3.562	3.645	3.689	3.582	3.6	3.711	3.629	3.651	3.606	3.634	3.722	3.626	3.8	3.903	3.667	3.677	3.648	3.663	3.752
937.pdb	6.346	-903.672	-1943.55	-840.262	3.895	3.871	4.159	4.199	4.957	4.861	4.254	3.524	4.074	3.697	4.207	3.861	4.362	4.234	3.959	3.397	4.103	3.864	4.039	3.786	4.201	4.222	4.292	3.885	4.047	3.948	3.998	3.888	4.12	4.237	4.259	3.963	3.978	3.885	3.952	3.832	4.209	4.204	4.263	3.999	4.076	3.917	4.054	3.873	4.157
938.pdb	6.955	-909.389	-1931.279	-843.042	3.941	3.97	4.182	4.225	4.695	4.251	3.925	4.24	3.933	4.105	4.053	4.233	3.982	3.803	3.724	3.92	4.016	4.145	3.904	4.018	3.9	3.782	4.048	4.03	3.946	4.044	3.862	3.948	3.77	3.7	4.081	4.079	3.878	3.953	3.743	3.83	3.798	3.738	4.559	4.281	3.883	3.942	3.771	3.84	3.822
939.pdb	4.389	-900.594	-1912.673	-861.709	4.067	3.813	3.809	3.694	3.834	3.637	3.725	3.387	3.896	3.6	3.767	3.541	3.652	3.736	3.861	3.243	3.867	3.632	3.888	3.864	3.622	3.69	3.852	3.374	3.791	3.623	3.807	3.797	3.568	3.642	3.841	3.454	3.859	3.8	3.739	3.805	3.63	3.689	3.734	3.426	3.862	3.813	3.762	3.817	3.703
940.pdb	7.713	-1146.695	-2003.7	-1000.728	4.513	5.748	6.287	7.289	3.326	3.562	3.156	3.423	3.834	4.586	4.721	5.356	3.494	3.374	3.335	3.457	4.652	5.487	4.915	5.311	3.646	3.627	3.332	3.492	4.476	5.148	4.674	5.016	3.603	3.83	4.071	4.441	4.642	5.163	4.471	4.65	3.653	3.826	4.119	4.534	4.51	4.937	4.369	4.51	3.797
941.pdb	5.743	-1095.637	-1991.009	-1012.61	4.831	5.376	6.053	6.345	3.575	3.648	3.362	3.678	4.097	4.527	4.708	5.012	3.485	3.483	4.955	5.229	4.749	5.133	5.189	5.415	3.508	3.512	4.495	4.702	4.45	4.742	4.781	4.954	3.659	3.486	4.885	5.113	4.791	5.038	4.503	4.627	3.739	3.56	4.771	4.956	4.669	4.841	4.429	4.498	3.921
942.pdb	9.108	-1054.883	-1949.617	-903.624	4.016	3.878	4.006	3.785	4.934	4.582	3.196	3.28	3.606	3.579	3.601	3.533	6.441	6.398	5.787	5.806	3.739	3.648	3.815	3.953	5.483	5.542	5.503	5.398	3.696	3.693	3.753	3.922	5.124	5.109	5.129	4.995	3.806	3.913	4.592	4.781	4.87	4.849	5.001	4.874	3.814	3.896	4.469	4.619	4.727
943.pdb	9.084	-1110.977	-1992.539	-959.759	3.993	3.842	3.765	3.635	4.496	5.318	3.161	3.377	3.577	3.609	3.463	3.506	6.154	6.6	5.47	5.835	3.639	3.618	3.717	3.925	5.378	5.7	5.145	5.663	3.686	3.688	3.744	3.919	5.027	5.231	4.8	5.156	3.794	3.903	4.558	4.711	4.822	4.948	4.674	5.016	3.828	3.888	4.465	4.562	4.684
944.pdb	5.59	-1080.609	-1962.287	-999.135	3.645	3.654	3.498	3.541	3.409	3.714	4.214	3.643	3.93	3.648	3.856	3.592	4.008	3.962	3.926	3.768	3.786	3.613	3.827	3.532	3.871	3.873	3.754	3.75	3.739	3.633	3.77	3.573	3.771	3.741	3.69	3.698	3.745	3.589	3.937	3.7	3.775	3.76	3.925	3.95	3.752	3.63	3.913	3.723	3.753
945.pdb	5.225	-1061.213	-1989.335	-970.971	3.91	3.793	4.138	4.258	3.612	3.626	5.01	5.396	4.46	4.594	4.574	4.827	3.448	3.44	4.269	4.609	4.353	4.482	4.29	4.488	3.78	3.729	4.05	4.281	4.376	4.438	4.329	4.443	3.74	3.644	4.072	4.276	4.245	4.313	4.12	4.205	3.973	3.774	3.993	4.096	4.355	4.309	4.251	4.22	3.963
946.pdb	6.771	-1059.511	-1991.039	-950.392	4.25	4.624	4.724	4.741	4.742	3.843	4.014	4.769	4.132	4.697	4.369	4.755	4.512	3.966	6.728	6.843	4.329	4.711	4.715	4.985	4.22	3.852	6.066	5.843	4.156	4.44	4.445	4.646	4.189	3.68	5.73	5.568	4.406	4.641	4.413	4.534	4.143	3.709	5.632	5.483	4.331	4.505	4.336	4.416	4.16
947.pdb	5.082	-1130.552	-2097.894	-1041.208	3.827	3.621	3.841	3.67	3.504	3.515	3.502	3.603	3.665	3.612	3.672	3.637	3.416	3.513	3.828	4.165	3.723	3.631	3.679	3.641	3.476	3.555	3.72	3.948	3.692	3.633	3.658	3.64	3.681	3.44	3.75	3.879	3.692	3.636	3.592	3.615	3.767	3.537	3.823	3.804	3.762	3.685	3.679	3.666	3.777
948.pdb	13.736	-1062.885	-1909.261	-880.115	4.85	5.743	3.601	3.877	4.238	3.98	7.787	5.519	6.318	5.631	5.694	4.698	17.835	12.284	6.203	6.002	5.412	5.046	5.384	4.521	13.104	9.399	5.548	5.328	4.969	4.692	4.948	4.298	20.263	22.408	5.061	4.966	4.929	4.587	10.245	7.556	16.983	18.692	4.859	4.975	4.752	4.461	9.182	6.935	14.961
949.pdb	7.745	-1072.774	-1911.367	-925.596	4.938	5.453	6.203	6.478	4.807	4.636	4.59	5.885	4.764	5.669	5.396	6.181	6.686	5.617	5.4	6.47	5.243	5.939	5.702	6.359	5.797	5.082	5.203	5.859	4.937	5.457	5.281	5.772	5.374	4.88	5.453	6.013	5.213	5.708	5.938	5.937	5.275	4.732	5.19	5.504	5.157	5.447	5.762	5.638	5.219
950.pdb	5.519	-990.223	-1990.295	-892.061	3.723	3.609	3.495	3.466	4.99	4.476	2.942	3.291	3.332	3.45	3.218	3.378	4.348	4.133	3.469	3.891	3.386	3.455	3.382	3.449	4.25	4.13	3.976	4.086	3.553	3.622	3.549	3.617	3.938	3.949	3.856	3.931	3.584	3.616	3.581	3.652	4.006	3.947	3.947	3.861	3.7	3.669	3.697	3.7	3.959
951.pdb	5.761	-971.377	-2000.993	-896.584	3.863	3.648	3.869	3.765	3.846	3.613	3.918	3.108	3.89	3.378	3.893	3.436	3.638	3.577	3.996	3.957	3.883	3.507	3.821	3.469	3.609	3.577	3.946	3.842	3.8	3.524	3.754	3.496	3.781	3.405	3.927	3.823	3.776	3.526	3.689	3.505	3.815	3.488	4.05	3.942	3.805	3.575	3.732	3.557	3.823
952.pdb	5.118	-1063.307	-2017.515	-946.139	3.806	3.705	4.228	4.162	3.584	3.612	3.669	4.035	3.737	3.87	3.948	4.098	3.518	3.637	4.139	4.63	3.901	3.967	3.924	4.04	3.524	3.611	3.954	4.291	3.81	3.865	3.827	3.919	3.733	3.455	4.022	4.258	3.822	3.877	3.752	3.868	3.8	3.539	3.938	4.101	3.863	3.876	3.804	3.869	3.801
953.pdb	4.893	-1078.898	-2043.753	-1007.183	3.765	3.637	3.78	3.947	3.575	3.657	3.49	3.529	3.628	3.583	3.635	3.738	3.503	3.538	3.501	3.6	3.678	3.704	3.642	3.612	3.694	3.665	3.525	3.619	3.778	3.758	3.751	3.689	3.618	3.588	3.589	3.701	3.754	3.678	3.687	3.635	3.778	3.677	3.567	3.626	3.865	3.738	3.809	3.702	3.776
954.pdb	5.483	-1096.311	-2074.545	-1054.602	3.805	3.646	3.967	3.81	3.963	3.727	3.526	3.494	3.665	3.57	3.746	3.652	3.604	3.605	3.761	4.017	3.766	3.65	3.727	3.654	3.618	3.624	3.828	3.92	3.736	3.653	3.706	3.656	3.787	3.449	3.863	3.893	3.726	3.654	3.614	3.621	3.884	3.537	3.924	3.829	3.817	3.692	3.723	3.665	3.871
955.pdb	6.921	-1044.391	-1994.424	-913.781	3.957	4.265	3.511	3.603	3.657	3.733	4.904	5.147	4.431	4.706	4.208	4.375	4.927	4.361	6.727	6.349	4.124	4.339	4.065	4.071	4.879	4.278	5.703	5.477	4.289	4.282	4.245	4.082	6.79	6.481	5.155	5.009	4.187	4.118	4.635	4.263	6.277	6.012	4.763	4.738	4.194	4.122	4.567	4.243	5.891
956.pdb	4.556	-1089.141	-2029.648	-1016.1	3.645	3.622	3.557	3.603	3.691	3.704	3.679	3.543	3.662	3.582	3.618	3.573	3.621	3.773	3.589	3.46	3.627	3.589	3.668	3.493	3.661	3.746	3.623	3.541	3.656	3.615	3.687	3.543	3.749	3.805	3.606	3.557	3.678	3.559	3.659	3.603	3.851	3.831	3.669	3.551	3.775	3.621	3.759	3.658	3.816
957.pdb	4.992	-1070.16	-1995.583	-968.301	3.863	3.706	4.251	4.538	3.412	3.573	4.102	4.597	3.983	4.151	4.177	4.568	3.705	3.697	3.86	4.262	4.072	4.28	4.053	4.315	3.7	3.691	3.71	4.032	3.977	4.13	3.963	4.156	3.552	3.663	3.845	4.159	3.943	4.066	3.97	4.089	3.709	3.724	3.748	3.983	4.009	4.049	4.031	4.068	3.735
958.pdb	5.368	-1148.166	-2034.348	-1059.739	3.92	3.661	3.998	3.924	4.216	3.776	2.953	3.322	3.436	3.491	3.476	3.623	3.99	3.855	3.255	3.428	3.624	3.636	3.567	3.648	3.908	3.809	3.575	3.544	3.654	3.656	3.611	3.665	3.763	4.074	3.681	3.639	3.673	3.664	3.641	3.719	3.839	4.04	3.768	3.615	3.751	3.704	3.725	3.75	3.852
959.pdb	5.236	-1092.774	-2029.692	-1027.173	3.819	3.804	3.936	3.711	3.574	3.497	3.563	3.422	3.691	3.613	3.749	3.566	3.438	3.536	4.188	4.17	3.772	3.646	3.891	3.764	3.535	3.589	3.983	3.946	3.762	3.658	3.851	3.747	3.735	3.427	3.971	3.887	3.844	3.758	3.741	3.713	3.833	3.527	3.941	3.752	3.907	3.786	3.821	3.748	3.83
960.pdb	4.927	-1049.466	-1944.562	-962.508	3.619	3.646	3.545	3.614	3.878	3.942	3.483	3.483	3.551	3.564	3.514	3.549	4.063	3.958	4.366	4.447	3.549	3.581	3.47	3.701	3.906	3.829	4.203	4.278	3.559	3.579	3.5	3.669	4.09	4.751	4.039	4.112	3.524	3.664	3.65	3.73	4.058	4.571	4.092	4.136	3.592	3.696	3.697	3.75	3.985
961.pdb	9.941	-1040.646	-1899.361	-945.931	10.947	12.906	12.789	14.016	3.531	3.615	3.771	3.992	7.359	8.449	8.28	9.004	3.621	3.461	4.76	4.57	9.169	10.305	9.462	10.346	3.798	3.777	4.35	4.252	7.914	8.83	8.134	8.862	3.805	3.7	6.46	6.693	8.696	9.67	7.25	7.751	3.826	3.728	6.243	6.481	7.899	8.698	6.693	7.099	5.013
962.pdb	8.852	-904.626	-1804.657	-700.308	4.658	4.676	5.272	4.855	4.426	3.544	3.361	3.433	4.01	4.054	4.317	4.144	7.654	5.453	6.168	6.333	4.43	4.321	4.974	4.996	6.304	4.897	5.587	5.403	4.224	4.187	4.631	4.693	5.832	4.95	5.509	5.266	4.636	4.69	5.881	5.227	5.535	4.735	5.18	4.848	4.587	4.554	5.625	5.002	5.388
963.pdb	7.515	-1046.341	-1922.46	-937.613	6.113	8.025	7.403	8.75	4.507	3.612	4.883	4.87	5.498	6.447	6.143	6.81	3.945	3.433	4.979	5.271	6.133	7.215	6.813	7.531	3.986	3.631	4.822	4.718	5.617	6.418	6.127	6.655	3.824	3.574	5.467	5.726	6.124	6.929	5.578	5.975	4.045	3.713	5.196	5.255	5.926	6.486	5.47	5.691	4.39
964.pdb	6.771	-1057.056	-1940.421	-940.989	4.331	4.476	5.399	5.252	3.712	3.633	3.852	3.986	4.091	4.231	4.626	4.619	5.492	4.767	4.913	5.397	4.527	4.572	4.875	4.94	5.062	4.526	4.513	4.809	4.446	4.44	4.707	4.716	4.629	4.258	4.735	4.92	4.632	4.668	5.22	4.953	4.622	4.196	4.4	4.585	4.625	4.549	5.116	4.786	4.574
965.pdb	9.162	-1088.535	-1913.186	-964.172	4.305	4.435	4.234	4.254	5.553	3.684	3.682	3.545	3.994	3.99	3.958	3.9	7.169	5.219	3.662	3.438	4.074	4.078	4.333	4.116	5.966	4.677	4.292	3.52	3.945	3.957	4.14	3.986	5.903	5.859	4.278	3.703	4.173	4.076	5.069	4.539	5.491	5.447	4.673	3.943	4.118	4.029	4.865	4.416	5.293
966.pdb	5.093	-1040.739	-2005.553	-938.136	3.694	3.629	3.718	3.735	3.653	3.569	3.417	3.547	3.556	3.588	3.568	3.641	3.434	3.378	3.465	3.528	3.61	3.637	3.62	3.541	3.497	3.472	3.527	3.542	3.613	3.643	3.621	3.571	3.563	3.405	3.575	3.59	3.635	3.583	3.54	3.494	3.684	3.51	3.556	3.509	3.724	3.64	3.644	3.566	3.685
967.pdb	5.027	-1106.204	-2065.281	-1038.42	3.865	3.665	4.466	4.449	3.658	3.727	2.972	3.369	3.418	3.517	3.719	3.909	3.713	3.861	3.284	3.339	3.768	3.828	3.712	3.778	3.753	3.8	3.408	3.468	3.784	3.791	3.742	3.753	3.647	4.086	3.673	3.713	3.767	3.736	3.747	3.801	3.739	4.046	3.763	3.709	3.824	3.761	3.807	3.815	3.76
968.pdb	5.957	-969.67	-1967.545	-890.316	3.658	3.687	3.485	3.54	3.462	3.64	4.26	3.643	3.959	3.665	3.872	3.592	3.88	3.804	4.398	4.235	3.801	3.623	3.852	3.54	3.784	3.777	4.086	4.037	3.748	3.648	3.787	3.586	3.705	3.771	3.936	3.913	3.761	3.606	3.889	3.662	3.722	3.784	4.175	4.174	3.766	3.645	3.873	3.692	3.712
969.pdb	8.852	-767.88	-1814.123	-685.797	3.954	3.635	20.319	17.536	3.826	3.767	19.437	17.356	11.696	10.496	19.878	17.446	15.024	10.749	16.147	16.874	14.57	12.842	15.271	15.351	11.268	8.367	12.04	12.505	11.867	10.533	12.392	12.414	9.813	7.944	14.11	13.763	10.705	10.658	15.158	13.478	8.649	7.135	12.339	11.906	9.586	9.532	13.297	11.881	7.867
970.pdb	5.34	-1071.267	-1970.095	-985.441	3.852	3.817	4.561	4.373	3.761	3.872	3.583	4.084	3.718	3.95	4.072	4.229	3.713	3.62	4.62	5.079	3.999	4.091	4.161	4.424	3.658	3.606	4.333	4.677	3.886	3.963	4.008	4.212	3.825	3.624	4.39	4.601	3.977	4.133	3.939	4.043	3.881	3.668	4.374	4.478	3.998	4.085	3.967	4.01	3.876
971.pdb	6.763	-1070.694	-1959.671	-961.013	6.033	7.793	8.278	10.235	3.594	3.732	5.447	5.711	5.74	6.752	6.863	7.973	3.497	3.532	4.476	4.653	6.586	7.913	6.667	7.445	3.714	3.671	4.182	4.346	5.976	6.922	6.037	6.571	3.696	3.573	5.206	5.818	6.036	6.815	5.51	5.923	3.954	3.739	4.829	5.347	5.862	6.413	5.423	5.669	4.301
972.pdb	9.884	-817.804	-1827.618	-723.139	5.429	6.955	6.442	6.542	5.147	6.577	8.237	7.662	6.833	7.308	7.34	7.102	4.306	5.263	5.949	5.833	6.703	7.053	6.772	6.753	4.174	4.811	5.682	6.081	6.005	6.267	6.056	6.042	4.159	4.45	5.872	6.196	5.931	6.224	5.538	5.623	4.132	4.333	6.137	6.586	5.613	5.831	5.286	5.33	4.348
973.pdb	7.816	-1060.66	-1936.59	-946.204	3.881	4.133	4.222	4.402	3.632	3.64	5.986	8.343	4.933	6.238	5.104	6.372	3.709	3.924	5.587	7.116	4.696	5.626	4.779	5.733	3.936	4.276	4.936	5.957	4.62	5.464	4.682	5.545	4.164	4.682	4.757	5.568	4.522	5.262	4.503	5.277	4.398	4.706	4.409	5.128	4.658	5.186	4.642	5.199	4.312
974.pdb	9.327	-875.357	-1869.358	-747.894	7.653	10.98	7.321	10.556	4.234	4.518	15.244	21.849	11.449	16.415	11.283	16.203	3.87	3.888	11.79	14.776	10.073	14.462	10.18	13.908	3.901	3.959	9.271	11.357	8.546	11.872	8.626	11.456	5.628	7.492	8.784	11.157	8.432	11.361	7.602	9.817	5.648	7.079	7.644	9.611	7.981	10.373	7.29	9.086	5.982
975.pdb	7.728	-1021.61	-1962.877	-884.023	3.765	3.663	3.507	3.479	4.598	3.54	3.651	3.961	3.708	3.812	3.579	3.72	4.33	3.538	3.615	3.929	3.641	3.701	3.662	3.601	4.11	3.582	3.943	3.8	3.648	3.694	3.664	3.618	4.086	3.63	3.834	3.72	3.684	3.627	3.743	3.602	4.062	3.668	4.045	3.976	3.731	3.659	3.781	3.638	4.013
976.pdb	8.758	-981.545	-1899.78	-880.304	4.01	4.196	4.22	4.095	4.629	3.607	5.392	4.402	4.701	4.299	4.806	4.248	4.316	3.76	4.477	4.077	4.541	4.231	4.943	4.471	4.108	3.749	4.528	3.92	4.328	4.105	4.631	4.285	3.986	4.413	4.451	3.964	4.506	4.267	4.505	4.21	4.162	4.399	4.499	4.006	4.566	4.28	4.565	4.232	4.137
977.pdb	6.424	-961.347	-1920.563	-869.644	4.315	4.287	5.461	5.625	3.769	3.661	3.936	3.521	4.126	3.904	4.699	4.573	5.899	5.162	4.892	4.97	4.571	4.478	4.856	4.735	5.118	4.668	4.518	4.533	4.317	4.279	4.531	4.472	4.756	4.449	4.754	4.806	4.488	4.435	5.231	4.91	4.56	4.345	4.558	4.51	4.37	4.35	4.989	4.746	4.519
978.pdb	7.943	-999.245	-1852.021	-848.284	4.729	4.822	5.513	5.501	4.318	4.04	3.734	3.627	4.232	4.224	4.623	4.564	7.143	5.539	3.695	3.724	4.659	4.65	4.797	4.679	5.958	4.92	3.902	3.829	4.391	4.408	4.495	4.43	6.03	5.518	4.305	4.247	4.542	4.509	5.589	4.952	5.587	5.183	4.395	4.38	4.42	4.398	5.293	4.767	5.444
979.pdb	3.958	-1113.098	-2066.193	-1072.332	3.738	3.683	3.507	3.517	4.145	4.033	3.492	3.421	3.615	3.552	3.499	3.469	3.958	3.938	3.524	3.573	3.579	3.54	3.603	3.45	3.88	3.851	3.731	3.726	3.615	3.574	3.633	3.507	3.768	3.753	3.675	3.674	3.654	3.542	3.661	3.574	3.8	3.762	3.798	3.743	3.7	3.585	3.706	3.612	3.79
980.pdb	6.775	-992.846	-1962.552	-944.582	4.494	5.069	5.687	5.822	5.063	4.656	4.762	4.431	4.628	4.75	5.224	5.126	4.367	4.088	4.542	4.81	4.981	5.107	5.359	5.361	4.146	3.958	4.715	4.759	4.662	4.755	4.945	4.946	3.866	3.833	4.958	5.025	4.855	4.97	4.69	4.66	4.034	3.881	4.864	4.849	4.83	4.82	4.693	4.562	4.111
981.pdb	8.277	-984.229	-1930.392	-925.665	4.522	4.953	5.516	5.698	3.646	3.551	10.913	13.891	7.718	9.422	8.214	9.795	3.448	3.586	7.581	9.426	6.984	8.181	7.424	8.536	3.849	3.991	6.27	7.467	6.401	7.336	6.731	7.603	4.063	4.153	6.081	7.025	6.29	7.073	6.035	6.806	4.372	4.274	5.487	6.326	6.176	6.687	5.964	6.465	4.397
982.pdb	8.693	-762.823	-1843.104	-667.163	3.613	3.579	3.489	3.5	7.508	6.758	3.344	3.372	3.479	3.475	3.417	3.436	8.579	6.939	5.345	5.126	3.482	3.483	3.627	3.639	7.271	6.13	6.066	5.67	3.775	3.741	3.884	3.857	6.833	8.104	5.422	5.127	3.83	3.801	5.037	4.51	6.397	7.326	5.791	5.314	3.967	3.87	4.973	4.46	5.933
983.pdb	6.508	-1059.963	-1911.912	-863.073	3.875	3.814	4.01	4.143	5.181	4.853	3.159	3.382	3.517	3.598	3.585	3.762	6.45	5.528	3.357	3.586	3.681	3.78	3.694	3.698	5.515	4.944	3.965	4.008	3.673	3.778	3.682	3.717	5.216	5.056	3.976	4.042	3.721	3.736	4.489	4.215	4.941	4.807	4.194	4.212	3.741	3.749	4.382	4.147	4.764
984.pdb	7.33	-1090.482	-1962.131	-953.959	3.981	3.98	4.545	4.329	3.687	3.595	5.595	7.68	4.788	5.83	5.07	6.005	3.803	3.677	5.803	7.15	4.707	5.33	5.143	5.864	3.913	3.862	5.098	5.965	4.563	5.055	4.89	5.456	3.97	3.693	4.959	5.556	4.708	5.161	4.696	5.117	4.153	3.82	4.56	5.089	4.738	5.022	4.728	4.985	4.124
985.pdb	5.018	-935.665	-1930.351	-818.063	3.687	3.6	4.261	4.564	4.708	4.64	3.442	4.257	3.564	3.929	3.852	4.411	4.122	3.907	4.068	4.001	3.797	4.141	3.832	4.065	3.946	3.813	4.281	4.214	3.746	4.012	3.773	3.955	4.026	3.585	4.276	4.302	3.755	3.884	3.725	3.799	4.04	3.683	4.824	4.485	3.813	3.916	3.788	3.845	3.982
986.pdb	7.339	-1083.497	-1982.812	-980.483	4.358	4.824	5.269	5.359	4.246	3.815	3.058	3.469	3.708	4.146	4.163	4.414	3.974	3.612	3.28	3.436	4.228	4.551	4.316	4.46	3.851	3.641	3.602	3.562	4.072	4.337	4.138	4.269	3.726	3.977	4.019	4.011	4.182	4.38	4.051	4.097	3.768	3.958	4.25	4.21	4.141	4.297	4.032	4.062	3.867
987.pdb	5.318	-1123.079	-2062.343	-1071.644	3.851	3.809	4.355	4.38	3.814	3.708	3.48	3.436	3.666	3.622	3.918	3.908	3.584	3.658	3.962	4.327	3.896	3.875	3.939	4.015	3.572	3.632	3.913	4.121	3.809	3.801	3.841	3.906	3.766	3.467	4.023	4.186	3.843	3.886	3.744	3.846	3.851	3.556	4.085	4.078	3.901	3.891	3.819	3.857	3.851
988.pdb	5.492	-1093.779	-1987.357	-1004.299	4.138	4.149	5.017	5.155	3.586	3.613	5.133	5.584	4.635	4.866	5.075	5.37	3.49	3.476	4.291	4.426	4.763	4.963	4.758	4.977	3.862	3.804	4.056	4.155	4.724	4.837	4.721	4.848	3.718	3.805	4.296	4.405	4.604	4.708	4.455	4.546	3.994	3.932	4.155	4.19	4.686	4.664	4.562	4.529	4.018
989.pdb	5.228	-1070.299	-2021.96	-959.535	3.944	4.129	4.506	4.926	4.187	3.848	3.426	3.245	3.685	3.687	3.966	4.086	3.811	3.601	3.518	3.614	3.959	4.1	3.948	4.023	3.763	3.693	3.741	3.692	3.886	4.044	3.877	3.987	3.653	3.614	3.932	4.001	3.891	4.015	3.789	3.86	3.801	3.683	3.961	3.869	3.975	4.006	3.89	3.877	3.825
990.pdb	6.269	-1084.45	-2014.017	-1001.156	4.789	5.353	6.138	6.636	3.53	3.598	4.318	5.543	4.554	5.448	5.228	6.089	3.588	3.49	5.445	6.194	5.082	5.844	5.407	6.097	3.576	3.536	4.807	5.329	4.699	5.29	4.943	5.48	3.673	3.431	5.139	5.656	4.912	5.454	4.684	5.06	3.786	3.527	4.812	5.252	4.799	5.197	4.609	4.868	3.953
991.pdb	9.917	-833.48	-1835.85	-751.079	9.636	11.845	8.053	8.872	3.341	3.451	8.961	6.471	9.299	9.158	8.507	7.671	3.362	3.408	7.877	6.455	8.883	9.062	8.814	8.574	3.643	3.59	6.365	5.454	7.714	7.785	7.662	7.419	3.86	3.53	6.787	6.308	8.057	8.304	6.806	6.608	3.997	3.666	6.489	6.064	7.472	7.621	6.429	6.208	4.937
992.pdb	5.693	-1112.238	-2023.198	-1036.902	4.166	4.608	4.885	5.214	3.888	3.848	4.111	3.966	4.138	4.287	4.498	4.59	3.622	3.709	4.781	5.118	4.387	4.596	4.6	4.701	3.732	3.775	4.483	4.694	4.278	4.424	4.438	4.503	3.861	3.622	4.584	4.824	4.383	4.524	4.222	4.316	3.996	3.707	4.406	4.529	4.409	4.445	4.274	4.271	4.024
993.pdb	6.57	-993.779	-1939.729	-901.161	3.994	3.884	4.566	4.265	4.648	3.72	4.903	4.36	4.449	4.122	4.735	4.313	4.004	3.57	4.226	3.877	4.488	4.17	4.353	4.112	3.881	3.626	4.366	3.825	4.275	4.062	4.174	4.019	3.811	3.575	4.416	3.935	4.138	3.992	4.011	3.899	3.985	3.69	4.379	3.815	4.228	4.018	4.123	3.94	3.987
994.pdb	7.063	-1118.943	-2017.138	-1041.851	4.81	5.514	6.038	6.479	3.38	3.456	7.161	6.46	5.985	5.987	6.599	6.47	3.669	3.413	7.701	7.394	6.003	6.151	6.581	6.779	3.749	3.571	6.26	6.081	5.479	5.585	5.913	6.056	3.737	3.66	6.205	6.181	5.692	5.947	5.522	5.519	3.981	3.791	5.728	5.683	5.57	5.675	5.428	5.318	4.119
995.pdb	5.558	-1076.437	-1943.959	-980.456	3.932	3.656	4.076	3.919	3.687	3.688	2.957	3.25	3.445	3.453	3.516	3.585	3.542	3.461	3.234	3.254	3.655	3.609	3.581	3.513	3.55	3.54	3.385	3.399	3.633	3.631	3.577	3.559	3.606	3.476	3.558	3.529	3.648	3.578	3.541	3.494	3.659	3.541	3.726	3.764	3.686	3.615	3.596	3.545	3.705
996.pdb	3.394	-933.272	-1892.248	-810.446	3.821	3.73	3.519	3.55	3.78	3.881	10.42	6.93	7.121	5.33	6.969	5.24	4.302	4.192	6.984	5.253	5.92	4.737	5.935	4.618	4.087	3.999	5.916	4.796	5.354	4.456	5.366	4.367	3.862	3.86	5.317	4.484	5.057	4.24	5.258	4.394	3.87	3.857	5.252	4.425	4.865	4.174	5.032	4.303	3.862
997.pdb	6.004	-1098.314	-2011.794	-1014.265	4.551	4.911	6.252	6.755	3.702	3.54	3.905	3.646	4.228	4.279	5.079	5.2	3.724	3.581	3.742	3.702	4.903	5.104	5.091	5.208	3.854	3.716	3.728	3.648	4.705	4.824	4.846	4.902	3.836	4.057	4.359	4.425	4.787	4.904	4.626	4.646	3.994	4.048	4.257	4.196	4.76	4.755	4.626	4.541	4.087
998.pdb	9.506	-977.742	-1878.235	-882.45	4.068	4.468	4.486	3.797	3.65	4.068	8.062	6.622	6.065	5.545	6.274	5.209	15.302	10.108	15.426	14.703	5.539	4.962	5.318	4.619	11.594	8.199	11.5	11.158	5.198	4.817	5.032	4.56	23.944	24.792	9.747	9.317	4.84	4.541	9.417	6.877	19.987	20.685	8.474	8.121	4.726	4.494	8.541	6.44	17.334
999.pdb	7.344	-1075.666	-2022.23	-982.157	3.963	3.915	4.123	3.916	4.995	4.554	3.068	3.628	3.516	3.771	3.596	3.772	4.756	4.765	4.876	5.636	3.718	3.82	3.723	3.898	4.356	4.377	4.916	5.275	3.678	3.765	3.682	3.824	4.303	4.017	4.717	4.936	3.738	3.842	3.849	4.055	4.23	3.975	4.662	4.796	3.772	3.837	3.864	4.014	4.186
1000.pdb	9.046	-889.516	-1831.32	-727.524	8.429	12.283	7.187	9.419	4.52	3.434	5.946	5.304	7.188	8.794	6.567	7.362	3.929	3.294	5.392	5.449	7.188	9.002	7.046	8.565	3.806	3.422	5.101	4.777	6.281	7.671	6.174	7.344	3.698	3.388	5.623	5.938	6.625	8.332	5.607	6.506	3.945	3.708	5.417	5.528	6.343	7.775	5.494	6.253	4.692
1001.pdb	5.201	-1014.595	-1897.658	-819.831	3.903	4.015	4.604	5.084	3.823	3.8	4.176	4.378	4.04	4.196	4.39	4.731	3.756	3.635	3.905	4.223	4.228	4.492	4.314	4.534	3.767	3.67	3.878	4.082	4.118	4.304	4.183	4.336	3.667	3.595	4.06	4.332	4.127	4.272	4.084	4.163	3.804	3.666	4.056	4.235	4.164	4.218	4.128	4.127	3.82
1002.pdb	10.273	-846.75	-1768.811	-713.334	3.93	3.542	3.825	3.642	5.591	4.841	13.104	12.306	8.517	7.924	8.465	7.974	7.049	5.707	10.791	9.664	6.953	6.497	7.105	6.738	6.74	5.914	9.058	8.056	6.746	6.454	6.859	6.635	5.912	5.973	7.749	6.953	6.274	6.016	7.189	6.623	5.643	5.637	7.18	6.259	5.989	5.73	6.752	6.235	5.358
1003.pdb	8.266	-929.182	-1879.207	-870.818	5.479	6.875	6.804	7.412	4.43	3.595	6.342	6.606	5.911	6.741	6.573	7.009	4.136	3.59	5.332	5.856	6.208	6.964	6.673	7.083	3.99	3.669	5.031	5.103	5.581	6.18	5.929	6.269	3.801	3.862	5.474	5.68	5.839	6.391	5.512	5.732	3.988	3.957	5.231	5.217	5.656	6.048	5.383	5.5	4.237
1004.pdb	4.901	-1132.442	-2067.481	-1023.968	3.904	3.652	3.827	3.781	3.691	3.616	2.967	3.294	3.436	3.473	3.397	3.537	3.79	3.745	3.3	3.284	3.566	3.576	3.47	3.477	3.78	3.72	3.43	3.395	3.614	3.599	3.542	3.525	3.658	3.925	3.529	3.491	3.615	3.551	3.612	3.595	3.734	3.907	3.635	3.532	3.686	3.598	3.683	3.635	3.763
1005.pdb	6.008	-1058.286	-1961.237	-957.866	3.949	4.161	4.467	4.86	4.482	3.856	5.113	5.279	4.531	4.72	4.79	5.069	4.007	3.675	4.318	4.455	4.51	4.767	4.579	4.719	4.299	4.07	4.373	4.255	4.604	4.79	4.656	4.755	3.971	4.062	4.396	4.406	4.515	4.636	4.431	4.503	4.256	4.187	4.328	4.179	4.662	4.644	4.592	4.533	4.205
1006.pdb	8.883	-1027.216	-1896.236	-895.29	10.145	11.462	12.8	14.235	4.701	4.271	5.786	6.682	7.966	9.072	9.293	10.459	5.332	5.684	6.75	7.284	9.577	10.793	9.681	10.966	5.185	5.466	6.067	6.28	8.406	9.352	8.483	9.482	4.916	5.194	7.75	8.268	8.816	9.878	7.98	9.005	5.085	5.101	7.045	7.273	8.307	9.02	7.61	8.293	5.929
1007.pdb	8.28	-993.249	-1901.201	-927.83	4.313	4.886	5.886	6.081	3.368	3.441	3.058	3.184	3.685	4.035	4.472	4.632	3.296	3.256	3.435	3.807	4.419	4.717	4.711	4.852	3.75	3.744	3.413	3.685	4.479	4.718	4.698	4.819	4.288	3.998	4.031	4.284	4.621	4.832	4.403	4.469	4.193	3.964	4.188	4.768	4.486	4.665	4.305	4.363	4.213
1008.pdb	6.373	-1036.598	-1942.507	-900.662	3.908	3.92	4.465	4.517	3.62	3.603	4.803	4.719	4.355	4.32	4.634	4.618	3.459	3.411	4.619	5.242	4.392	4.386	4.416	4.504	3.696	3.704	4.286	4.696	4.336	4.362	4.354	4.45	3.839	3.76	4.331	4.651	4.265	4.344	4.143	4.204	4.041	3.833	4.1	4.373	4.362	4.308	4.261	4.191	4.019
1009.pdb	8.254	-922.623	-1873.383	-833.545	5.639	6.784	10.234	12.364	4.329	4.197	4.086	3.428	4.862	5.106	7.16	7.896	3.997	3.84	3.805	3.52	6.653	7.525	6.97	7.616	3.9	3.847	3.98	3.746	5.916	6.609	6.154	6.677	3.892	3.787	5.543	5.9	6.051	6.698	5.656	6.038	3.911	3.802	5.122	5.412	5.707	6.225	5.378	5.675	4.199
1010.pdb	3.658	-1067.619	-1961.683	-995.833	3.673	3.659	3.549	3.591	3.483	3.838	3.023	3.43	3.348	3.545	3.286	3.511	3.487	3.604	3.218	3.6	3.415	3.56	3.416	3.515	3.506	3.596	3.306	3.679	3.447	3.565	3.448	3.531	3.469	3.549	3.367	3.657	3.493	3.557	3.457	3.499	3.555	3.604	3.492	3.73	3.561	3.601	3.53	3.553	3.575
1011.pdb	6.198	-1118.667	-2024.429	-1042.197	3.744	3.639	3.49	3.481	6.056	4.172	2.939	3.275	3.342	3.457	3.214	3.378	4.932	3.994	3.245	3.253	3.391	3.465	3.447	3.408	4.475	3.856	4.182	3.559	3.433	3.494	3.475	3.451	4.113	4.008	4.009	3.54	3.529	3.488	3.542	3.524	4.075	3.968	4.426	3.85	3.595	3.542	3.606	3.571	4.02
1012.pdb	10.309	-967.216	-1892.733	-908.016	10.84	12.576	11.881	17.346	8.626	8.608	3.945	5.451	7.392	9.014	7.913	11.399	6.072	5.937	5.793	6.209	8.888	11.791	9.833	12.024	5.265	5.18	6.737	7.008	7.579	9.76	8.288	9.935	5.332	4.652	8.023	9.593	8.798	10.463	7.334	8.601	5.107	4.555	10.659	10.84	8.033	9.414	6.812	7.862	6.062
1013.pdb	5.52	-995.537	-1953.48	-906.949	3.926	3.778	4.515	4.168	4.624	4.155	3	3.345	3.463	3.562	3.758	3.757	3.926	3.608	3.846	4.264	3.814	3.764	3.907	3.962	3.814	3.61	4.106	4.227	3.758	3.726	3.828	3.875	3.923	3.737	4.208	4.213	3.848	3.856	3.708	3.712	3.928	3.754	4.417	4.391	3.864	3.85	3.748	3.731	3.927
1014.pdb	4.739	-1096.442	-2044.088	-1034.72	3.704	3.695	3.481	3.498	4.081	3.801	3.463	3.136	3.583	3.415	3.472	3.317	3.686	3.564	3.472	3.21	3.549	3.443	3.597	3.331	3.748	3.664	3.675	3.407	3.63	3.548	3.665	3.464	3.585	3.64	3.627	3.43	3.673	3.51	3.59	3.437	3.755	3.717	3.769	3.537	3.8	3.595	3.731	3.534	3.747
1015.pdb	7.006	-953.801	-1894.128	-832.756	4.496	5.786	4.185	4.802	3.91	3.702	3.809	3.625	4.153	4.706	3.997	4.214	3.563	3.534	3.968	3.936	4.163	4.738	4.076	4.249	3.677	3.656	3.949	3.858	4.098	4.528	4.033	4.162	3.725	3.98	4.008	4.094	4.125	4.487	3.869	4.003	3.885	4.012	4.03	4.073	4.192	4.429	3.979	4.025	3.987
1016.pdb	4.626	-1098.28	-2055.728	-1043.522	3.845	3.699	3.88	3.94	3.502	3.741	3.058	3.437	3.451	3.568	3.469	3.689	3.511	3.65	3.813	4.278	3.594	3.692	3.589	3.765	3.568	3.648	3.709	4.099	3.616	3.68	3.612	3.734	3.599	3.55	3.752	4.059	3.658	3.727	3.594	3.699	3.678	3.601	3.703	3.998	3.714	3.74	3.66	3.717	3.706
1017.pdb	5.199	-1021.184	-1953.413	-933.011	4.323	4.665	5.001	5.039	3.538	3.516	4.58	5.077	4.451	4.871	4.79	5.058	3.555	3.443	3.862	4.139	4.634	4.927	4.734	4.86	3.599	3.539	3.754	3.932	4.397	4.628	4.472	4.578	3.601	3.502	4.066	4.209	4.442	4.595	4.292	4.336	3.779	3.619	4.08	4.105	4.451	4.51	4.326	4.294	3.87
1018.pdb	7.115	-1081.413	-1976.255	-990.491	3.901	3.93	4.335	4.237	5.293	5.448	3.314	3.76	3.608	3.845	3.824	3.999	4.702	4.88	4.73	5.241	3.85	3.976	4.016	4.204	4.424	4.555	4.917	5.31	3.855	3.958	3.979	4.129	4.406	4.253	4.772	5.042	3.963	4.089	4.005	4.166	4.403	4.186	4.702	4.869	4.035	4.061	4.07	4.125	4.32
1019.pdb	7.632	-952.049	-1909.712	-874.609	3.827	3.702	3.534	3.624	5.293	4.236	2.995	3.289	3.411	3.495	3.265	3.456	4.886	4.208	3.243	3.321	3.452	3.538	3.426	3.405	4.507	4.05	3.926	3.626	3.526	3.587	3.506	3.488	4.384	4.553	3.828	3.625	3.571	3.531	3.701	3.626	4.288	4.406	3.977	3.948	3.626	3.579	3.735	3.658	4.211
1020.pdb	5.624	-1048.565	-1966.514	-934.009	4.069	3.662	3.565	3.539	3.652	4.35	8.844	5.798	6.456	4.73	6.205	4.669	4.228	4.487	6.261	4.425	5.493	4.333	5.351	4.355	4.067	4.33	5.391	4.4	5.055	4.254	4.949	4.27	3.844	4.431	4.935	4.185	4.773	4.149	4.92	4.341	3.87	4.352	5.017	4.341	4.64	4.13	4.762	4.29	3.903
1021.pdb	8.483	-1000.495	-1910.321	-893.894	3.9	3.665	4.493	4.069	6.099	4.137	3.033	3.299	3.466	3.482	3.763	3.684	13.655	8.534	4.078	4.499	3.808	3.677	3.762	3.762	10.295	6.906	4.752	4.379	3.75	3.67	3.715	3.734	9.784	7.756	4.687	4.301	3.752	3.72	7.214	5.573	8.614	6.964	4.968	4.457	3.782	3.733	6.668	5.278	7.829
1022.pdb	7.262	-1027.786	-1966.905	-956.959	5.93	7.871	7.005	8.176	3.35	3.755	3.354	3.989	4.642	5.93	5.18	6.083	4.014	4.365	6.273	6.151	5.43	6.679	6.056	6.782	4.212	4.405	5.299	5.352	5.224	6.13	5.694	6.208	4.078	4.159	5.725	6.058	5.741	6.54	5.491	5.961	4.031	4.1	5.443	5.856	5.425	6.094	5.216	5.612	4.347
1023.pdb	4.917	-1095.067	-2000.664	-1008.151	3.907	3.645	4.008	3.969	3.949	3.704	3.976	4.239	3.941	3.942	3.992	4.104	3.804	3.618	3.743	3.877	3.964	3.951	3.875	3.906	3.818	3.69	3.811	3.82	3.934	3.922	3.867	3.889	3.618	3.626	3.861	3.857	3.875	3.84	3.826	3.817	3.778	3.698	3.895	3.798	3.966	3.864	3.925	3.845	3.799
1024.pdb	10.006	-1064.129	-1960.415	-958.97	3.581	3.605	7.413	6.556	5.093	3.708	7.077	7.222	5.329	5.413	7.245	6.889	35.512	24.99	5.414	5.302	6.024	5.794	6.077	5.746	25.31	18.321	5.307	4.771	5.744	5.592	5.784	5.555	26.925	29.187	5.834	5.217	5.344	5.165	17.814	13.699	22.401	24.171	5.661	5.23	5.17	4.989	15.562	12.1	19.264
1025.pdb	5.544	-1113.828	-2049.953	-1044.769	4.222	4.527	5.538	5.766	3.474	3.501	4.172	3.771	4.197	4.149	4.855	4.769	3.431	3.481	4.295	4.436	4.644	4.688	4.817	4.812	3.498	3.538	4.022	4.125	4.39	4.429	4.52	4.523	3.697	3.361	4.401	4.535	4.461	4.523	4.294	4.31	3.84	3.491	4.292	4.262	4.452	4.438	4.314	4.26	3.904
1026.pdb	5.648	-1115.02	-2033.555	-1045.431	3.872	3.943	4.262	4.512	4.304	3.628	5.048	3.808	4.46	3.876	4.655	4.16	3.732	3.375	4.645	4.264	4.394	4.088	4.406	4.044	3.744	3.519	4.531	4.052	4.238	4.017	4.247	3.985	3.898	3.576	4.464	4.167	4.172	3.977	4.029	3.813	4.055	3.698	4.396	4.128	4.257	4.011	4.138	3.874	4.025
1027.pdb	7.573	-1079.223	-1926.869	-986.229	3.859	3.733	3.621	3.55	3.708	3.607	3.258	3.777	3.558	3.755	3.439	3.663	3.73	3.604	4.721	5.692	3.579	3.687	3.791	3.973	3.685	3.617	4.383	4.997	3.583	3.676	3.741	3.89	3.846	3.584	4.193	4.635	3.765	3.859	3.744	3.833	3.859	3.627	4.169	4.393	3.789	3.848	3.771	3.826	3.859
1028.pdb	6.529	-1011.379	-1942.716	-910.492	4.636	6.312	6.001	8.887	3.588	3.551	6.017	7.394	5.326	6.853	6.009	8.141	3.458	3.3	4.731	5.551	5.551	7.531	5.733	7.215	3.497	3.399	4.35	4.884	5.057	6.547	5.193	6.31	3.987	3.485	4.763	5.885	5.082	6.311	4.82	5.658	4.12	3.654	4.572	5.46	5.011	5.981	4.793	5.437	4.206
1029.pdb	8.73	-1088.67	-1965.067	-1003.556	5.658	6.386	6.573	7	3.803	3.691	4.948	4.257	5.303	5.322	5.76	5.628	5.043	4.705	5.52	5.462	5.726	5.881	6.345	6.46	5.031	4.78	4.948	4.871	5.547	5.643	6.011	6.078	4.827	4.65	5.354	5.403	5.94	6.139	6.065	6.006	4.998	4.637	4.919	5.187	5.897	5.88	6.001	5.769	5.108
1030.pdb	5.012	-1090.174	-2017.294	-1000.217	3.618	3.643	3.528	3.561	3.534	3.724	3.029	3.142	3.323	3.392	3.278	3.351	3.645	3.733	3.293	3.134	3.392	3.448	3.489	3.385	3.638	3.687	3.374	3.331	3.45	3.485	3.523	3.438	3.501	4.133	3.412	3.388	3.542	3.479	3.569	3.498	3.62	4.087	3.521	3.459	3.634	3.55	3.657	3.566	3.619
1031.pdb	8.818	-852.377	-1892.084	-793.296	7.838	9.563	10.119	10.243	4.658	3.778	5.694	5.909	6.766	7.736	7.906	8.076	4.194	3.642	5.226	5.651	7.884	8.572	7.864	8.438	3.985	3.652	5.037	5.027	6.804	7.347	6.789	7.247	3.78	3.593	6.307	6.331	6.999	7.71	6.177	6.498	4	3.746	5.909	5.835	6.646	7.151	5.961	6.142	4.64
1032.pdb	4.603	-1106.147	-2077.491	-1032.561	3.629	3.62	3.545	3.538	3.813	3.886	3.454	3.238	3.541	3.429	3.5	3.388	3.685	3.719	3.439	3.338	3.543	3.465	3.622	3.352	3.709	3.806	3.564	3.52	3.596	3.594	3.655	3.509	3.538	3.763	3.559	3.525	3.65	3.531	3.636	3.518	3.68	3.799	3.669	3.537	3.75	3.6	3.738	3.588	3.671
1033.pdb	5.506	-1031.527	-1944.433	-904.712	3.647	3.686	3.455	3.573	4.648	4.744	3.548	3.45	3.597	3.568	3.501	3.512	5.351	5.007	4.106	4.135	3.55	3.57	3.562	3.517	4.761	4.56	4.286	4.338	3.558	3.594	3.567	3.554	4.375	4.268	4.079	4.147	3.583	3.581	4.064	3.898	4.263	4.18	4.237	4.277	3.621	3.622	4.022	3.886	4.16
1034.pdb	9.44	-813.467	-1801.088	-649.74	3.777	4.448	3.669	5.188	3.815	3.588	7.759	8.141	5.768	6.295	5.714	6.665	3.575	3.469	9.381	10.078	5.068	5.926	5.094	5.558	3.993	3.874	7.526	7.915	5.009	5.615	5.028	5.34	3.915	4.262	6.561	7.233	4.778	5.161	4.689	4.941	4.269	4.497	5.873	6.432	4.929	5.207	4.855	5.024	4.187
1035.pdb	6.047	-1082.527	-1925.708	-948.083	3.94	3.816	4.448	4.877	3.377	3.497	3.013	3.273	3.477	3.544	3.731	4.075	3.513	3.403	3.296	3.398	3.8	3.989	3.715	3.889	3.57	3.526	3.323	3.431	3.772	3.935	3.708	3.86	3.606	3.5	3.604	3.793	3.754	3.851	3.696	3.75	3.645	3.561	3.772	3.975	3.762	3.843	3.713	3.759	3.694
1036.pdb	6.962	-1040.784	-1873.718	-887.93	4.137	4.268	4.886	5.14	3.542	3.59	5.481	6.426	4.809	5.347	5.183	5.783	3.432	3.465	4.922	5.835	4.835	5.278	5.057	5.558	3.685	3.708	4.462	5.087	4.674	5.007	4.841	5.217	3.831	3.712	4.568	5.1	4.7	5.027	4.537	4.842	4.067	3.831	4.262	4.734	4.752	4.907	4.616	4.753	4.079
1037.pdb	6.087	-1049.419	-1972.85	-923.846	4.408	3.491	4.46	4.35	4.11	4.599	11.504	7.826	7.956	5.658	7.982	6.088	14.931	10.528	8.115	8.078	6.791	5.222	6.948	6.336	11.275	8.243	6.78	6.918	6.084	4.835	6.202	5.671	11.444	10.92	6.2	6.276	5.843	5.235	10.112	7.828	9.937	9.507	5.824	5.856	5.52	5.005	9.078	7.166	9.015
1038.pdb	8.748	-837.254	-1816.288	-774.465	5.017	6.035	5.089	5.234	3.714	3.911	3.76	3.381	4.388	4.708	4.425	4.307	3.723	4.024	3.471	3.286	4.622	4.883	4.698	4.495	3.824	4.022	3.552	3.494	4.473	4.666	4.53	4.375	3.647	4.749	3.936	3.929	4.627	4.707	4.37	4.328	3.676	4.567	4.01	4.093	4.488	4.562	4.274	4.246	3.9
1039.pdb	3.546	-1119.013	-2050.88	-1060.019	3.649	3.618	3.511	3.53	3.632	4.062	3.238	3.375	3.444	3.497	3.375	3.453	3.501	3.714	3.351	3.468	3.466	3.508	3.534	3.424	3.535	3.679	3.445	3.666	3.5	3.533	3.551	3.47	3.556	3.582	3.461	3.632	3.571	3.5	3.515	3.449	3.632	3.631	3.503	3.614	3.631	3.554	3.585	3.512	3.635
1040.pdb	7.568	-828.139	-1864.871	-756.286	3.586	3.533	3.825	3.629	8.055	7.208	3.26	3.437	3.423	3.485	3.543	3.533	6.513	5.809	3.759	4.079	3.557	3.533	3.6	3.581	5.942	5.42	5.191	5.122	3.868	3.81	3.9	3.846	5.819	5.957	4.849	4.749	3.838	3.784	4.115	3.959	5.554	5.576	5.124	4.761	3.947	3.828	4.178	3.975	5.226
1041.pdb	5.246	-1112.21	-2023.043	-1022.958	3.884	3.889	4.424	4.695	3.62	3.693	5.244	5.966	4.564	4.927	4.834	5.33	3.529	3.677	4.336	4.656	4.517	4.85	4.519	4.821	3.669	3.753	4.097	4.335	4.375	4.613	4.376	4.592	3.825	3.956	4.179	4.425	4.278	4.451	4.189	4.406	4.024	4.012	4.153	4.308	4.368	4.416	4.294	4.378	4
1042.pdb	7.641	-1043.213	-1997.417	-955.993	4.386	4.301	5.219	5.064	3.776	3.714	4.668	3.541	4.527	3.921	4.943	4.302	5.101	5.109	9.315	8.51	4.758	4.302	5.256	4.827	5.22	5.244	7.469	6.911	4.933	4.605	5.307	4.999	4.79	4.71	6.906	6.449	5.123	4.859	5.531	5.3	4.634	4.641	6.473	6.171	4.937	4.777	5.277	5.144	4.592
1043.pdb	4.687	-1114.642	-2036.691	-1052.861	3.837	3.787	4.363	4.5	3.425	3.55	3.31	3.684	3.573	3.735	3.836	4.092	3.401	3.455	3.872	4.398	3.836	3.99	3.923	4.089	3.476	3.525	3.723	4.115	3.784	3.909	3.849	3.983	3.634	3.473	3.883	4.212	3.847	3.944	3.755	3.858	3.694	3.549	3.946	4.231	3.861	3.929	3.785	3.858	3.718
1044.pdb	8.497	-1037.911	-2010.975	-948.513	4.059	4.782	3.764	4.026	5.457	5.424	7.643	6.901	5.851	5.842	5.703	5.463	17.219	12.946	5.708	5.13	5.155	5.236	5.251	4.986	13.238	10.204	5.624	5.228	5.186	5.107	5.258	4.919	11.611	9.051	5.159	4.927	5.018	4.892	10.002	8.029	10.137	8.039	5.015	4.904	4.888	4.742	9.042	7.356	9.124
1045.pdb	6.007	-995.068	-1935.364	-894.05	3.89	3.78	3.685	3.788	3.727	3.571	4.483	5.023	4.187	4.401	4.084	4.406	4.057	4.268	4.099	4.125	4.02	4.197	3.894	4.03	4.158	4.384	3.975	3.94	4.105	4.302	4.011	4.176	4.17	4.08	3.903	3.902	3.987	4.097	4.086	4.334	4.299	4.153	3.952	3.835	4.125	4.155	4.208	4.353	4.231
1046.pdb	4.7	-1028.066	-1919.21	-875.569	3.533	3.593	3.568	3.615	3.696	3.581	4.965	5.852	4.249	4.723	4.267	4.734	4.018	3.882	4.158	4.786	4.022	4.353	4.082	4.279	3.949	3.863	4.004	4.385	3.969	4.221	4.014	4.165	4.148	3.808	3.895	4.192	3.917	4.051	4.079	4.169	4.252	3.899	3.711	4.003	4.042	4.086	4.177	4.185	4.132
1047.pdb	5.403	-949.727	-1952.103	-898.85	3.962	3.965	4.954	5.092	3.832	3.6	5.061	5.895	4.512	4.93	5.007	5.494	3.624	3.555	4.398	4.999	4.659	4.984	4.672	5.045	3.738	3.672	4.21	4.533	4.486	4.714	4.495	4.76	3.884	3.501	4.396	4.673	4.389	4.601	4.279	4.51	4.035	3.656	4.315	4.604	4.43	4.547	4.339	4.471	4.023
1048.pdb	7.358	-962.447	-1940.062	-867.792	4.64	5.184	5.735	6.262	4.764	3.692	4.936	4.906	4.788	5.045	5.335	5.584	4.126	3.517	4.582	4.84	5.104	5.451	5.505	5.679	3.951	3.559	4.643	4.457	4.728	4.999	5.029	5.17	3.765	3.552	4.916	4.909	4.951	5.173	4.721	4.804	3.912	3.671	4.957	4.867	4.876	5.001	4.684	4.694	4.033
1049.pdb	5.676	-1026.361	-1994.953	-903.507	3.834	3.738	3.899	3.739	3.473	3.503	3.462	3.569	3.648	3.653	3.681	3.654	3.509	4.057	4.266	4.726	3.732	3.682	3.776	3.825	3.562	3.937	4.001	4.318	3.716	3.686	3.749	3.794	3.736	3.767	3.976	4.174	3.766	3.782	3.708	3.957	3.833	3.799	3.916	3.983	3.842	3.806	3.794	3.952	3.833
1050.pdb	4.532	-1115.151	-2064.334	-1042.819	3.86	3.855	3.939	3.967	3.633	3.791	3.103	3.803	3.482	3.829	3.521	3.885	3.444	3.5	3.5	4.194	3.634	3.875	3.668	3.905	3.542	3.611	3.544	4.06	3.66	3.864	3.685	3.887	3.662	3.529	3.643	4.036	3.72	3.881	3.599	3.751	3.731	3.612	3.696	3.932	3.768	3.891	3.667	3.783	3.753
1051.pdb	5.104	-1118.698	-2036.949	-1036.802	3.89	3.785	4.167	4.304	4.083	4.159	3.68	3.575	3.785	3.68	3.924	3.939	3.659	3.654	3.755	4.02	3.912	3.888	3.86	3.912	3.647	3.626	3.864	4.066	3.839	3.809	3.8	3.827	3.775	3.505	3.94	4.126	3.818	3.819	3.687	3.691	3.876	3.581	4.04	4.133	3.895	3.829	3.786	3.723	3.879
1052.pdb	5.835	-1048.132	-2011.425	-943.378	3.895	3.782	4.419	4.355	3.569	3.57	5.717	5.083	4.806	4.433	5.068	4.719	3.444	3.488	4.632	4.479	4.677	4.407	4.661	4.446	3.792	3.769	4.278	4.176	4.63	4.388	4.618	4.417	3.843	3.625	4.313	4.221	4.473	4.29	4.358	4.215	4.107	3.79	4.112	4.041	4.588	4.317	4.492	4.255	4.071
1053.pdb	11.913	-1003.04	-1892.022	-844.895	12.131	12.899	12.299	11.915	5.716	3.841	3.375	3.523	7.753	8.211	7.837	7.719	22.775	17.495	14.825	14.02	9.269	9.446	10.01	10.613	16.408	12.882	11.789	10.627	7.87	7.998	8.426	8.874	14.312	12.475	11.917	10.949	9.167	9.679	14.708	13.329	12.253	10.744	10.788	9.882	8.309	8.702	12.926	11.743	12.232
1054.pdb	5.202	-1106.771	-2013.621	-1035.574	4.44	5.023	5.506	6.028	3.38	3.505	3.118	3.618	3.779	4.321	4.312	4.823	3.431	3.708	5.247	5.403	4.354	4.89	4.762	5.094	3.524	3.719	4.625	4.77	4.193	4.602	4.499	4.756	3.649	3.556	4.845	5.085	4.487	4.809	4.295	4.587	3.686	3.615	4.742	4.995	4.378	4.649	4.218	4.464	3.812
1055.pdb	5.538	-1079.847	-2021.342	-999.914	3.899	3.662	4.128	4.322	3.591	3.596	4.789	5.498	4.344	4.58	4.458	4.91	3.454	3.499	4.164	4.546	4.272	4.494	4.186	4.473	3.666	3.807	3.973	4.229	4.227	4.476	4.163	4.461	3.65	3.648	4.012	4.253	4.11	4.301	3.993	4.249	3.858	3.777	3.852	4.064	4.207	4.3	4.109	4.257	3.865
1056.pdb	6.099	-1081.293	-1948.027	-971.556	4.021	4.396	4.749	5.398	3.577	3.642	6.107	7.611	5.064	6.003	5.428	6.504	3.345	3.349	4.912	5.945	4.959	5.802	5.052	5.769	3.587	3.597	4.467	5.177	4.737	5.375	4.807	5.351	3.811	3.837	4.537	5.232	4.649	5.16	4.468	4.892	4.049	3.932	4.357	4.881	4.708	5.019	4.557	4.795	4.044
1057.pdb	10.798	-907.308	-1833.328	-812.549	3.866	3.819	3.603	3.61	8.41	9.369	2.927	3.281	3.397	3.55	3.265	3.446	26.978	20.055	4.226	4.553	3.466	3.57	4.1	4.117	19.676	14.991	5.621	6.159	3.867	3.893	4.343	4.303	22.959	24.386	5.116	5.521	4.247	4.206	12.584	9.591	19.189	20.287	5.381	5.362	4.224	4.154	11.171	8.641	16.635
1058.pdb	8.198	-914.227	-1870.51	-825.427	3.948	3.896	4.527	4.722	3.486	3.556	4.02	3.837	3.984	3.866	4.274	4.279	3.556	4.057	3.707	3.475	4.165	4.152	4.073	4.068	3.551	3.896	3.633	3.502	4.009	4.007	3.94	3.944	3.738	3.76	3.857	3.807	3.942	3.935	3.877	4.067	3.895	3.858	4.011	4.049	4.039	3.988	3.985	4.098	3.904
1059.pdb	7.902	-1058.1	-1963.617	-937.393	4.123	4.188	4.616	4.508	3.777	3.695	5.111	7.053	4.617	5.621	4.864	5.78	3.986	4.192	5.529	6.831	4.617	5.25	5.038	5.738	4.267	4.473	4.945	5.786	4.67	5.196	4.986	5.562	4.266	4.461	4.863	5.466	4.814	5.287	4.828	5.388	4.456	4.447	4.704	5.236	4.881	5.138	4.893	5.222	4.401
1060.pdb	5.135	-1100.943	-2044.393	-1038.877	3.879	3.96	4.384	4.967	3.985	3.769	3.968	4.263	3.923	4.112	4.176	4.615	3.602	3.478	3.76	4.06	4.077	4.397	4.082	4.347	3.62	3.586	3.835	3.963	3.972	4.248	3.976	4.21	3.749	3.46	3.972	4.214	3.956	4.16	3.824	4.006	3.866	3.589	3.996	4.104	4.02	4.151	3.91	4.022	3.868
1061.pdb	2.91	-1127.216	-2001.902	-995.552	3.617	3.646	3.609	3.62	3.619	3.592	5.164	4.092	4.39	3.869	4.387	3.856	4.253	4.089	4.4	3.688	4.13	3.786	4.234	3.675	4.052	3.937	4.14	3.656	4.011	3.748	4.088	3.664	3.903	3.863	4.007	3.647	3.994	3.661	4.248	3.848	3.885	3.858	3.815	3.573	3.964	3.69	4.175	3.847	3.841
1062.pdb	4.994	-1015.872	-1975.19	-913.849	3.893	3.935	4.347	4.997	3.521	3.56	5.267	6.433	4.58	5.184	4.807	5.715	3.542	3.57	4.377	4.81	4.502	5.122	4.462	5.006	3.667	3.682	4.091	4.393	4.356	4.818	4.326	4.731	3.612	3.613	4.155	4.544	4.239	4.572	4.173	4.501	3.845	3.764	4.127	4.342	4.329	4.537	4.274	4.478	3.853
1063.pdb	5.072	-1089.4	-2007.005	-996.806	3.707	3.62	3.953	3.849	3.837	3.873	3.445	3.881	3.576	3.751	3.699	3.865	4.067	4.27	3.517	3.875	3.702	3.783	3.74	3.729	3.941	4.076	3.624	3.874	3.698	3.759	3.727	3.718	3.786	3.873	3.706	3.868	3.723	3.699	3.841	3.908	3.87	3.876	3.768	3.816	3.803	3.73	3.902	3.904	3.843
1064.pdb	11.813	-1062.578	-1859.566	-885.365	4.303	5.148	3.832	4.174	4.087	3.743	5.871	4.852	5.087	5	4.852	4.513	6.588	5.826	6.167	6.348	4.669	4.724	4.558	4.311	5.642	5.129	5.474	5.48	4.439	4.477	4.355	4.167	6.068	10.309	5.063	5.153	4.345	4.363	5.302	4.915	5.618	9.012	4.917	5.093	4.257	4.273	5.055	4.733	5.399
1065.pdb	7.925	-1048.544	-1958.761	-989.493	4.849	5.012	4.905	4.841	4.426	4.185	2.932	3.298	3.89	4.155	3.918	4.069	5.396	4.979	3.401	3.337	4.228	4.384	4.148	4.12	4.806	4.523	3.743	3.619	4.077	4.191	4.017	3.993	5.86	8.214	4.033	3.925	4.184	4.197	4.487	4.349	5.494	7.347	4.163	4.103	4.158	4.144	4.411	4.271	5.386
1066.pdb	8.312	-889.574	-1856.458	-735.576	3.947	3.829	3.791	3.599	4.282	3.931	5.12	6.175	4.533	5.002	4.456	4.887	4.099	3.839	5.642	6.488	4.286	4.535	4.706	4.971	4.392	4.155	5.189	5.636	4.459	4.598	4.774	4.925	4.311	3.97	4.839	5.127	4.609	4.706	4.602	4.689	4.54	4.105	4.599	4.785	4.75	4.696	4.745	4.682	4.441
1067.pdb	6.113	-1094.388	-1998.164	-1024.589	4.503	4.753	5.648	5.726	4.356	3.81	4.323	4.19	4.413	4.471	4.985	4.958	3.748	3.501	4.467	4.708	4.825	4.889	5.118	5.123	3.697	3.545	4.43	4.409	4.517	4.575	4.737	4.751	3.852	3.385	4.734	4.738	4.69	4.751	4.418	4.439	3.952	3.502	4.683	4.718	4.634	4.621	4.407	4.361	4.043
1068.pdb	7.208	-1040.59	-1868.759	-891.221	6.374	8.074	9.331	11.826	3.499	3.481	4.447	5.264	5.41	6.669	6.889	8.545	3.783	3.473	7.6	8.72	6.717	8.388	7.201	8.84	3.761	3.564	6.233	6.973	5.967	7.227	6.33	7.566	3.827	3.581	7.008	8.187	6.339	7.668	5.878	6.746	3.895	3.642	6.446	7.322	5.977	7.038	5.593	6.27	4.308
1069.pdb	9.017	-963.385	-1899.975	-846.225	4.578	5.476	4.967	5.755	4.772	4.486	9.119	11.315	6.849	8.395	7.043	8.535	3.975	3.935	6.392	7.292	6.222	7.515	6.438	7.331	4.096	4.113	5.852	6.357	5.75	6.754	5.912	6.615	4.013	4.262	5.631	6.206	5.646	6.388	5.366	5.969	4.284	4.366	5.34	5.66	5.599	6.119	5.366	5.771	4.333
1070.pdb	4.934	-1123.031	-2045.319	-1009.852	3.89	3.944	4.478	4.856	3.506	3.529	3.698	3.776	3.794	3.86	4.088	4.316	3.36	3.363	3.643	3.846	4.022	4.192	4.02	4.163	3.531	3.541	3.597	3.74	3.985	4.118	3.984	4.096	3.668	3.461	3.817	4.019	3.965	4.066	3.829	3.916	3.802	3.564	3.742	3.885	4.027	4.051	3.915	3.926	3.817
1071.pdb	7.091	-1091.315	-2038.529	-1038.765	4.024	4.31	4.751	5.022	3.792	3.595	6.242	6.202	5.133	5.256	5.496	5.612	3.668	3.735	5.603	6.066	5.005	5.178	5.198	5.338	3.841	3.985	4.999	5.243	4.801	5.005	4.945	5.125	3.926	3.978	4.937	5.188	4.761	4.962	4.665	4.875	4.165	4.077	4.691	4.811	4.821	4.881	4.741	4.808	4.141
1072.pdb	5.584	-955.457	-1942.362	-866.775	3.726	3.671	3.504	3.513	3.937	3.62	4.73	5.434	4.228	4.552	4.117	4.473	3.908	3.614	4.869	5.377	3.987	4.206	3.996	4.139	3.943	3.75	4.559	4.791	3.993	4.16	4	4.11	3.822	3.598	4.295	4.472	3.945	4.022	3.976	4.009	3.999	3.716	4.216	4.241	4.072	4.049	4.097	4.039	3.953
1073.pdb	4.377	-1096.52	-2030.652	-1026.54	3.803	3.625	3.584	3.561	3.743	3.745	3.785	3.369	3.794	3.497	3.685	3.465	3.552	3.541	3.63	3.378	3.724	3.518	3.713	3.438	3.583	3.573	3.668	3.5	3.704	3.548	3.696	3.488	3.485	3.532	3.647	3.515	3.718	3.515	3.629	3.458	3.64	3.619	3.774	3.591	3.808	3.591	3.734	3.543	3.667
1074.pdb	7.164	-929.526	-1947.213	-856.09	4.033	3.796	3.887	3.69	4.201	4.54	3.982	3.54	4.007	3.668	3.934	3.615	6.697	6.374	3.768	3.691	3.967	3.676	3.827	3.552	5.734	5.492	3.912	3.974	3.927	3.689	3.822	3.596	5.131	4.937	3.906	3.903	3.864	3.636	4.896	4.519	4.89	4.714	4.127	4.077	3.875	3.668	4.735	4.403	4.748
1075.pdb	9.939	-817.867	-1875.915	-724.33	3.895	3.549	5.168	7.464	4.616	4.303	5.967	4.668	4.931	4.108	5.568	6.066	6.968	6.392	4.847	4.083	5.01	5.227	5.918	5.552	5.946	5.69	4.77	4.156	4.733	4.992	5.414	5.235	5.299	5.076	4.87	4.983	5.11	4.898	6.195	5.885	5.054	4.858	4.702	4.676	4.937	4.746	5.842	5.568	4.861
1076.pdb	5.729	-915.459	-1919.382	-818.376	4.003	3.712	3.819	3.721	3.852	4.299	6.803	4.724	5.403	4.218	5.311	4.223	4.443	5.201	5.246	4.47	4.875	4.053	4.662	3.953	4.233	4.705	4.781	4.413	4.61	3.967	4.45	3.892	4.194	4.31	4.541	4.24	4.36	3.856	4.566	4.335	4.128	4.211	4.332	4.188	4.277	3.85	4.449	4.248	4.107
1077.pdb	5.533	-1073.297	-2050.118	-1017.702	3.733	3.622	3.734	3.654	3.546	3.589	5.453	5.246	4.593	4.434	4.594	4.45	3.393	3.535	4.584	4.782	4.307	4.174	4.304	4.311	3.622	3.739	4.238	4.384	4.25	4.167	4.247	4.269	3.728	3.6	4.112	4.202	4.144	4.14	4.046	4.112	3.956	3.726	3.951	4.013	4.265	4.155	4.183	4.131	3.918
1078.pdb	9.602	-1005.361	-1942.988	-940.462	7.805	9.928	8.045	9.464	4.109	3.693	8.964	27.106	8.385	18.517	8.504	18.285	5.64	4.76	9.586	18.437	8.271	15.499	8.864	15.879	5.074	4.478	7.76	13.522	7.189	12.603	7.634	12.888	4.877	4.485	7.831	12.508	7.668	12.296	7.541	11.476	4.994	4.486	7.022	10.886	7.3	10.995	7.194	10.312	5.462
1079.pdb	6.027	-854.318	-1891.185	-744.954	4.021	3.696	3.48	3.475	3.49	3.557	3.519	3.326	3.77	3.511	3.5	3.4	3.747	3.94	4.104	4.16	3.673	3.499	3.735	3.551	3.757	3.922	3.9	3.959	3.699	3.595	3.746	3.634	4.89	4.611	3.795	3.838	3.801	3.647	3.797	3.772	4.669	4.451	3.817	3.831	3.798	3.674	3.795	3.779	4.561
1080.pdb	8.935	-1033.505	-1969.03	-958.348	3.766	3.709	3.654	3.566	3.852	3.879	2.976	3.433	3.371	3.571	3.315	3.5	5.378	4.459	3.245	3.473	3.465	3.569	3.36	3.472	4.93	4.182	3.448	3.609	3.607	3.584	3.528	3.511	4.536	4.169	3.499	3.598	3.576	3.551	4.203	3.817	4.459	4.105	3.424	3.612	3.671	3.6	4.194	3.822	4.343
1081.pdb	4.473	-1088.841	-2005.848	-1038.688	3.606	3.67	3.495	3.511	3.401	3.537	3.729	4.225	3.668	3.947	3.612	3.868	3.365	3.374	3.629	3.797	3.61	3.802	3.717	3.718	3.454	3.465	3.553	3.71	3.615	3.763	3.696	3.7	3.462	3.467	3.539	3.66	3.678	3.694	3.622	3.602	3.605	3.561	3.654	3.749	3.761	3.734	3.715	3.658	3.605
1082.pdb	10.114	-938.731	-1916.913	-843.199	9.275	11.519	8.339	10.545	3.854	3.556	9.379	10.679	9.327	11.099	8.859	10.612	4.697	4.046	9.171	9.344	8.998	10.914	9.637	11.168	4.736	4.317	7.399	7.415	7.952	9.4	8.432	9.591	4.387	4.051	7.634	8.197	8.6	9.977	7.853	8.58	4.679	4.266	6.75	7.2	8.141	9.168	7.519	8.004	5.445
1083.pdb	5.279	-1078.686	-2003.129	-972.695	4.206	4.502	5.139	6.008	3.935	3.837	4.161	4.187	4.184	4.345	4.65	5.098	3.656	3.573	4.048	4.282	4.502	4.899	4.764	5.026	3.686	3.625	4.011	4.134	4.313	4.607	4.509	4.702	3.779	3.502	4.293	4.603	4.449	4.662	4.283	4.423	3.906	3.604	4.305	4.4	4.443	4.554	4.304	4.355	3.956
1084.pdb	4.274	-828.286	-1849.123	-761.801	3.976	3.658	3.516	3.517	4.063	3.83	3.425	3.414	3.701	3.536	3.471	3.466	3.985	5.208	3.162	3.278	3.639	3.53	3.452	3.601	3.87	4.7	3.463	3.462	3.639	3.568	3.499	3.622	4.497	5.282	3.476	3.476	3.594	3.629	3.581	4.215	4.408	5.023	4.04	3.554	3.67	3.689	3.659	4.177	4.336
1085.pdb	5.824	-924.068	-1891.229	-851.213	4.15	4.535	5.556	6.809	3.735	3.636	5.623	7.781	4.886	6.158	5.589	7.295	5.851	5.433	4.53	5.512	5.109	6.375	5.012	6.14	5.522	5.27	4.265	4.887	5.048	6.017	4.975	5.841	5.251	5.051	4.588	5.367	4.81	5.58	5.574	6.119	5.289	5.088	4.316	4.971	4.916	5.523	5.552	5.972	5.1
1086.pdb	3.329	-1134.72	-2077.325	-1064.15	3.747	3.61	3.536	3.621	3.648	3.752	3.116	3.339	3.432	3.475	3.326	3.48	3.678	3.771	3.316	3.289	3.466	3.523	3.517	3.435	3.873	3.859	3.426	3.443	3.665	3.651	3.703	3.584	3.819	3.872	3.454	3.488	3.712	3.59	3.704	3.626	3.909	3.888	3.395	3.539	3.804	3.65	3.798	3.68	3.882
1087.pdb	7.667	-892.437	-1860.169	-805.359	3.666	3.969	3.992	5.126	4.414	4.525	5.216	5.669	4.441	4.819	4.604	5.397	7.433	5.946	6.647	5.768	4.291	4.921	4.194	4.667	6.514	5.502	5.903	5.354	4.388	4.844	4.315	4.654	6.547	5.203	5.425	5.297	4.185	4.517	5.542	5.196	6.33	5.185	6.653	5.815	4.398	4.616	5.529	5.183	5.886
1088.pdb	8.384	-868.992	-1798.445	-781.115	4.612	4.604	5.019	5.757	3.928	4.705	4.103	3.57	4.357	4.087	4.561	4.663	4.964	5.211	3.925	3.471	4.578	4.643	4.657	4.28	4.606	4.84	3.926	3.883	4.406	4.507	4.465	4.234	4.352	4.882	4.2	4.351	4.495	4.308	4.772	4.531	4.298	4.676	3.964	4.174	4.426	4.232	4.657	4.418	4.35
1089.pdb	9.358	-922.816	-1834.12	-773.894	6.441	7.646	7.007	7.326	4.756	3.735	5.868	6.209	6.154	6.928	6.437	6.767	10.714	7.279	7.654	8.232	6.439	7.06	6.95	7.38	8.45	6.242	6.688	6.733	5.809	6.337	6.192	6.577	7.666	6.086	6.768	6.881	6.242	6.791	8.288	7.426	7.149	5.701	6.243	6.157	6.049	6.354	7.754	6.883	7.031
1090.pdb	7.871	-1067.444	-1906.274	-876.697	4.122	4.48	4.772	4.71	6.13	6.244	3.377	3.278	3.749	3.879	4.074	3.994	8.174	7.375	3.639	3.979	4.09	4.156	4.277	4.24	7.259	6.699	4.469	4.734	4.425	4.454	4.565	4.517	6.749	6.636	4.545	4.728	4.476	4.51	5.695	5.315	6.524	6.264	4.439	4.446	4.667	4.554	5.683	5.225	6.123
1091.pdb	10.851	-1053.524	-1875.752	-919.11	11.513	15.491	10.696	13.81	4.119	3.774	3.05	3.393	7.281	9.442	6.873	8.601	10.003	7.131	3.612	3.897	8.42	10.898	8.835	10.077	7.864	5.96	3.781	3.856	7.211	9.078	7.523	8.462	12.697	12.131	5.51	6.344	8.321	9.868	9.196	8.867	10.945	10.462	5.237	5.94	7.59	8.855	8.319	8.021	11.04
1092.pdb	6.657	-1086.986	-1915.71	-954.112	4.295	4.602	5.09	5.334	4.926	4.231	5.121	5.823	4.708	5.212	5.106	5.578	4.885	4.26	4.465	5.12	4.836	5.253	5.053	5.302	4.955	4.556	4.619	4.824	4.901	5.227	5.063	5.263	4.647	4.412	4.737	4.951	4.91	5.131	5.02	5.068	4.839	4.505	4.605	4.636	5.025	5.089	5.117	5.037	4.748
1093.pdb	4.459	-1059.161	-1951.58	-895.211	4.069	3.941	5.192	5.464	4.394	4.424	3.157	3.467	3.613	3.704	4.175	4.465	3.868	3.832	3.465	3.824	4.139	4.29	4.144	4.421	3.777	3.757	3.774	4.024	4.003	4.119	4.006	4.217	3.76	3.586	4.129	4.384	4.019	4.162	3.874	4.022	3.794	3.633	4.882	4.427	4.004	4.106	3.883	3.989	3.84
1094.pdb	9.63	-958.295	-1849.565	-836.653	5.373	6.156	5.729	5.887	5.02	4.46	5.446	5.135	5.409	5.646	5.587	5.511	5.695	8.698	4.543	4.846	5.516	5.726	6.186	6.07	5.501	7.476	4.702	4.717	5.415	5.553	5.918	5.811	9.565	11.209	4.959	5.01	5.809	5.88	6.009	7.236	8.728	9.862	4.785	4.643	5.738	5.646	5.904	6.776	8.169
1095.pdb	5.482	-858.381	-1848.086	-758.621	4.42	4.696	5.008	5.453	3.573	3.586	5.147	5.359	4.784	5.027	5.078	5.406	3.572	3.338	4.349	4.651	4.858	5.169	5.066	5.214	3.858	3.743	4.09	4.296	4.751	5.015	4.907	5.049	3.869	4.068	4.32	4.585	4.81	4.978	4.64	4.657	4.092	4.157	4.041	4.378	4.839	4.9	4.697	4.633	4.146
1096.pdb	11.22	-995.998	-1934.204	-892.336	5.85	5.592	5.64	5.374	3.665	3.734	4.153	3.373	5.002	4.482	4.896	4.374	15.054	11.33	7.983	7.752	5.214	4.78	5.873	5.609	11.803	9.304	6.544	6.413	5.236	4.898	5.73	5.52	10.047	8.117	6.318	6.153	5.754	5.534	9.872	8.201	9.183	7.453	5.657	5.768	5.749	5.411	9.181	7.634	8.628
1097.pdb	8.39	-1053.408	-1922.349	-947.665	8.805	10.338	8.106	9.945	3.563	4	6.015	6.196	7.41	8.267	7.06	8.07	3.927	3.708	4.793	4.871	7.642	8.826	7.718	8.357	4.263	3.972	4.383	4.581	6.965	7.745	7.022	7.393	4.214	4.215	5.314	5.922	7.379	7.982	6.476	6.597	4.423	4.278	4.921	5.477	7.025	7.406	6.273	6.253	5.153
1098.pdb	5.186	-1023.361	-1945.965	-929.408	3.57	3.597	3.501	3.556	3.742	3.765	5.126	5.893	4.348	4.745	4.314	4.725	3.834	4.191	4.194	4.492	4.066	4.349	4.098	4.24	4.315	4.569	4.043	4.249	4.369	4.592	4.393	4.511	4.28	4.286	3.908	4.076	4.228	4.328	4.299	4.532	4.546	4.469	4.073	4.508	4.459	4.473	4.518	4.643	4.384
1099.pdb	6.734	-1006.073	-1917.599	-924.901	3.951	3.963	3.88	4.108	3.604	3.596	4.707	3.669	4.329	3.816	4.293	3.889	5.58	4.57	4.122	3.766	4.179	3.913	4.162	3.904	5.514	4.821	3.949	3.709	4.48	4.266	4.468	4.259	5.332	5.16	3.932	3.809	4.364	4.2	5.085	4.516	5.406	5.116	3.805	4.109	4.588	4.323	5.188	4.587	5.164
1100.pdb	1.585	-1095.213	-2022.873	-1009.999	3.666	3.639	3.482	3.496	3.749	3.585	3.261	4.101	3.463	3.87	3.371	3.799	3.501	3.453	3.253	3.607	3.47	3.745	3.395	3.652	3.569	3.504	3.418	3.6	3.528	3.71	3.472	3.64	3.618	3.46	3.434	3.574	3.511	3.64	3.429	3.576	3.676	3.528	3.361	3.574	3.577	3.666	3.508	3.614	3.674
1101.pdb	4.816	-969.222	-1945.793	-921.711	3.95	3.724	4.527	4.974	5.237	5.173	3.132	3.439	3.541	3.581	3.83	4.206	4.467	4.636	3.094	3.265	3.87	4.045	3.785	3.946	4.429	4.497	3.808	3.901	3.991	4.089	3.927	4.015	4.377	4.143	3.988	4.169	3.932	3.957	3.881	4.032	4.351	4.141	6.546	6.096	3.984	3.986	3.942	4.049	4.284
1102.pdb	5.854	-1020.44	-1922.03	-915.228	5.302	5.857	5.658	6.144	3.655	3.591	5.63	5.961	5.466	5.909	5.644	6.052	3.592	3.404	4.665	4.893	5.53	5.987	5.753	5.907	3.894	3.715	4.328	4.459	5.271	5.575	5.439	5.514	3.819	3.705	4.661	4.88	5.411	5.583	5.057	5.055	4.089	3.897	4.554	4.714	5.371	5.429	5.076	4.99	4.291
1103.pdb	4.415	-1041.611	-1986.676	-981.836	3.906	3.798	4.492	4.35	4.426	4.23	3.094	3.721	3.5	3.759	3.793	4.035	4.141	3.891	4.981	4.991	3.831	3.956	4.157	4.261	3.947	3.797	4.796	4.737	3.763	3.869	4.007	4.098	4	3.642	4.72	4.64	3.987	4.038	3.977	3.989	3.983	3.684	4.761	4.489	3.975	4.008	3.967	3.967	3.97
1104.pdb	7.269	-853.069	-1844.44	-719.6	4.736	4.683	4.56	4.252	3.881	3.672	5.09	6.132	4.913	5.407	4.825	5.192	7.262	6.285	5.907	7.87	4.795	5.022	5.103	4.917	6.527	5.828	5.232	6.47	4.861	4.995	5.092	4.917	7.002	7.224	5.064	5.916	5.02	4.87	6.202	5.713	6.477	6.616	5.179	6.248	4.913	4.755	5.898	5.458	6.187
1105.pdb	4.901	-851.015	-1847.83	-795.335	3.731	3.596	3.782	3.674	3.694	3.567	5.02	5.552	4.376	4.574	4.401	4.613	3.461	3.314	4.237	4.778	4.178	4.274	4.145	4.215	3.551	3.45	4.056	4.374	4.066	4.136	4.042	4.092	3.916	3.625	3.987	4.199	3.979	3.993	3.879	3.886	4.009	3.722	3.962	4.051	4.046	4.012	3.963	3.923	3.963
1106.pdb	5.337	-1013.762	-1944.419	-935.816	3.9	3.76	3.6	3.65	4.062	4.228	3.722	4.308	3.811	4.034	3.661	3.979	8.1	5.876	3.811	4.205	3.741	3.906	3.726	3.918	6.89	5.282	3.895	4.213	3.924	3.953	3.913	3.962	6.49	5.705	3.821	4.072	3.91	3.922	5.558	4.675	6.003	5.329	3.863	3.937	3.934	3.905	5.307	4.533	5.652
1107.pdb	8.184	-697.041	-1744.565	-619.043	4.22	4.452	4.831	5.275	3.692	3.585	16.962	15.773	10.591	10.112	10.896	10.524	4.477	5.236	10.524	9.778	8.671	8.5	8.461	8.144	4.774	5.266	8.247	7.714	7.845	7.707	7.688	7.44	4.707	4.855	7.393	7.104	6.994	6.842	7.202	7.329	4.926	5.069	6.548	6.403	6.796	6.69	6.969	7.095	4.808
1108.pdb	10.729	-881.35	-1784.632	-762.987	4.832	4.991	8.133	8.818	4.021	4.009	3.011	3.09	3.921	4.04	5.572	5.954	4.671	4.129	3.633	3.801	5.325	5.633	5.67	5.881	4.469	4.105	3.762	3.871	5.01	5.239	5.269	5.425	4.24	4.255	4.855	5.107	5.182	5.338	5.28	5.19	4.156	4.168	5.79	6.799	4.954	5.085	5.036	4.961	4.268
1109.pdb	3.807	-961.499	-1890.836	-803.26	3.683	3.592	3.669	3.738	3.993	4.058	4.751	5.236	4.217	4.414	4.21	4.487	3.739	3.815	3.947	4.266	4.034	4.189	4.061	4.144	3.955	3.913	3.962	4.196	4.123	4.169	4.143	4.135	4.06	3.775	3.889	4.082	4.051	4.027	4.012	4.023	4.219	3.9	3.929	4.125	4.185	4.089	4.152	4.086	4.13
1110.pdb	7.239	-1036.542	-1907.724	-939.74	8.016	9.131	9.266	11.308	4.012	4.271	7.386	7.645	7.701	8.388	8.326	9.476	3.805	3.732	5.362	5.494	8.222	9.361	8.458	9.291	4.113	3.929	4.912	5.086	7.349	8.102	7.526	8.049	3.96	3.791	6.001	6.641	7.624	8.265	6.74	7.078	4.28	4.022	5.414	6.091	7.28	7.712	6.544	6.722	4.903
1111.pdb	8.612	-850.181	-1819.13	-749.466	3.739	3.617	3.534	3.561	8.789	7.808	2.907	3.294	3.323	3.456	3.22	3.427	16.826	12.608	3.47	4.058	3.393	3.491	3.369	3.451	12.931	10.073	5.243	5.308	3.83	3.868	3.812	3.839	11.36	10.03	4.815	4.871	3.798	3.795	8.023	6.553	9.98	8.822	4.991	4.874	3.908	3.827	7.429	6.125	8.94
1112.pdb	3.218	-1071.919	-2017.595	-971.854	3.656	3.579	3.555	3.65	3.625	3.594	3.702	3.551	3.679	3.565	3.629	3.601	3.472	3.425	3.451	3.413	3.638	3.593	3.674	3.506	3.639	3.532	3.509	3.473	3.721	3.632	3.748	3.566	3.737	3.432	3.52	3.518	3.73	3.569	3.663	3.504	3.851	3.537	3.432	3.483	3.826	3.634	3.77	3.58	3.819
1113.pdb	3.747	-1043.922	-2007.765	-953.922	3.598	3.645	3.495	3.522	3.438	3.447	2.983	3.428	3.29	3.536	3.239	3.475	3.526	3.643	3.134	3.353	3.359	3.532	3.404	3.428	3.561	3.617	3.236	3.384	3.427	3.54	3.461	3.463	3.634	3.637	3.3	3.419	3.488	3.499	3.492	3.538	3.699	3.671	3.445	3.505	3.567	3.55	3.569	3.582	3.682
1114.pdb	4.344	-1007.267	-1961.248	-920.382	3.798	3.593	3.682	3.719	3.888	3.754	3.808	3.149	3.803	3.371	3.745	3.434	3.523	3.504	3.689	3.45	3.762	3.487	3.731	3.468	3.932	3.88	3.755	3.551	4.009	3.773	3.986	3.76	4.085	3.859	3.737	3.593	3.948	3.726	3.82	3.658	4.287	4.001	3.77	4.061	4.139	3.866	4.032	3.81	4.205
1115.pdb	5.364	-1020.155	-1939.144	-920.091	4.323	4.618	4.609	4.954	3.68	3.728	5.064	5.053	4.694	4.835	4.836	5.004	3.573	3.452	4.262	4.302	4.665	4.875	4.855	4.872	3.758	3.629	4.068	4.111	4.531	4.652	4.674	4.65	3.692	3.561	4.203	4.322	4.603	4.643	4.432	4.355	3.949	3.717	4.209	4.15	4.666	4.592	4.523	4.352	4.012
1116.pdb	2.912	-1066.93	-1974.497	-971.818	3.594	3.604	3.49	3.527	3.866	3.801	3.624	3.143	3.609	3.373	3.557	3.335	3.604	3.566	3.436	3.167	3.569	3.425	3.518	3.327	3.992	3.993	3.579	3.379	3.869	3.78	3.83	3.707	3.849	3.813	3.557	3.416	3.783	3.686	3.733	3.632	4.016	3.904	3.951	3.709	3.933	3.783	3.891	3.737	3.945
1117.pdb	2.754	-952.449	-1937.95	-859.985	4.09	3.711	3.463	3.449	4.307	4.173	3.284	3.388	3.687	3.55	3.374	3.419	4.01	3.775	3.297	3.203	3.613	3.516	3.592	3.578	3.877	3.729	3.634	3.526	3.612	3.547	3.597	3.593	3.995	3.724	3.591	3.507	3.696	3.617	3.62	3.55	3.972	3.752	4.104	3.709	3.726	3.658	3.664	3.603	3.992
1118.pdb	2.664	-971.921	-1947.457	-866.067	3.551	3.55	3.598	3.727	3.853	3.659	3.382	3.679	3.466	3.615	3.49	3.703	3.74	3.486	3.363	3.567	3.51	3.652	3.583	3.613	3.806	3.578	3.526	3.597	3.617	3.68	3.672	3.65	3.929	3.362	3.544	3.63	3.647	3.63	3.663	3.583	3.987	3.472	3.916	3.741	3.743	3.678	3.756	3.638	3.915
1119.pdb	3.071	-984.508	-1930.732	-910.63	3.632	3.646	3.492	3.501	3.959	3.931	3.767	3.177	3.7	3.411	3.63	3.339	3.921	4.746	3.62	3.298	3.631	3.441	3.569	3.364	3.992	4.505	3.733	3.509	3.756	3.587	3.71	3.529	4.045	4.157	3.673	3.507	3.695	3.552	3.745	3.935	4.133	4.151	3.668	3.656	3.826	3.647	3.868	3.967	4.05
1120.pdb	3.511	-923.594	-1881.341	-839.24	3.709	3.623	3.488	3.48	3.709	3.675	3.979	3.765	3.844	3.694	3.734	3.622	3.806	4.503	3.73	3.458	3.725	3.623	3.707	3.541	4.009	4.456	3.723	3.531	3.898	3.807	3.884	3.746	4.037	4.162	3.664	3.518	3.849	3.721	3.888	4.063	4.185	4.196	3.596	3.622	4.004	3.823	4.036	4.108	4.106
1121.pdb	4.487	-920.943	-1935.335	-750.181	3.738	3.61	3.832	4.101	4.063	4.415	5.066	4.93	4.402	4.27	4.449	4.515	4.061	3.947	4.106	4.017	4.212	4.214	4.225	4.112	4.454	4.282	4.091	4.15	4.469	4.398	4.479	4.322	4.259	4.021	4.027	4.137	4.33	4.179	4.395	4.153	4.412	4.117	4.098	4.526	4.447	4.233	4.5	4.212	4.3
1122.pdb	6.684	-1052.586	-1960.826	-964.21	4.551	4.982	4.598	4.725	3.598	3.771	2.997	3.302	3.774	4.142	3.798	4.013	4.19	4.8	3.249	3.369	4.049	4.336	4.175	4.202	3.994	4.385	3.365	3.503	3.937	4.141	4.032	4.04	3.87	5.247	3.673	3.808	4.136	4.229	4.182	4.398	3.912	4.974	3.835	3.956	4.126	4.171	4.164	4.312	4.018
1123.pdb	8.202	-961.048	-1877.156	-870.554	5.71	6.3	6.018	6.652	3.746	3.667	6.662	9.873	6.186	8.086	6.34	8.263	5.201	5.165	6.857	8.761	6.13	7.608	6.659	7.985	5.056	5.036	5.82	7.063	5.789	6.901	6.186	7.183	4.658	4.788	5.869	6.96	6.091	7.007	6.28	7.079	4.796	4.805	5.376	6.303	5.967	6.651	6.125	6.712	4.948
1124.pdb	2.833	-1104.298	-2040.613	-1022.275	3.629	3.597	3.478	3.511	3.718	3.63	3.632	3.532	3.63	3.564	3.555	3.521	3.513	3.432	3.387	3.3	3.579	3.547	3.524	3.464	3.689	3.609	3.497	3.41	3.695	3.651	3.654	3.589	3.764	3.503	3.492	3.435	3.649	3.59	3.585	3.518	3.88	3.62	3.399	3.458	3.764	3.673	3.711	3.613	3.838
1125.pdb	6.456	-981.687	-1975.92	-878.3	3.983	3.964	4.578	4.502	3.417	3.568	5.424	5.723	4.703	4.843	5.001	5.112	3.795	3.705	6.382	6.123	4.662	4.73	5.035	5.098	3.939	3.857	5.394	5.271	4.553	4.588	4.833	4.864	3.93	3.607	5.19	5.079	4.663	4.684	4.701	4.66	4.112	3.744	4.855	4.773	4.693	4.619	4.724	4.598	4.091
1126.pdb	5.435	-989.671	-1897.3	-920.709	3.57	3.58	3.724	3.623	4.349	4.218	3.093	3.296	3.332	3.438	3.409	3.46	3.835	3.776	3.361	3.666	3.463	3.5	3.457	3.417	4.025	3.969	3.69	3.85	3.698	3.713	3.694	3.651	3.944	3.785	3.699	3.793	3.669	3.637	3.619	3.588	4.019	3.837	5.15	4.742	3.778	3.705	3.736	3.664	3.944
1127.pdb	8.4	-952.086	-1906.905	-819.786	7.847	8.148	8.037	8.559	3.594	3.609	5.409	5.792	6.628	6.97	6.723	7.175	6.181	5.212	8.453	7.914	7.098	7.5	7.475	7.982	5.724	4.952	6.833	6.479	6.526	6.732	6.809	7.095	5.364	4.806	7.134	6.999	7.016	7.305	7.2	7.039	5.346	4.735	6.365	6.297	6.726	6.829	6.88	6.607	5.763
1128.pdb	6.708	-1008.53	-1911.945	-892.892	4.562	4.565	4.936	5.053	4.648	4.178	3.073	3.665	3.818	4.115	4.005	4.359	8.981	6.225	4.53	4.736	4.191	4.428	4.574	4.773	7.53	5.639	4.569	4.55	4.299	4.438	4.587	4.697	7.399	6.355	4.661	4.676	4.582	4.67	6.332	5.412	6.757	5.855	4.589	4.435	4.517	4.534	5.975	5.152	6.392
1129.pdb	1.657	-1069.857	-2026.287	-992.84	3.635	3.614	3.487	3.495	3.803	3.693	3.038	3.376	3.336	3.495	3.263	3.436	3.589	3.463	3.098	3.224	3.387	3.495	3.277	3.483	3.648	3.553	3.333	3.38	3.482	3.555	3.399	3.546	3.768	3.441	3.372	3.409	3.447	3.559	3.395	3.483	3.815	3.521	3.314	3.489	3.539	3.606	3.495	3.543	3.785
1130.pdb	5.729	-1002.232	-1954.905	-926.162	4.295	4.511	4.721	4.941	3.566	3.573	5.556	5.983	4.926	5.247	5.139	5.462	3.564	3.431	4.707	5.08	4.857	5.145	5.023	5.146	3.956	3.745	4.326	4.578	4.828	4.952	4.952	4.953	4.032	3.536	4.425	4.669	4.82	4.865	4.674	4.621	4.243	3.726	4.159	4.423	4.865	4.801	4.743	4.598	4.252
1131.pdb	5.337	-978.379	-1971.115	-870.751	3.846	3.855	3.733	3.719	3.996	4.982	11.366	8.506	7.606	6.181	7.549	6.113	8.91	6.786	7.482	6.001	6.315	5.36	6.243	5.26	7.459	6.006	6.32	5.661	5.876	5.131	5.821	5.056	6.956	6.129	5.673	5.176	5.426	4.816	7.422	5.763	6.362	5.677	5.169	4.807	5.186	4.657	6.849	5.446	5.943
1132.pdb	7.731	-858.992	-1859.989	-760.703	4.254	3.686	3.47	3.464	3.83	3.817	5.164	5.92	4.709	4.803	4.317	4.692	3.594	3.577	4.266	4.455	4.296	4.357	4.222	4.408	4.212	4.202	4.12	4.242	4.585	4.63	4.529	4.669	3.99	3.974	3.958	4.048	4.474	4.473	4.295	4.403	4.352	4.295	5.029	5.15	4.695	4.657	4.546	4.599	4.336
1133.pdb	1.67	-1027.839	-1993.382	-973.248	3.607	3.606	3.541	3.594	3.838	3.675	3.494	3.643	3.55	3.625	3.517	3.619	3.672	3.508	3.341	3.409	3.547	3.615	3.611	3.51	3.697	3.558	3.507	3.498	3.598	3.625	3.645	3.547	3.653	3.546	3.515	3.522	3.638	3.559	3.617	3.506	3.705	3.601	3.603	3.614	3.684	3.602	3.667	3.558	3.689
1134.pdb	7.426	-1049.349	-1985.571	-977.284	4.498	4.334	5.01	4.814	3.362	3.471	3.183	3.489	3.841	3.911	4.097	4.152	6.258	5.941	8.472	7.379	4.23	4.212	4.691	4.8	5.361	5.223	6.768	6.076	4.064	4.106	4.41	4.547	4.904	4.715	6.329	5.761	4.428	4.504	5.359	5.319	4.68	4.553	5.917	5.378	4.32	4.404	5.097	5.084	4.649
1135.pdb	7.379	-848.684	-1762.525	-687.065	3.892	3.796	3.548	3.535	5.038	4.83	4.06	3.361	3.976	3.579	3.804	3.448	5.447	4.812	3.886	3.352	3.833	3.564	3.728	3.445	5.439	4.981	4.27	3.845	4.23	4.003	4.152	3.913	5.152	4.987	4.089	3.768	4.1	3.89	4.493	4.089	5.233	4.95	4.065	3.678	4.343	4.042	4.67	4.208	5.01
1136.pdb	1.257	-1108.356	-1951.979	-972.516	3.612	3.593	3.486	3.485	3.844	3.69	3.082	3.361	3.347	3.477	3.284	3.423	3.537	3.501	3.122	3.238	3.393	3.48	3.329	3.423	3.656	3.602	3.363	3.389	3.518	3.561	3.47	3.519	3.669	3.603	3.394	3.413	3.498	3.533	3.422	3.477	3.75	3.666	3.541	3.519	3.594	3.598	3.53	3.551	3.727
1137.pdb	3.929	-1025.865	-1931.434	-940.029	3.719	3.62	3.696	3.787	3.417	3.708	4.371	4.436	4.045	4.028	4.033	4.112	3.483	3.819	3.737	3.856	3.928	3.948	3.935	3.897	3.687	3.869	3.63	3.806	3.97	3.953	3.975	3.915	3.828	3.801	3.646	3.802	3.924	3.856	3.89	3.918	4.013	3.915	3.737	3.74	4.062	3.942	4.034	3.994	3.964
1138.pdb	3.112	-947.797	-1888.932	-813.473	3.529	3.593	3.557	3.644	3.803	3.576	4.208	3.85	3.869	3.722	3.883	3.747	3.633	3.468	3.771	3.521	3.765	3.696	3.803	3.58	3.813	3.614	3.782	3.54	3.867	3.749	3.895	3.662	3.722	3.568	3.726	3.566	3.822	3.648	3.809	3.602	3.769	3.628	3.865	3.712	3.845	3.685	3.834	3.646	3.729
1139.pdb	6.76	-1020.309	-1948.013	-913.084	3.89	3.824	3.903	3.816	3.677	3.996	9.068	11.34	6.479	7.582	6.486	7.578	11.251	8.327	6.361	7.248	5.62	6.327	5.513	6.291	9.029	7.024	5.466	6.164	5.362	5.85	5.281	5.823	8.844	8.299	5.076	5.577	5.003	5.423	7.99	7.19	7.874	7.411	4.742	5.369	4.835	5.162	7.324	6.635	7.21
1140.pdb	3.679	-1030.49	-1943.555	-949.514	3.637	3.563	3.684	3.548	3.838	3.602	3.747	4.359	3.692	3.961	3.716	3.954	3.723	3.608	4.256	4.631	3.689	3.824	3.591	3.975	4.073	3.779	4.117	4.288	3.96	3.897	3.886	4.011	4.048	4.392	4.009	4.103	3.836	3.922	3.83	3.932	4.057	4.289	4.069	4.287	3.879	3.914	3.874	3.923	3.987
1141.pdb	3.348	-1114.053	-1975.881	-1022.254	3.678	3.614	3.63	3.607	3.879	3.738	3.197	3.346	3.437	3.48	3.413	3.477	3.679	3.49	3.313	3.529	3.501	3.522	3.527	3.477	3.906	3.724	3.502	3.599	3.716	3.69	3.735	3.656	3.982	3.594	3.534	3.601	3.724	3.647	3.684	3.573	4.05	3.67	3.761	3.835	3.823	3.702	3.79	3.639	3.988
1142.pdb	9.437	-864.376	-1801.525	-780.49	5.529	6.606	5.612	5.906	5.12	4.739	3.649	3.304	4.589	4.955	4.631	4.605	4.357	3.939	3.874	3.673	4.93	5.272	5.234	5.151	4.104	3.851	4.289	4.029	4.598	4.873	4.825	4.782	3.988	3.644	4.62	4.498	4.966	5.147	4.579	4.453	4.002	3.685	5.216	7.632	4.814	4.931	4.492	4.353	4.256
1143.pdb	3.143	-1010.108	-1941.021	-915.109	4.238	3.662	3.963	3.863	3.542	3.549	4.997	4.087	4.617	3.875	4.48	3.975	4.199	4.189	4.246	3.545	4.399	3.871	4.39	4.095	4.008	4.001	4.012	3.546	4.206	3.809	4.199	3.977	3.816	4.115	3.999	3.625	4.207	3.914	4.331	4.148	3.814	4.053	3.786	3.561	4.14	3.896	4.243	4.091	3.885
1144.pdb	6.442	-893.198	-1895.809	-796.805	3.737	3.584	3.586	3.663	3.641	3.568	5.637	6.023	4.687	4.804	4.612	4.843	3.475	3.412	4.431	4.595	4.32	4.423	4.33	4.372	4.127	4.078	4.168	4.253	4.598	4.67	4.605	4.631	4.157	3.899	4.022	4.105	4.432	4.422	4.346	4.356	4.496	4.277	4.337	4.679	4.669	4.649	4.597	4.595	4.37
1145.pdb	2.421	-1085.957	-1994.933	-993.687	3.705	3.616	3.493	3.482	3.81	3.67	3.482	3.114	3.594	3.365	3.488	3.298	3.582	3.59	3.342	3.096	3.56	3.404	3.46	3.341	3.828	3.724	3.498	3.288	3.75	3.551	3.675	3.504	3.822	3.746	3.497	3.336	3.681	3.526	3.611	3.505	3.942	3.805	3.506	3.503	3.804	3.612	3.746	3.594	3.903
1146.pdb	4.92	-1076.409	-2005.808	-1011.826	3.494	3.614	3.841	3.661	4.341	3.951	7.221	6.475	5.358	5.045	5.531	5.068	5.1	4.744	6.276	5.827	4.852	4.584	4.933	4.592	4.914	4.873	5.631	5.202	4.775	4.72	4.836	4.727	4.539	4.525	5.183	4.817	4.567	4.504	5.04	4.889	4.448	4.476	4.93	4.578	4.487	4.467	4.881	4.787	4.289
1147.pdb	4.116	-955.417	-1911.47	-861.319	4.369	3.683	4.101	4.003	3.384	3.699	4.253	3.999	4.311	3.841	4.177	4.001	3.413	3.638	3.746	3.49	4.241	3.895	4.017	4.052	3.478	3.624	3.625	3.56	4.083	3.82	3.914	3.938	3.608	3.539	3.744	3.671	4.005	3.887	3.82	3.866	3.654	3.588	3.814	3.796	3.978	3.87	3.823	3.853	3.774
1148.pdb	5	-917.296	-1910.916	-878.259	3.794	3.598	3.56	3.642	3.64	3.541	6.579	8.477	5.187	6.037	5.069	6.059	3.397	3.439	4.897	5.871	4.644	5.239	4.628	5.188	3.627	3.632	4.478	5.095	4.505	4.933	4.492	4.895	3.534	3.546	4.249	4.731	4.353	4.636	4.225	4.584	3.721	3.652	4.093	4.474	4.371	4.542	4.265	4.499	3.733
1149.pdb	8.61	-829.915	-1835.642	-721.669	8.324	8.437	10.115	12.561	4.522	4.081	3.857	3.518	6.091	5.977	6.986	8.039	7.512	5.724	9.973	9.07	7.432	8.172	7.938	9.032	6.205	5.036	8.156	7.407	6.472	7.044	6.851	7.689	5.629	4.825	8.646	8.695	7.146	7.839	7.581	7.625	5.328	4.629	7.895	7.971	6.642	7.173	7.005	6.995	5.828
1150.pdb	1.43	-1096.085	-2019.818	-977.336	3.707	3.639	3.497	3.495	4.07	4.027	3.247	4.224	3.477	3.931	3.372	3.859	3.708	3.65	3.215	3.641	3.484	3.786	3.361	3.747	3.788	3.645	3.5	3.77	3.6	3.748	3.508	3.718	3.766	3.564	3.499	3.701	3.548	3.702	3.476	3.629	3.813	3.616	3.97	3.95	3.623	3.723	3.563	3.662	3.795
1151.pdb	6.077	-965.164	-1910.274	-858.396	3.81	3.518	5.561	4.475	3.877	3.595	9.093	8.887	6.451	6.202	7.327	6.681	5.642	4.803	11.412	11.017	6.154	5.627	6.52	5.956	5.035	4.399	8.9	8.543	5.571	5.118	5.845	5.365	5.511	6.825	8.065	7.526	5.438	4.995	6.157	5.494	5.187	6.225	7.521	6.911	5.18	4.8	5.78	5.216	4.957
1152.pdb	7.73	-1029.485	-1945.227	-939.618	8.059	8.25	8.365	8.722	3.428	3.496	7.227	8.618	7.643	8.434	7.796	8.67	4.685	4.021	9.748	9.688	7.884	8.53	8.247	9.07	4.584	4.057	7.641	7.624	7.008	7.43	7.281	7.835	4.274	3.806	7.822	7.898	7.437	7.918	7.013	7.177	4.477	3.938	6.94	6.996	7.079	7.342	6.726	6.724	5.074
1153.pdb	3.629	-993.813	-1908.349	-913.93	3.592	3.697	3.467	3.511	3.603	3.465	3.259	3.43	3.425	3.563	3.363	3.47	3.822	3.517	3.546	3.777	3.439	3.546	3.489	3.473	3.767	3.541	3.565	3.673	3.494	3.557	3.531	3.502	3.795	3.483	3.541	3.632	3.544	3.541	3.633	3.515	3.81	3.545	3.403	3.566	3.598	3.583	3.672	3.562	3.774
1154.pdb	1.853	-1107.269	-2000.314	-1009.135	3.773	3.634	3.814	4.105	4.105	3.875	3.344	3.603	3.558	3.618	3.579	3.854	3.803	3.638	3.248	3.376	3.644	3.78	3.682	3.681	3.748	3.619	3.533	3.542	3.642	3.73	3.672	3.656	3.712	3.574	3.604	3.683	3.692	3.651	3.637	3.605	3.747	3.619	3.756	3.722	3.724	3.676	3.679	3.637	3.751
1155.pdb	8.406	-1068.648	-1944.578	-972.063	11.925	13.274	13.277	14.569	3.808	3.902	7.87	9.252	9.897	11.263	10.574	11.911	4.548	4.059	8.487	8.642	11.024	12.365	11.215	12.509	4.741	4.36	6.927	7.062	9.55	10.514	9.693	10.622	4.502	4.249	8.515	8.939	10.139	11.152	8.812	9.341	4.745	4.433	7.478	8.013	9.402	10.155	8.296	8.646	5.942
1156.pdb	2.101	-1049.914	-1964.365	-986.782	3.687	3.608	3.617	3.597	3.841	3.721	3.056	3.438	3.371	3.523	3.336	3.517	3.632	3.593	3.171	3.422	3.453	3.547	3.486	3.477	3.72	3.641	3.395	3.521	3.564	3.595	3.589	3.542	3.801	3.637	3.45	3.54	3.609	3.555	3.556	3.527	3.855	3.695	3.479	3.641	3.686	3.618	3.642	3.594	3.827
1157.pdb	9.582	-993.172	-1897.162	-890.484	9.853	9.237	10.463	10.629	3.577	3.392	11.563	13.756	10.708	11.497	11.013	12.193	7.204	6.859	10.542	10.883	10.626	11.207	11.41	12.435	6.093	5.817	8.22	8.386	8.938	9.339	9.525	10.26	5.517	5.289	8.781	8.947	9.591	10.056	9.786	10.273	5.501	5.246	8.156	8.229	8.898	9.225	9.061	9.406	6.226
1158.pdb	11.298	-1027.081	-1910.901	-910.933	8.255	7.453	9.236	8.735	5.419	4.354	3.096	3.193	5.675	5.323	6.166	5.964	16.729	12.349	13.146	10.435	6.862	6.46	8.223	8.205	12.367	9.449	10.57	8.408	6.058	5.758	7.078	7.066	10.433	8.189	10.237	8.49	7.314	7.143	11.27	9.722	9.172	7.311	9.474	7.781	6.782	6.586	10.08	8.734	9.019
1159.pdb	5.716	-1010.27	-1944.641	-883.392	3.987	4.277	3.748	3.777	3.608	4.366	9.447	9.699	6.717	6.988	6.598	6.738	9.904	6.911	6.512	6.464	5.728	5.918	5.541	5.706	7.961	5.873	5.544	5.765	5.314	5.388	5.174	5.229	7.333	6.058	5.095	5.268	4.937	5.039	7.379	6.074	6.647	5.613	4.679	4.871	4.764	4.837	6.8	5.7	6.204
1160.pdb	2.066	-1038.358	-1951.25	-954.675	3.709	3.652	3.487	3.51	3.811	3.722	3.098	3.511	3.403	3.581	3.293	3.51	3.563	3.569	3.169	3.313	3.431	3.557	3.319	3.507	3.761	3.673	3.383	3.45	3.612	3.638	3.528	3.6	3.799	3.641	3.409	3.465	3.564	3.61	3.486	3.563	3.876	3.709	3.423	3.573	3.667	3.672	3.602	3.633	3.848
1161.pdb	2.695	-1026.013	-2013.485	-946.126	3.607	3.595	3.486	3.495	3.817	3.739	3.709	4.124	3.658	3.859	3.598	3.809	3.611	3.472	3.432	3.598	3.601	3.738	3.551	3.653	3.859	3.707	3.56	3.645	3.789	3.848	3.752	3.784	3.945	3.556	3.542	3.608	3.723	3.746	3.682	3.668	4.062	3.708	3.551	3.664	3.858	3.841	3.824	3.776	3.987
1162.pdb	3.939	-1082.254	-1932.422	-953.682	3.653	3.631	3.521	3.515	3.676	3.838	4.822	4.235	4.237	3.933	4.171	3.875	5	4.289	4.181	3.772	3.999	3.793	4.021	3.724	4.78	4.301	4.013	3.794	4.084	3.927	4.101	3.875	4.441	4.168	3.89	3.724	4.012	3.826	4.546	4.047	4.344	4.1	3.779	3.691	4.003	3.826	4.448	4.01	4.229
1163.pdb	4.715	-1030.788	-1986.702	-919.888	3.595	3.604	3.517	3.549	3.46	3.525	5.712	6.168	4.653	4.886	4.615	4.858	3.4	3.371	4.526	4.794	4.275	4.44	4.341	4.378	3.565	3.512	4.17	4.371	4.18	4.278	4.229	4.232	3.698	3.413	4.007	4.166	4.102	4.106	4.051	4.029	3.932	3.59	3.887	4.011	4.23	4.138	4.188	4.074	3.876
1164.pdb	4.806	-1018.137	-1937.184	-927.657	3.703	3.584	3.616	3.659	3.339	3.579	5.478	6.22	4.59	4.902	4.547	4.939	3.424	3.586	4.332	4.795	4.266	4.488	4.281	4.467	3.706	3.795	4.001	4.39	4.267	4.419	4.279	4.403	3.837	3.686	3.905	4.207	4.163	4.24	4.125	4.241	4.065	3.833	3.817	4.009	4.299	4.27	4.266	4.271	4.004
1165.pdb	5.613	-1030.523	-1938.631	-940.369	5.066	5.406	6.134	7.274	4.057	4.476	6.861	9.552	5.963	7.479	6.497	8.413	3.821	3.86	5.33	6.744	6.02	7.411	6.337	7.562	4.133	4.095	4.906	5.988	5.705	6.699	5.942	6.813	4.094	4.167	5.213	6.309	5.767	6.531	5.471	6.099	4.352	4.311	4.957	5.914	5.704	6.258	5.457	5.898	4.471
1166.pdb	7.611	-940.335	-1870.665	-859.041	3.709	3.698	3.73	3.681	6.976	7.359	2.921	3.94	3.315	3.819	3.326	3.811	12.798	9.467	3.46	4.169	3.453	3.773	3.447	3.72	10.167	7.934	4.632	5.232	3.816	4.046	3.812	4.007	8.919	7.387	4.406	4.844	3.791	3.945	6.773	5.52	8.056	6.72	4.51	4.662	3.927	3.962	6.412	5.275	7.332
1167.pdb	6.629	-869.164	-1829.925	-743.386	3.869	3.718	3.545	3.688	3.772	3.797	3.072	3.586	3.47	3.652	3.308	3.637	3.745	3.503	3.809	4.495	3.495	3.664	3.47	3.544	3.855	3.563	3.797	4.262	3.64	3.669	3.621	3.579	3.821	3.775	3.734	4.119	3.671	3.607	3.641	3.505	3.896	3.798	3.628	3.952	3.758	3.654	3.733	3.569	3.891
1168.pdb	4.429	-1073.273	-1937.839	-959.332	3.59	3.611	3.528	3.567	3.837	3.68	4.113	4.517	3.851	4.064	3.821	4.042	3.928	3.611	4.856	5.298	3.744	3.898	3.732	3.888	3.917	3.676	4.517	4.758	3.782	3.875	3.773	3.867	3.903	3.967	4.269	4.461	3.736	3.816	3.822	3.802	3.915	3.949	4.273	4.539	3.774	3.826	3.845	3.815	3.86
1169.pdb	4.606	-1046.632	-1957.982	-912.873	4.127	3.59	4.537	4.055	3.836	3.63	9.325	7.003	6.726	5.296	6.931	5.529	6.078	5.023	6.502	5.103	5.996	4.883	5.912	4.962	5.382	4.566	5.613	4.612	5.494	4.575	5.432	4.635	5.337	5.308	5.344	4.472	5.171	4.426	6.009	4.991	5.046	5.011	5.048	4.428	4.956	4.326	5.655	4.797	4.893
1170.pdb	3.277	-1061.903	-1948.575	-968.452	3.601	3.59	3.481	3.49	3.877	3.92	4.621	4.455	4.111	4.023	4.051	3.973	3.871	4.241	4.109	3.885	3.901	3.845	3.874	3.773	4.11	4.23	4.032	3.897	4.073	3.936	4.052	3.881	4.154	3.947	3.894	3.795	3.962	3.823	4.015	4.017	4.313	4.051	3.857	3.897	4.127	3.93	4.171	4.092	4.195
1171.pdb	5.68	-928.878	-1878.489	-826.422	3.605	3.761	3.693	3.619	3.935	3.898	3.032	3.441	3.318	3.601	3.362	3.53	4.042	4.413	3.373	3.732	3.443	3.607	3.466	3.492	4.368	4.472	3.561	3.787	3.837	3.853	3.855	3.767	4.274	4.081	3.594	3.745	3.805	3.765	3.914	3.999	4.301	4.078	3.599	3.731	3.905	3.815	3.996	4.01	4.185
1172.pdb	11.232	-914.927	-1868.311	-823.847	3.593	3.601	3.543	3.493	6.855	6.39	4.352	4.676	3.972	4.138	3.947	4.084	8.552	9.27	5.771	5.84	3.829	3.923	3.866	4.039	7.057	7.485	6.132	6.023	3.888	3.921	3.916	4.008	6.237	6.431	5.485	5.391	3.851	3.926	5.182	5.636	5.83	5.918	5.544	5.379	3.91	3.916	5.019	5.341	5.457
1173.pdb	6.296	-816.535	-1869.497	-758.076	3.646	3.675	3.782	3.707	6.745	6.593	2.954	3.33	3.3	3.502	3.368	3.518	6.488	5.658	3.249	3.44	3.461	3.571	3.541	3.501	6.031	5.254	4.414	4.491	3.875	3.789	3.935	3.737	5.348	4.881	4.256	4.295	3.877	3.725	4.394	3.935	5.187	4.721	4.408	4.352	3.989	3.785	4.42	3.959	4.93
1174.pdb	5.396	-1046.828	-1978.435	-984.811	3.943	4.044	4.464	4.562	3.347	3.523	4.514	4.687	4.228	4.366	4.489	4.625	3.543	3.226	5.531	5.271	4.307	4.431	4.672	4.687	3.6	3.363	4.803	4.689	4.159	4.232	4.433	4.424	3.702	4.077	4.718	4.657	4.335	4.348	4.294	4.125	3.857	4.085	4.571	4.428	4.359	4.309	4.325	4.123	3.871
1175.pdb	10.297	-1009.515	-1938.048	-920.408	13.423	13.077	11.602	11.295	5.01	4.29	4.884	4.308	9.154	8.692	8.243	7.801	11.472	7.688	13.842	11.692	9.97	9.56	10.937	11.165	8.893	6.365	10.898	9.225	8.411	8.099	9.136	9.303	9.318	7.549	11.074	9.742	9.993	10.058	10.896	9.66	8.365	6.824	9.927	8.724	9.087	9.036	9.839	8.704	9.208
1176.pdb	5.052	-1065.088	-1984.974	-956.644	4.049	3.942	4.629	4.609	3.863	3.659	3.13	3.343	3.59	3.643	3.879	3.976	4.924	4.406	4.457	4.552	3.936	3.965	4.077	4.183	4.824	4.313	4.259	4.254	4.108	4.006	4.214	4.169	4.448	4.083	4.351	4.343	4.181	4.124	4.568	4.366	4.419	4.053	4.323	4.456	4.201	4.092	4.524	4.293	4.357
1177.pdb	5.779	-1044.566	-1944.262	-955.693	3.749	3.695	3.645	3.592	4.203	4.097	3.139	3.317	3.444	3.506	3.392	3.455	4.11	4.126	4.686	4.938	3.511	3.535	3.594	3.647	3.969	3.972	4.525	4.657	3.555	3.568	3.617	3.651	4.053	3.806	4.305	4.391	3.644	3.66	3.698	3.752	4.066	3.821	4.341	4.268	3.723	3.697	3.768	3.774	4.013
1178.pdb	4.55	-994.749	-1900.502	-894.332	3.776	3.877	3.533	3.664	4.049	4.087	4.217	4.318	3.997	4.098	3.875	3.991	4.252	5.254	5.777	5.536	3.842	3.953	3.752	3.726	4.297	4.879	5.201	5.053	3.978	3.997	3.91	3.827	4.313	4.44	4.784	4.706	3.884	3.837	4.02	4.346	4.402	4.464	4.619	4.606	4.029	3.958	4.142	4.382	4.298
1179.pdb	11.738	-990.392	-1865.964	-887.527	9.835	11.489	19.425	36.864	4.515	4.358	3.869	3.271	6.852	7.38	11.647	20.067	4.751	4.382	4.897	5.632	11.043	17.208	10.529	16.068	4.785	4.318	4.769	5.207	9.495	13.953	9.109	13.098	4.872	5.32	8.433	13.121	9.254	12.776	8.285	11.36	4.951	5.238	7.725	11.333	8.59	11.466	7.782	10.285	5.765
1180.pdb	7.441	-948.97	-1832.319	-816.795	3.669	3.596	3.514	3.557	3.82	3.786	4.702	4.617	4.186	4.106	4.108	4.087	3.671	3.74	4.061	3.813	3.962	3.923	3.962	3.834	4.254	4.297	3.981	3.804	4.326	4.295	4.326	4.228	4.018	4.042	3.864	3.742	4.195	4.101	4.166	4.121	4.351	4.29	4.536	4.569	4.443	4.299	4.419	4.315	4.238
1181.pdb	6.862	-974.871	-1939.545	-894.209	5.383	5.815	5.961	6.395	3.408	3.579	6.751	7.114	6.067	6.464	6.356	6.755	3.465	3.448	6.362	6.389	6.032	6.441	6.454	6.69	3.621	3.613	5.377	5.452	5.507	5.817	5.824	6.003	3.763	3.474	5.523	5.688	5.736	5.966	5.363	5.466	4.009	3.672	5.133	5.211	5.612	5.716	5.302	5.299	4.238
1182.pdb	3.385	-1058.954	-2002.256	-980.964	3.546	3.608	3.631	3.611	4.095	3.888	4.369	4.238	3.957	3.923	4	3.924	4.208	3.893	4.589	4.535	3.849	3.819	3.933	3.849	3.995	3.826	4.424	4.32	3.779	3.787	3.842	3.81	3.993	3.645	4.226	4.142	3.783	3.77	3.938	3.828	3.957	3.68	4.513	4.325	3.788	3.778	3.917	3.827	3.888
1183.pdb	9.684	-946.95	-1834.482	-816.633	11.231	13.027	13.616	15.277	3.874	3.856	3.112	3.507	7.172	8.267	8.364	9.392	5.898	4.647	3.777	3.765	9.32	10.604	9.57	10.446	5.317	4.315	3.81	3.795	8.028	8.865	8.216	8.747	6.789	6.792	6.261	6.666	8.819	9.603	8.157	8.085	6.292	6.203	5.982	6.2	8.067	8.644	7.515	7.379	7.115
1184.pdb	2.696	-1037.724	-2012.673	-978.621	4.23	3.773	4.004	3.819	3.69	3.558	3.038	3.253	3.634	3.513	3.521	3.536	3.583	3.483	3.175	3.108	3.758	3.615	3.724	3.798	3.658	3.534	3.346	3.258	3.77	3.62	3.745	3.757	3.656	3.503	3.511	3.398	3.842	3.76	3.691	3.687	3.728	3.566	3.403	3.387	3.871	3.77	3.745	3.709	3.812
1185.pdb	6.277	-935.387	-1910.412	-801.901	3.8	3.625	4.736	4.038	4.599	4.387	4.878	6.23	4.339	4.927	4.807	5.134	4.102	3.919	7.954	8.74	4.471	4.631	4.629	4.854	3.928	3.813	6.836	7.289	4.248	4.373	4.366	4.54	3.812	4.014	6.311	6.476	4.253	4.357	4.214	4.322	3.818	3.973	6.256	6.16	4.184	4.265	4.152	4.237	3.815
1186.pdb	4.596	-1020.34	-1988.329	-920.602	3.58	3.593	3.466	3.485	3.948	3.889	3.602	3.527	3.591	3.56	3.534	3.506	3.662	3.569	3.379	3.326	3.549	3.535	3.537	3.425	4.161	3.993	3.568	3.514	3.952	3.861	3.943	3.779	3.953	3.818	3.543	3.507	3.87	3.742	3.829	3.673	4.139	3.952	4.367	4.389	4.039	3.866	4.005	3.809	4.046
1187.pdb	6.207	-1060.557	-1930.902	-910.872	3.528	3.58	3.635	3.616	4.205	3.953	3.73	3.618	3.629	3.599	3.682	3.617	4.224	4.443	3.847	3.938	3.631	3.604	3.709	3.656	4.398	4.587	3.967	3.943	3.91	3.922	3.968	3.961	4.352	4.128	3.884	3.861	3.88	3.885	4.023	4.155	4.308	4.098	5.91	5.263	3.922	3.901	4.041	4.126	4.178
1188.pdb	5.179	-917.039	-1922.943	-798.779	3.841	3.683	4.059	4.486	3.552	3.614	4.346	3.883	4.093	3.783	4.203	4.184	3.408	3.523	4.002	3.755	4.082	4.017	4.1	3.898	3.611	3.669	3.852	3.708	4.065	4.003	4.079	3.914	3.533	3.684	3.904	3.902	4.031	3.868	3.916	3.817	3.774	3.803	3.949	3.8	4.149	3.936	4.053	3.894	3.786
1189.pdb	6.612	-862.799	-1881.905	-773.388	3.627	3.581	3.494	3.519	3.908	3.746	7.869	9.283	5.748	6.432	5.681	6.401	3.702	3.573	5.571	6.17	4.997	5.461	5.029	5.342	4.267	4.183	5.016	5.362	5.097	5.446	5.121	5.357	4.061	3.973	4.636	4.901	4.822	5.002	4.796	4.966	4.412	4.292	5.597	5.74	4.987	5.096	4.965	5.066	4.281
1190.pdb	8.892	-986.243	-1896.34	-835.761	5.978	5.736	6.455	6.039	4.858	4.247	2.875	3.285	4.427	4.51	4.665	4.662	12.818	8.753	10.204	9.42	5.103	5.02	5.77	5.891	9.763	7.125	8.422	7.696	4.74	4.732	5.241	5.386	8.687	6.589	7.93	7.281	5.388	5.456	8.348	6.96	7.751	6.04	7.236	6.527	5.158	5.187	7.625	6.441	7.456
1191.pdb	6.284	-1010.664	-1894.851	-869.597	6.272	6.746	8.317	9.342	4.28	4.354	5.225	4.971	5.748	5.859	6.771	7.157	3.927	3.752	5.067	4.962	6.605	7.02	7.045	7.327	4.149	3.939	4.805	4.759	6.101	6.343	6.432	6.573	4.067	3.81	5.683	5.905	6.4	6.607	5.86	5.888	4.291	3.94	5.839	6.014	6.197	6.249	5.748	5.65	4.621
1192.pdb	1.473	-1133.092	-2009.445	-1019.959	3.645	3.642	3.501	3.502	3.795	3.683	3.049	3.557	3.347	3.6	3.275	3.53	3.501	3.502	3.117	3.33	3.398	3.567	3.343	3.477	3.734	3.605	3.343	3.448	3.599	3.628	3.557	3.561	3.678	3.552	3.382	3.461	3.575	3.577	3.487	3.513	3.767	3.63	3.444	3.615	3.666	3.638	3.593	3.584	3.746
1193.pdb	5.365	-1043.518	-1973.043	-965.745	4.008	4.115	4.51	5.041	4.518	4.699	6.239	7.576	5.124	5.846	5.374	6.309	3.939	3.914	4.724	5.414	4.919	5.578	4.93	5.507	4.307	4.292	4.656	5.175	4.95	5.446	4.958	5.392	4.273	4.001	4.619	5.142	4.768	5.137	4.638	4.94	4.526	4.219	5.361	5.578	4.897	5.129	4.789	4.965	4.44
1194.pdb	6.194	-943.567	-1896.524	-761.798	3.63	3.592	5.045	6.742	5.344	4.945	3.062	3.53	3.346	3.561	4.053	5.136	4.287	4.179	3.703	4.044	3.912	4.622	3.929	4.528	4.49	4.341	4.25	4.344	4.158	4.633	4.171	4.563	4.272	4.393	4.449	4.944	4.063	4.369	3.982	4.333	4.333	4.345	7.967	7.847	4.148	4.333	4.081	4.303	4.215
1195.pdb	7.653	-1090.612	-1917.68	-924.175	8.034	8.617	9.779	10.659	4.02	3.999	5.39	5.182	6.712	6.9	7.584	7.921	4.262	3.671	5.719	5.527	7.734	8.153	8.095	8.523	4.039	3.638	5.153	5.018	6.698	7.008	6.969	7.285	3.93	3.504	6.309	6.428	7.182	7.552	6.476	6.497	4.081	3.644	5.739	5.835	6.765	6.994	6.177	6.115	4.74
1196.pdb	4.898	-918.828	-1913.676	-829.445	3.643	3.637	3.617	3.537	3.524	3.757	4.247	4.586	3.945	4.112	3.932	4.062	3.938	3.76	4.293	4.674	3.836	3.92	3.891	3.883	3.896	3.745	4.037	4.368	3.83	3.869	3.871	3.841	3.917	3.598	3.932	4.16	3.825	3.8	3.967	3.825	4.002	3.666	4.043	4.158	3.911	3.823	4.03	3.844	3.942
1197.pdb	3.549	-983.414	-1952.162	-880.241	3.813	3.649	3.822	3.913	3.897	3.854	4.558	3.954	4.186	3.802	4.19	3.934	3.732	3.808	3.806	3.522	4.065	3.839	4.063	3.743	4.031	3.943	3.836	3.633	4.206	3.933	4.204	3.861	4.069	3.696	3.833	3.703	4.126	3.819	4.077	3.841	4.253	3.815	3.941	3.8	4.27	3.898	4.229	3.917	4.18
1198.pdb	4.754	-946.47	-1907.851	-880.084	3.577	3.6	3.488	3.483	3.477	3.602	5.854	6.897	4.715	5.248	4.671	5.19	3.906	4.668	4.519	5.044	4.306	4.66	4.298	4.608	4.044	4.568	4.172	4.563	4.31	4.587	4.303	4.548	4.077	4.249	4.001	4.293	4.158	4.358	4.31	4.785	4.277	4.336	3.947	4.102	4.312	4.413	4.438	4.768	4.16
1199.pdb	4.011	-1039.27	-1972.48	-963.385	3.663	3.569	4.06	3.961	4.208	3.817	4.02	3.623	3.842	3.596	4.04	3.792	4.11	3.808	4.419	4.158	3.915	3.718	3.98	3.777	4.056	3.93	4.348	4.044	3.923	3.832	3.972	3.876	4.143	3.811	4.276	4.023	3.91	3.815	3.98	3.861	4.079	3.844	4.25	3.924	3.895	3.842	3.953	3.88	4.009
1200.pdb	5.509	-1055.791	-1946.225	-914.87	4.308	3.92	3.455	3.435	3.861	3.713	3.035	3.548	3.671	3.734	3.245	3.492	3.714	3.664	3.239	3.297	3.599	3.634	3.593	3.541	4.25	4.16	3.446	3.436	4.03	4.014	4.026	3.944	4.146	3.916	3.448	3.435	4.082	3.939	3.934	3.878	4.271	4.014	4.532	4.318	4.197	4.017	4.073	3.966	4.277
1201.pdb	10.297	-949.047	-1843.956	-847.772	4.656	4.684	4.769	4.645	4.095	4.094	3.163	3.288	3.91	3.986	3.966	3.966	6.624	8.322	5.824	5.809	4.196	4.206	4.841	4.978	6.184	7.293	5.248	5.237	4.473	4.463	4.957	5.042	5.452	6.433	5.128	5.089	4.896	4.971	5.796	6.544	5.449	6.085	6.733	6.17	4.987	4.925	5.736	6.236	5.317
1202.pdb	2.435	-1058.063	-2013.249	-977.257	3.69	3.663	3.541	3.509	3.765	3.688	3.39	3.62	3.54	3.641	3.465	3.565	3.589	3.467	3.283	3.351	3.54	3.597	3.466	3.503	3.741	3.654	3.443	3.463	3.666	3.705	3.611	3.634	3.813	3.537	3.468	3.475	3.627	3.64	3.571	3.557	3.913	3.645	3.428	3.512	3.741	3.713	3.695	3.643	3.876
1203.pdb	8.029	-1040.343	-1938.682	-895.926	5.515	6.155	5.975	6.471	4.738	4.789	5.98	7.42	5.748	6.787	5.978	6.946	4.12	4.191	5.392	6.25	5.823	6.682	6.199	6.831	4.531	4.575	5.174	5.763	5.706	6.347	5.988	6.459	4.468	4.183	5.374	5.94	5.893	6.398	5.491	5.885	4.692	4.393	6.846	6.637	5.843	6.204	5.508	5.777	4.829
1204.pdb	2.778	-1013.003	-1926.007	-935.806	3.709	3.602	3.648	3.648	3.663	3.545	3.04	3.345	3.374	3.473	3.344	3.496	3.547	3.367	3.308	3.558	3.465	3.532	3.48	3.502	3.629	3.444	3.426	3.554	3.547	3.548	3.558	3.526	3.776	3.426	3.481	3.577	3.588	3.541	3.533	3.459	3.826	3.505	3.363	3.522	3.661	3.588	3.615	3.519	3.807
1205.pdb	7.053	-869.832	-1865.782	-776.971	3.597	3.546	3.599	3.524	5.126	5.245	3.876	3.055	3.737	3.3	3.738	3.289	5.813	5.336	3.804	3.628	3.691	3.375	3.781	3.458	5.681	5.347	4.245	4.167	4.123	3.874	4.19	3.936	5.622	6.211	4.084	4.006	4.072	3.858	4.652	4.234	5.638	5.99	3.991	3.885	4.343	4.067	4.827	4.38	5.298
1206.pdb	5.878	-1002.021	-1898.985	-888.264	4.056	4.473	4.013	4.035	3.613	3.984	8.959	8.904	6.508	6.689	6.486	6.47	6.764	5.565	6.308	6.135	5.676	5.804	5.537	5.603	5.827	4.965	5.409	5.418	5.245	5.294	5.141	5.143	5.527	4.841	5.06	5.072	4.924	5.009	6.095	5.544	5.196	4.645	4.649	4.745	4.748	4.818	5.725	5.263	5.006
1207.pdb	11.673	-791.581	-1729.055	-663.22	6.83	6.631	4.943	4.657	5.857	6.281	5.742	5.599	6.286	6.115	5.343	5.128	18.336	12.752	8.711	7.234	5.838	5.629	6.587	6.509	14.002	10.282	7.76	6.917	5.712	5.557	6.274	6.218	16.698	13.709	7.056	6.352	6.385	6.3	11.182	8.819	14.54	12.044	6.405	5.749	6.306	6.148	10.304	8.247	13.255
1208.pdb	8.597	-911.403	-1921.023	-845.238	4.719	5.057	8.995	9.75	3.712	3.901	4.497	5.369	4.608	5.213	6.746	7.56	3.984	4.134	5.39	5.586	6.07	6.725	6.477	7.108	4.092	4.334	4.83	5.025	5.63	6.228	5.935	6.515	4.018	4.007	5.872	6.206	5.692	6.224	5.599	6.086	4.014	3.978	5.995	7.531	5.41	5.83	5.333	5.715	4.132
1209.pdb	2.349	-1101.966	-2035.769	-1036.24	3.678	3.614	3.498	3.479	3.788	3.676	3.39	3.448	3.534	3.531	3.444	3.463	3.56	3.47	3.317	3.271	3.522	3.513	3.431	3.459	3.774	3.59	3.474	3.406	3.692	3.592	3.624	3.551	3.798	3.492	3.48	3.424	3.634	3.564	3.565	3.494	3.901	3.59	3.448	3.478	3.748	3.634	3.69	3.575	3.864
1210.pdb	4.067	-1027.882	-1962.53	-947.531	3.478	3.544	3.534	3.567	4.682	4.453	3.127	3.274	3.302	3.409	3.331	3.42	4.059	3.862	3.205	3.24	3.38	3.461	3.452	3.378	4.203	3.963	3.697	3.644	3.657	3.637	3.712	3.575	4.239	3.768	3.656	3.625	3.665	3.569	3.657	3.514	4.251	3.842	5.058	5.001	3.771	3.664	3.764	3.618	4.122
1211.pdb	4.091	-863.203	-1830.704	-729.019	3.802	3.631	3.567	3.567	3.491	3.618	3.706	3.338	3.754	3.485	3.637	3.453	3.539	3.536	3.59	3.445	3.692	3.512	3.697	3.462	3.673	3.683	3.557	3.503	3.754	3.629	3.758	3.591	3.651	3.66	3.559	3.519	3.766	3.599	3.724	3.563	3.772	3.711	3.594	3.462	3.848	3.652	3.812	3.622	3.777
1212.pdb	4.979	-997.942	-1937.306	-913.46	3.785	3.65	3.524	3.509	3.363	3.638	3.636	3.399	3.71	3.525	3.58	3.454	3.386	3.418	3.452	3.365	3.648	3.519	3.625	3.48	3.452	3.468	3.423	3.456	3.632	3.531	3.614	3.502	3.597	3.437	3.448	3.469	3.648	3.531	3.573	3.441	3.734	3.547	3.757	3.752	3.754	3.607	3.691	3.532	3.742
1213.pdb	5.835	-1026.057	-1900.357	-908.183	3.6	3.578	3.599	3.547	4.205	4.019	4.443	4.953	4.021	4.265	4.021	4.25	4.603	4.164	6.113	6.745	3.881	4.026	3.793	4.07	4.375	4.053	5.477	5.836	3.89	3.977	3.825	4.01	4.788	5.661	5.008	5.264	3.78	3.924	4.06	4.07	4.614	5.317	5.034	5.172	3.803	3.926	4.037	4.048	4.445
1214.pdb	4.181	-1077.423	-1970.694	-995.128	3.714	3.593	3.572	3.576	3.871	3.883	4.409	4.129	4.062	3.861	3.991	3.853	3.651	3.733	3.97	3.944	3.899	3.766	3.899	3.708	4.07	4.137	3.937	3.924	4.151	4.061	4.152	4.017	4.077	3.878	3.846	3.837	4.064	3.933	4.008	3.93	4.257	4.007	3.992	3.999	4.216	4.031	4.169	4.029	4.166
1215.pdb	1.511	-1106.26	-1993.024	-983.922	3.743	3.638	3.523	3.478	3.812	3.679	3.064	3.558	3.403	3.598	3.294	3.518	3.593	3.589	3.155	3.341	3.443	3.558	3.308	3.528	3.727	3.635	3.374	3.454	3.581	3.6	3.479	3.578	3.654	3.65	3.411	3.46	3.532	3.59	3.458	3.562	3.726	3.685	3.451	3.564	3.612	3.629	3.551	3.606	3.729
1216.pdb	10.41	-893.71	-1824.491	-689.03	3.762	3.695	3.437	3.449	4.226	3.688	24.662	18.237	14.212	10.966	14.05	10.843	8.388	8.269	14.207	10.975	10.621	8.461	10.818	8.804	6.824	6.859	10.88	8.546	8.889	7.355	9.038	7.613	6.022	6.084	9.019	7.272	7.983	6.829	9.74	8.66	5.682	5.737	9.372	7.783	7.373	6.415	8.837	7.941	5.362
1217.pdb	5.349	-1026	-1993.222	-958.664	4.057	4.029	4.607	4.528	3.963	4.014	4.069	5.384	4.063	4.707	4.338	4.956	3.951	3.894	5.593	6.015	4.244	4.647	4.582	4.923	3.856	3.815	5.05	5.348	4.1	4.399	4.353	4.606	3.947	3.611	4.939	5.143	4.294	4.491	4.27	4.44	4	3.675	4.751	4.871	4.281	4.398	4.261	4.355	4.01
1218.pdb	2.221	-916.527	-1903.309	-844.113	3.616	3.634	3.48	3.472	3.874	3.615	3.55	3.702	3.583	3.668	3.515	3.587	3.611	3.459	3.408	3.567	3.549	3.603	3.538	3.502	3.774	3.614	3.563	3.583	3.686	3.683	3.678	3.607	3.623	3.573	3.543	3.555	3.666	3.613	3.612	3.547	3.708	3.628	3.691	3.678	3.729	3.652	3.684	3.597	3.692
1219.pdb	11.769	-849.223	-1783.609	-676.238	3.758	3.858	3.811	4.002	4.351	4.343	3.129	2.955	3.443	3.407	3.47	3.478	9.627	8.645	3.418	3.118	3.566	3.605	3.499	3.531	7.687	7.064	3.729	3.526	3.626	3.679	3.576	3.623	6.717	7.038	3.75	3.645	3.612	3.67	5.841	5.488	6.217	6.417	5.718	5.488	3.713	3.714	5.57	5.229	5.807
1220.pdb	2.904	-1008.345	-1979.206	-918.967	3.857	3.714	3.795	4.054	4.017	3.906	4.043	4.024	3.95	3.869	3.919	4.039	3.91	3.824	3.752	3.681	3.898	3.931	3.892	3.796	4.076	3.951	3.84	3.756	4.026	4	4.021	3.899	3.959	3.81	3.829	3.83	3.988	3.862	3.978	3.867	4.096	3.926	3.959	3.912	4.098	3.95	4.089	3.954	4.057
1221.pdb	15.155	-846.839	-1791.998	-739.638	23.632	22.148	19.091	16.92	4.734	4.042	11.319	13.154	17.476	17.651	15.205	15.037	21.775	15.062	18.14	18.044	18.014	17.407	19.848	20.427	16.274	11.791	13.671	13.376	14.829	14.367	16.204	16.632	35.737	23.759	15.026	14.262	17.69	17.735	20.727	18.522	29.766	20.101	12.715	12.108	15.722	15.69	18.252	16.346	28.743
1222.pdb	2.669	-1042.467	-1922.306	-865.63	3.652	3.641	3.522	3.499	3.82	3.791	3.886	3.722	3.769	3.682	3.704	3.611	3.638	3.544	3.581	3.408	3.687	3.621	3.639	3.543	3.784	3.664	3.661	3.536	3.784	3.692	3.748	3.633	3.709	3.64	3.626	3.527	3.729	3.635	3.69	3.566	3.868	3.739	3.582	3.578	3.858	3.718	3.825	3.661	3.832
1223.pdb	3.476	-1078.94	-1984.413	-970.167	3.712	3.572	3.501	3.516	3.852	3.761	3.321	3.577	3.517	3.575	3.411	3.547	3.568	3.508	3.366	3.592	3.511	3.555	3.464	3.498	3.765	3.736	3.528	3.648	3.673	3.714	3.637	3.671	3.812	3.564	3.521	3.615	3.652	3.651	3.567	3.588	3.916	3.673	3.717	3.828	3.765	3.728	3.694	3.675	3.882
1224.pdb	3.946	-1006.605	-1986.008	-946.843	3.656	3.609	3.613	3.636	3.571	3.534	3.007	3.273	3.331	3.441	3.31	3.454	3.78	3.625	3.499	3.66	3.425	3.506	3.482	3.489	3.71	3.607	3.523	3.618	3.462	3.522	3.504	3.51	3.768	3.584	3.546	3.623	3.534	3.53	3.601	3.551	3.813	3.629	3.515	3.593	3.611	3.577	3.667	3.594	3.787
1225.pdb	3.243	-1027.087	-1928.076	-907.746	3.751	3.605	3.73	3.678	3.834	3.69	3.408	3.859	3.579	3.732	3.569	3.769	3.648	3.452	3.448	3.545	3.63	3.714	3.631	3.605	3.766	3.556	3.577	3.593	3.723	3.726	3.723	3.645	3.862	3.569	3.615	3.614	3.729	3.637	3.671	3.559	3.934	3.656	3.642	3.663	3.81	3.698	3.762	3.633	3.903
1226.pdb	3.145	-1004.463	-1978.493	-922.708	3.703	3.583	3.697	3.717	3.691	3.593	3.697	3.944	3.7	3.764	3.697	3.831	3.507	3.445	3.527	3.715	3.699	3.748	3.71	3.686	3.793	3.687	3.581	3.674	3.866	3.854	3.875	3.807	3.802	3.554	3.61	3.685	3.84	3.762	3.764	3.705	3.967	3.685	3.536	3.702	3.971	3.837	3.908	3.79	3.923
1227.pdb	4.614	-898.954	-1882.459	-808.869	3.842	3.799	4.099	4.196	3.886	3.818	3.842	4.214	3.842	4.006	3.97	4.205	3.515	3.433	3.661	3.843	3.928	4.069	4.021	4.114	3.819	3.657	3.736	3.835	4.053	4.078	4.123	4.112	5.777	5.265	3.827	3.925	4.067	4.049	3.927	3.899	5.526	5.056	4.113	4.067	4.143	4.077	4.026	3.952	5.246
1228.pdb	1.776	-1102.391	-2012.203	-1024.258	3.693	3.616	3.484	3.469	3.821	3.791	3.134	3.292	3.413	3.454	3.309	3.381	3.573	3.518	3.13	3.177	3.437	3.459	3.319	3.427	3.774	3.691	3.36	3.381	3.622	3.604	3.534	3.58	3.784	3.584	3.391	3.403	3.566	3.587	3.492	3.513	3.885	3.674	3.524	3.739	3.686	3.662	3.624	3.6	3.853
1229.pdb	2.011	-1026.044	-1940.797	-928.922	3.717	3.736	3.769	3.72	3.785	3.65	3.197	3.58	3.457	3.658	3.483	3.65	3.575	3.469	3.226	3.322	3.561	3.679	3.458	3.548	3.608	3.507	3.412	3.431	3.589	3.655	3.512	3.557	3.652	3.464	3.502	3.503	3.553	3.593	3.483	3.503	3.703	3.53	3.405	3.507	3.612	3.627	3.553	3.552	3.705
1230.pdb	4.301	-1014.035	-1877.717	-854.749	3.567	3.594	3.502	3.603	3.967	3.727	3.142	3.668	3.355	3.631	3.322	3.635	3.594	3.541	3.416	3.699	3.404	3.622	3.393	3.535	4.074	3.954	3.599	3.708	3.812	3.911	3.803	3.846	3.868	3.826	3.575	3.682	3.756	3.796	3.687	3.748	4.036	3.914	4.146	4.175	3.915	3.874	3.857	3.834	3.958
1231.pdb	3.471	-1025.439	-1969.257	-953.892	4.306	3.667	4.182	4.045	3.773	3.571	5.95	4.958	5.128	4.312	5.066	4.502	5.549	4.338	4.835	4.072	4.812	4.223	4.803	4.356	5.027	4.185	4.481	3.905	4.605	4.137	4.598	4.237	4.699	4.299	4.406	3.94	4.54	4.123	5.143	4.411	4.53	4.206	4.231	3.881	4.426	4.075	4.929	4.314	4.493
1232.pdb	7.976	-941.31	-1876.449	-854.669	8.864	9.27	9.535	10.423	3.7	3.733	6.762	7.315	7.813	8.292	8.149	8.869	4.201	3.658	7.817	7.437	8.387	9.003	9.079	9.929	4.333	3.82	6.445	6.202	7.44	7.788	7.959	8.483	4.089	3.654	7.217	7.258	8.14	8.64	7.307	7.503	4.353	3.859	6.381	6.514	7.685	7.981	6.991	7.033	5.105
1233.pdb	10.893	-896.479	-1868.454	-824.37	11.62	12.969	9.296	11.182	3.414	3.609	5.098	4.115	8.359	8.542	7.197	7.648	3.875	3.581	4.305	4.011	8.671	9.422	8.469	8.413	4.214	3.931	4.008	3.877	7.727	8.224	7.575	7.467	4.396	4.936	5.33	5.703	8.384	8.567	6.927	6.684	4.609	4.913	5.105	5.303	7.897	7.943	6.682	6.373	5.778
1234.pdb	6.549	-725.883	-1729.443	-633.533	3.62	3.665	3.581	3.509	5.68	5.388	3.8	3.444	3.71	3.555	3.69	3.477	4.432	4.302	3.628	3.703	3.667	3.54	3.556	3.469	4.185	4.081	4.312	4.264	3.673	3.564	3.59	3.511	5.839	5.587	4.129	4.076	3.596	3.542	3.509	3.452	5.444	5.234	7.006	5.505	3.64	3.588	3.568	3.514	5.14
1235.pdb	2.223	-1031.944	-1985.729	-970.135	3.702	3.624	3.537	3.494	3.71	3.593	3.029	3.365	3.366	3.495	3.283	3.429	3.599	3.437	3.097	3.222	3.423	3.494	3.353	3.424	3.635	3.505	3.302	3.345	3.494	3.531	3.441	3.478	3.598	3.475	3.36	3.382	3.494	3.507	3.451	3.438	3.687	3.556	3.262	3.362	3.585	3.57	3.55	3.513	3.69
1236.pdb	7.377	-894.398	-1855.392	-783.993	4.282	5.353	4.201	4.309	3.887	4.134	6.014	6.09	5.148	5.721	5.107	5.2	4.035	4.249	9.06	8.328	4.832	5.251	4.643	4.669	4.466	4.614	7.336	6.93	4.956	5.274	4.814	4.838	4.193	4.336	6.552	6.275	4.708	4.941	4.688	4.743	4.503	4.605	6.19	6.379	4.88	5.064	4.864	4.899	4.467
1237.pdb	6.594	-1047.708	-1924.03	-948.091	3.717	3.657	3.512	3.577	4.196	4.657	5.943	6.912	4.83	5.284	4.728	5.244	13.815	9.492	5.059	5.667	4.391	4.715	4.416	4.711	10.679	7.641	4.771	5.331	4.395	4.521	4.414	4.518	9.911	8.188	4.456	4.892	4.275	4.346	8.218	6.48	8.719	7.311	4.305	4.575	4.22	4.256	7.506	6.034	7.885
1238.pdb	6.225	-939.849	-1922.49	-846.119	3.824	3.899	4.117	4.073	4.23	4.119	3.732	4.658	3.778	4.279	3.924	4.365	4.397	4.032	6.203	6.26	3.891	4.21	4.251	4.574	4.399	4.093	5.545	5.546	4.019	4.211	4.289	4.484	4.244	3.854	5.188	5.178	4.196	4.367	4.344	4.376	4.295	3.916	5.798	5.285	4.247	4.334	4.37	4.341	4.217
1239.pdb	7.667	-982.382	-1890.339	-868.709	3.732	3.611	3.573	3.57	3.808	3.73	4.41	3.891	4.071	3.751	3.991	3.73	3.978	3.704	4.742	4.557	3.905	3.691	3.894	3.667	4.439	4.238	4.43	4.281	4.269	4.095	4.261	4.077	4.303	4.139	4.216	4.103	4.155	3.984	4.238	3.997	4.53	4.291	4.35	4.713	4.369	4.137	4.438	4.148	4.397
1240.pdb	3.855	-928.349	-1822.048	-725.985	4.089	3.638	3.456	3.454	4.237	3.989	5.395	4.103	4.742	3.871	4.425	3.779	3.796	3.756	4.376	3.568	4.313	3.732	4.294	3.803	3.77	3.769	4.329	3.708	4.165	3.748	4.15	3.801	3.67	3.65	4.111	3.645	4.138	3.768	3.991	3.745	3.705	3.682	5.335	4.352	4.089	3.776	3.967	3.756	3.769
1241.pdb	3.944	-1049.577	-2016.02	-1002.618	3.726	3.581	3.782	3.807	3.852	3.644	3.359	3.605	3.543	3.593	3.571	3.706	3.667	3.554	3.455	3.73	3.623	3.665	3.645	3.648	3.984	3.827	3.587	3.702	3.872	3.841	3.889	3.829	4.073	3.62	3.636	3.728	3.856	3.779	3.807	3.756	4.176	3.733	4.113	4.009	3.978	3.847	3.937	3.827	4.101
1242.pdb	4.975	-1026.129	-1987.223	-914.771	3.898	4.012	4.182	4.39	3.57	3.535	6.738	8.161	5.318	6.087	5.46	6.276	3.442	3.387	5.406	6.195	4.939	5.521	5.006	5.506	3.751	3.648	4.794	5.309	4.797	5.183	4.847	5.172	3.855	3.496	4.641	5.079	4.657	4.94	4.541	4.785	4.094	3.7	4.392	4.741	4.722	4.869	4.625	4.741	4.061
1243.pdb	4.852	-1002.539	-1927.684	-890.889	3.726	3.605	3.799	3.777	3.44	3.562	4.545	5.045	4.136	4.325	4.172	4.411	3.621	3.479	4.267	4.59	4.024	4.142	4.073	4.098	3.754	3.65	3.992	4.247	4.023	4.104	4.06	4.072	3.606	3.571	3.944	4.13	3.993	3.978	4.008	3.936	3.809	3.699	3.758	3.955	4.097	4.017	4.11	3.982	3.795
1244.pdb	3.987	-983.462	-1907.217	-880.968	3.575	3.582	3.673	3.602	3.707	3.65	3.886	4.469	3.731	4.026	3.78	4.035	3.566	3.42	3.993	4.437	3.712	3.884	3.77	3.845	3.674	3.532	3.898	4.175	3.756	3.852	3.8	3.823	3.765	3.475	3.842	4.031	3.755	3.775	3.725	3.696	3.874	3.572	3.669	3.895	3.848	3.806	3.823	3.74	3.824
1245.pdb	3.979	-1035.843	-1835.378	-857.992	3.691	3.699	3.622	3.582	3.519	3.962	5.337	4.539	4.514	4.119	4.479	4.06	6.103	4.828	4.459	4.011	4.216	3.94	4.213	3.859	5.465	4.572	4.146	3.995	4.21	3.97	4.207	3.91	5.155	4.462	4.015	3.891	4.104	3.867	5.103	4.266	4.907	4.336	3.869	3.754	4.072	3.862	4.905	4.194	4.704
1246.pdb	4.405	-976.078	-1930.127	-912.791	3.79	3.676	3.969	3.855	3.935	3.774	3.302	3.461	3.546	3.569	3.636	3.658	3.701	3.799	3.853	4.042	3.687	3.664	3.723	3.711	3.755	3.779	3.88	3.952	3.731	3.683	3.758	3.718	3.879	3.571	3.903	3.928	3.764	3.71	3.7	3.739	3.892	3.627	4.287	4.225	3.794	3.733	3.74	3.757	3.875
1247.pdb	2.943	-1049.671	-1921.11	-863.36	3.641	3.571	3.591	3.491	3.817	3.601	4.01	3.9	3.825	3.736	3.8	3.695	3.589	3.52	4.072	3.972	3.747	3.654	3.748	3.715	3.751	3.689	3.987	3.848	3.829	3.747	3.83	3.793	3.674	3.826	3.888	3.759	3.792	3.748	3.736	3.722	3.749	3.839	4.124	3.934	3.835	3.773	3.788	3.751	3.731
1248.pdb	8.372	-1056.716	-1967.11	-938.52	3.572	3.571	3.923	3.691	5.378	6.099	3.256	5.473	3.414	4.522	3.59	4.582	14.216	11.22	3.478	4.728	3.584	4.245	3.584	4.208	11.281	9.228	4.112	5.185	4.041	4.494	4.041	4.467	15.003	25.194	4.064	4.812	3.947	4.288	7.843	6.842	13.042	21.096	4.018	4.532	4.156	4.357	7.402	6.486	11.464
1249.pdb	2.962	-1001.396	-1942.468	-898.314	3.617	3.644	3.497	3.521	3.836	3.613	3.831	3.704	3.724	3.674	3.664	3.612	3.593	3.591	3.608	3.62	3.648	3.623	3.712	3.569	3.634	3.601	3.684	3.618	3.665	3.622	3.712	3.582	3.665	3.468	3.637	3.594	3.693	3.594	3.64	3.579	3.702	3.54	3.951	3.748	3.719	3.633	3.675	3.621	3.688
1250.pdb	4.281	-1032.966	-1970.994	-968.783	3.847	3.657	3.595	3.636	3.779	3.786	5.369	5.63	4.608	4.643	4.482	4.633	3.638	3.593	4.378	4.568	4.271	4.307	4.24	4.277	4.034	3.959	4.178	4.307	4.409	4.404	4.386	4.381	4.033	3.887	4.032	4.139	4.278	4.236	4.209	4.184	4.264	4.014	3.884	4.109	4.43	4.283	4.372	4.24	4.195
1251.pdb	3.034	-1053.439	-2006.91	-973.749	3.686	3.621	3.484	3.472	3.807	3.595	3.346	3.398	3.516	3.51	3.415	3.435	3.533	3.388	3.266	3.249	3.506	3.497	3.479	3.55	3.775	3.677	3.446	3.365	3.694	3.686	3.674	3.726	3.749	3.517	3.456	3.391	3.677	3.705	3.591	3.617	3.883	3.634	3.455	3.5	3.801	3.772	3.73	3.698	3.85
1252.pdb	2.163	-1038.957	-1989.429	-940.736	3.607	3.596	3.482	3.484	3.781	3.607	3.307	3.236	3.457	3.416	3.394	3.36	3.591	3.424	3.24	3.155	3.465	3.439	3.415	3.349	3.828	3.646	3.42	3.306	3.674	3.602	3.637	3.535	3.879	3.543	3.436	3.35	3.631	3.547	3.59	3.476	4.007	3.658	3.44	3.578	3.778	3.642	3.744	3.583	3.94
1253.pdb	7.623	-774.286	-1790.487	-663.453	4.213	3.466	4.732	4.637	3.489	3.727	8.416	5.737	6.315	4.601	6.574	5.187	3.353	3.385	5.882	4.595	5.787	4.613	5.937	4.86	3.439	3.468	5.084	4.306	5.244	4.369	5.356	4.554	4.43	4.699	4.996	4.389	5.128	4.336	4.928	4.251	4.319	4.545	4.685	4.324	4.919	4.268	4.753	4.198	4.301
1254.pdb	4.178	-938.477	-1899.677	-859.233	3.635	3.607	3.528	3.564	3.608	3.681	3.127	3.346	3.381	3.476	3.327	3.455	4.19	3.97	3.181	3.211	3.43	3.506	3.435	3.375	4.41	4.183	3.323	3.368	3.785	3.782	3.789	3.684	4.297	4.332	3.374	3.417	3.758	3.668	3.986	3.799	4.323	4.276	3.323	3.47	3.87	3.732	4.059	3.841	4.209
1255.pdb	7.187	-1104.506	-2008.616	-980.35	4.091	4.339	4.289	4.397	3.829	3.657	4.087	4.498	4.089	4.419	4.188	4.448	4.044	4.114	5.921	6.156	4.156	4.411	4.603	4.724	4.282	4.162	5.224	5.323	4.306	4.373	4.642	4.608	4.256	3.934	4.99	5.091	4.531	4.554	4.565	4.6	4.376	4.001	4.745	4.996	4.585	4.507	4.613	4.545	4.329
1256.pdb	3.442	-1006.547	-1964.114	-949.479	3.637	3.637	3.485	3.503	3.568	3.62	3.498	3.747	3.568	3.692	3.492	3.625	3.484	3.49	3.547	3.754	3.54	3.629	3.528	3.577	3.743	3.627	3.554	3.709	3.72	3.697	3.711	3.658	3.828	3.486	3.537	3.658	3.696	3.654	3.649	3.598	3.934	3.6	3.498	3.611	3.807	3.721	3.768	3.675	3.885
1257.pdb	4.898	-915.088	-1893.086	-836.698	3.736	3.597	3.517	3.516	3.491	3.566	5.475	6.717	4.606	5.157	4.496	5.116	3.503	3.321	4.483	5.495	4.243	4.61	4.261	4.643	3.963	3.768	4.152	4.852	4.402	4.622	4.416	4.647	4.033	3.688	3.993	4.518	4.28	4.437	4.236	4.333	4.249	3.89	3.828	4.278	4.419	4.481	4.382	4.394	4.163
1258.pdb	9.377	-1017.491	-1931.872	-928.202	3.608	3.587	7.598	6.15	3.649	3.643	12.824	12.723	8.216	8.155	10.211	9.437	11.394	9.89	11.211	11.364	8.01	7.487	8.002	7.543	8.984	7.827	8.69	8.79	7.048	6.541	7.043	6.582	10.011	15.125	8.417	8.13	6.356	5.983	9.462	8.493	8.794	12.871	7.337	7.149	5.951	5.629	8.539	7.72	7.929
1259.pdb	3.773	-1061.814	-1965.587	-966.232	3.864	3.73	3.817	3.991	3.725	3.698	4.808	4.795	4.336	4.263	4.313	4.393	3.499	3.508	4.02	3.96	4.163	4.172	4.148	4.079	3.901	3.833	3.921	3.873	4.299	4.25	4.287	4.18	3.707	3.95	3.895	3.902	4.203	4.09	4.085	4.008	3.979	4.057	3.763	3.936	4.347	4.156	4.249	4.087	3.96
1260.pdb	4.045	-924.422	-1889.892	-857.894	4.295	3.96	4.599	4.186	3.812	3.623	6.019	5.014	5.157	4.487	5.309	4.6	4.816	4.42	6.477	5.763	4.971	4.387	5.359	5.587	4.537	4.258	5.589	5.049	4.724	4.274	5.015	5.174	4.622	4.755	5.341	4.834	4.871	4.931	5.176	5.182	4.478	4.576	5.166	4.687	4.709	4.753	4.963	4.962	4.447
1261.pdb	7.947	-989.156	-1919.285	-874.271	4.022	3.688	3.464	3.449	4.431	4.444	4.489	5.524	4.255	4.606	3.976	4.486	3.963	4.034	3.92	4.295	3.991	4.22	3.793	4.156	4.452	4.488	4.091	4.345	4.351	4.515	4.203	4.467	4.195	4.222	3.934	4.121	4.167	4.311	4.061	4.298	4.435	4.405	6.419	6.024	4.371	4.449	4.283	4.438	4.366
1262.pdb	8.887	-722.441	-1705.969	-582.478	3.861	3.675	3.528	3.549	5.814	5.381	3.26	3.035	3.56	3.355	3.394	3.292	4.807	4.437	3.588	3.066	3.55	3.419	3.522	3.273	4.675	4.275	4.33	3.838	3.765	3.552	3.744	3.442	4.345	4.055	4.13	3.766	3.767	3.489	3.755	3.452	4.321	4.03	4.607	4.278	3.844	3.562	3.834	3.532	4.244
1263.pdb	4.13	-1051.961	-1977.353	-964.676	3.6	3.617	3.592	3.643	3.832	3.628	3.982	4.404	3.791	4.011	3.787	4.024	3.646	3.512	3.751	4.052	3.725	3.888	3.793	3.863	4.102	4.007	3.778	3.911	4.047	4.165	4.098	4.146	4.084	3.8	3.731	3.844	3.999	4.041	3.97	3.996	4.248	3.932	4.077	4.061	4.149	4.111	4.126	4.074	4.14
1264.pdb	5.9	-984.73	-1926.653	-863.76	4.136	4.168	4.493	4.552	3.42	3.571	5.865	6.591	5.001	5.38	5.179	5.572	3.42	3.338	4.924	5.439	4.832	5.104	5.104	5.218	3.7	3.592	4.423	4.817	4.688	4.853	4.892	4.939	3.752	3.912	4.44	4.75	4.741	4.785	4.598	4.572	4.003	4.035	4.302	4.473	4.786	4.742	4.666	4.565	4.025
1265.pdb	5.021	-1031.888	-1962.582	-931.627	3.579	3.573	3.649	3.739	3.75	3.83	6.173	7.317	4.876	5.445	4.911	5.528	3.59	3.674	4.947	5.553	4.467	4.877	4.579	4.98	3.807	3.79	4.548	4.978	4.41	4.663	4.494	4.74	3.949	3.82	4.323	4.669	4.311	4.507	4.281	4.496	4.159	3.951	4.059	4.422	4.425	4.501	4.4	4.492	4.062
1266.pdb	9.467	-1121.089	-1980.724	-1020.198	11.679	11.801	10.014	12.861	4.007	4.07	10.237	13.465	10.958	12.633	10.126	13.163	6.444	6.35	10.415	11.765	10.643	12.709	11.232	13.574	5.677	5.631	8.279	9.2	9.018	10.581	9.46	11.229	5.115	5.017	8.713	10.115	9.904	11.344	9.344	10.709	5.173	5.017	7.552	8.763	9.154	10.289	8.688	9.761	6.257
1267.pdb	2.846	-1002.336	-1964.79	-902.891	3.548	3.566	3.569	3.55	3.792	3.668	3.385	3.615	3.467	3.591	3.477	3.583	3.504	3.474	3.597	3.848	3.501	3.577	3.513	3.493	3.672	3.568	3.662	3.788	3.628	3.622	3.637	3.559	3.803	3.474	3.639	3.729	3.619	3.56	3.553	3.503	3.887	3.559	3.614	3.716	3.72	3.616	3.665	3.569	3.83
1268.pdb	5.759	-1066.927	-1988.656	-978.624	3.857	3.746	4.081	3.927	3.902	3.8	3.087	3.318	3.472	3.532	3.584	3.623	3.955	3.857	4.042	4.271	3.675	3.664	3.811	3.872	4.142	3.947	3.995	4.114	3.885	3.78	3.987	3.935	4.156	3.807	4.017	4.067	3.961	3.898	3.991	3.931	4.185	3.856	4.702	4.526	4.018	3.923	4.043	3.951	4.13
1269.pdb	3.386	-944.035	-1895.834	-831.114	3.691	3.617	3.542	3.489	3.669	3.586	3.272	3.358	3.481	3.488	3.407	3.424	3.467	3.433	3.533	3.325	3.502	3.488	3.442	3.608	3.843	3.765	3.578	3.412	3.775	3.723	3.731	3.813	3.752	3.64	3.569	3.431	3.723	3.773	3.637	3.706	3.9	3.741	3.508	3.513	3.851	3.835	3.78	3.779	3.865
1270.pdb	6.311	-1027.728	-1960.751	-905.239	3.837	3.681	3.775	3.879	3.959	4.085	4.685	4.687	4.261	4.184	4.23	4.283	3.793	4.041	4.075	3.958	4.099	4.082	4.072	3.997	4.335	4.508	4.037	4.001	4.428	4.422	4.408	4.358	4.244	4.259	3.971	3.97	4.294	4.222	4.252	4.286	4.529	4.472	5.13	5.15	4.523	4.406	4.489	4.459	4.414
1271.pdb	7.955	-1002.707	-1938.917	-872.71	4.013	3.841	5.552	4.963	5.515	6.361	12.48	12.245	8.247	8.043	9.016	8.604	20.83	19.271	8.059	7.722	7.348	7.017	7.412	7.136	15.475	14.171	7.211	7.268	6.702	6.256	6.75	6.346	15.069	15.716	6.796	6.692	6.203	5.845	12.629	11.512	12.857	13.347	6.32	6.133	5.837	5.516	11.192	10.239	11.383
1272.pdb	9.581	-999.877	-1915.983	-921.081	12.5	15.719	12.314	16.13	3.809	3.932	8.504	7.147	10.502	11.433	10.409	11.638	3.656	3.709	5.886	5.196	11.106	12.999	11.62	12.092	4.242	4.262	5.193	4.775	9.683	11.091	10.068	10.411	4.01	4.194	6.973	7.614	10.554	11.473	8.755	9.026	4.371	4.524	6.286	7.381	9.764	10.535	8.265	8.496	5.725
1273.pdb	3.377	-1023.514	-1983.971	-936.106	3.621	3.596	3.524	3.496	3.422	3.559	3.101	2.954	3.361	3.275	3.312	3.225	3.278	3.448	3.107	3.022	3.415	3.348	3.362	3.279	3.469	3.619	3.212	3.201	3.524	3.501	3.484	3.449	3.443	3.551	3.29	3.275	3.512	3.479	3.414	3.427	3.601	3.632	3.288	3.287	3.633	3.558	3.551	3.515	3.605
1274.pdb	7.79	-1059.451	-1970.323	-959.218	3.602	3.603	3.471	3.561	5.01	4.328	6.66	7.039	5.131	5.321	5.066	5.3	5.516	4.756	6.702	7.144	4.578	4.734	4.604	4.659	5.144	4.419	6.138	6.206	4.534	4.487	4.553	4.431	5.499	5.709	5.471	5.544	4.363	4.266	4.847	4.582	5.211	5.346	8.781	8.622	4.312	4.204	4.715	4.468	4.942
1275.pdb	3.487	-1043.99	-1995.202	-931.339	3.632	3.578	3.624	3.691	3.335	3.646	3.34	3.1	3.486	3.339	3.482	3.396	3.396	3.491	3.445	3.391	3.532	3.456	3.584	3.422	3.615	3.696	3.408	3.476	3.662	3.619	3.701	3.593	3.773	3.589	3.462	3.53	3.687	3.59	3.652	3.541	3.906	3.697	3.496	3.505	3.812	3.679	3.783	3.639	3.86
[truncated: 1,564 more rows]
[truncated: 35 more columns]
